# Supplementary material for: Acute inhibition of centriolar satellite function and positioning reveals their functions at the primary cilium
Source: PLoS Biol. 2020 Jun 18;18(6):e3000679. doi: 10.1371/journal.pbio.3000679 (PMC7326281; doi:10.1371/journal.pbio.3000679)
Supplement: S1 Table — Mass spectrometry analysis of proximity interactors of Myc-BirA*-PCM1-FKBP proteins. Proximity interactors from two experimental and two technical replicates for each condition were analyzed by SAINT. FKBP, FK506 binding protein 12; Kif5b, kinesin family member 5b; PCM1, pericentriolar material 1; SAINT, significance analysis of interactome (XLSX) [file pbio.3000679.s007.xlsx]

## Sheet: Sheet1
Bait_MinusRapa	Prey_MinusRapa	PreyGene	Spec_MinusRapa	SpecSum_MinusRapa	AvgSpec_MinusRapa	NumReplicates_MinusRapa	ctrlCounts_MinusRapa	AvgP_MinusRapa	MaxP_MinusRapa	TopoAvgP_MinusRapa	TopoMaxP_MinusRapa	SaintScore_MinusRapa	logOddsScore_MinusRapa	FoldChange_MinusRapa	BFDR_MinusRapa	boosted_by_MinusRapa	significant_MinusRapa	highly significant_MinusRapa	Bait_PlusRapa	Prey_PlusRapa	Spec_PlusRapa	SpecSum_PlusRapa	AvgSpec_PlusRapa	NumReplicates_PlusRapa	ctrlCounts_PlusRapa	AvgP_PlusRapa	MaxP_PlusRapa	TopoAvgP_PlusRapa	TopoMaxP_PlusRapa	SaintScore_PlusRapa	logOddsScore_PlusRapa	FoldChange_PlusRapa	BFDR_PlusRapa	boosted_by_PlusRapa	significant_PlusRapa	highly significant_PlusRapa	Change		Plus Rapa relative to Minus Rapa fold change
MinusRapaKif5bdatasets	P17844	DDX5	7|4|8|0	19	4.75	4	0|0|9|0	0.52	0.9	0.52	0.9	0.52	-7.44	2.11	0.05		+															0					PlusRapa Depleted		0	#DIV/0!
MinusRapaKif5bdatasets	P61026	RAB10	3|2|3|3	11	2.75	4	0|0|5|0	0.65	0.71	0.65	0.71	0.65	-0.25	2.2	0.05		+															0					PlusRapa Depleted		0	#DIV/0!
MinusRapaKif5bdatasets	P29084	GTF2E2	2|0|2|2	6	1.5	4	0|0|0|0	0.74	0.99	0.74	0.99	0.74	-0.01	15	0.03		+		PlusRapaKif5bdatasets	P29084	4|4|4|4	16	4	4	0|0|0|0	1	1	1	1	1	8.1	40	0		+	+	PlusRapa Enriched		2.66667
MinusRapaKif5bdatasets	O14776	TCERG1	2|2|0|2	6	1.5	4	0|0|0|0	0.74	0.99	0.74	0.99	0.74	-0.01	15	0.03		+		PlusRapaKif5bdatasets	O14776	4|4|4|2	14	3.5	4	0|0|0|0	1	1	1	1	1	4.52	35	0		+	+	PlusRapa Enriched		2.33333
MinusRapaKif5bdatasets	Q8TD31	CCHCR1	2|2|0|2	6	1.5	4	0|0|0|0	0.74	0.99	0.74	0.99	0.74	-0.01	15	0.03		+		PlusRapaKif5bdatasets	Q8TD31	2|4|3|2	11	2.75	4	0|0|0|0	0.99	1	0.99	1	0.99	4.52	27.5	0		+		PlusRapa Enriched		1.83333
MinusRapaKif5bdatasets	Q3B820	FAM161A	0|3|2|2	7	1.75	4	0|0|0|0	0.74	1	0.74	1	0.74	-0.01	17.5	0.03		+		PlusRapaKif5bdatasets	Q3B820	8|0|2|2	12	3	4	0|0|0|0	0.74	1	0.74	1	0.74	-0.02	30	0.02		+		PlusRapa Enriched		1.71429
MinusRapaKif5bdatasets	O14787	TNPO2	2|2|0|2	6	1.5	4	0|0|0|0	0.74	0.99	0.74	0.99	0.74	-0.01	15	0.03		+		PlusRapaKif5bdatasets	O14787	0|4|2|4	10	2.5	4	0|0|0|0	0.75	1	0.75	1	0.75	-0.02	25	0.01		+		PlusRapa Enriched		1.66667
MinusRapaKif5bdatasets	Q9H425	C1orf198	2|2|2|0	6	1.5	4	0|0|0|0	0.74	0.99	0.74	0.99	0.74	-0.01	15	0.03		+		PlusRapaKif5bdatasets	Q9H425	3|2|2|2	9	2.25	4	0|0|0|0	0.99	1	0.99	1	0.99	4.52	22.5	0		+		PlusRapa Enriched		1.5
MinusRapaKif5bdatasets	P51397	DAP	0|2|2|2	6	1.5	4	0|0|0|0	0.74	0.99	0.74	0.99	0.74	-0.01	15	0.03		+		PlusRapaKif5bdatasets	P51397	3|4|0|2	9	2.25	4	0|0|0|0	0.75	1	0.75	1	0.75	-0.02	22.5	0.02		+		PlusRapa Enriched		1.5
MinusRapaKif5bdatasets	P51659	HSD17B4	0|2|2|2	6	1.5	4	0|0|0|0	0.74	0.99	0.74	0.99	0.74	-0.01	15	0.03		+		PlusRapaKif5bdatasets	P51659	3|2|2|2	9	2.25	4	0|0|0|0	0.99	1	0.99	1	0.99	4.52	22.5	0		+		PlusRapa Enriched		1.5
MinusRapaKif5bdatasets	O00410	IPO5	2|2|0|2	6	1.5	4	0|0|0|0	0.74	0.99	0.74	0.99	0.74	-0.01	15	0.03		+		PlusRapaKif5bdatasets	O00410	0|2|4|2	8	2	4	0|0|0|0	0.74	1	0.74	1	0.74	-0.02	20	0.03		+		PlusRapa Enriched		1.33333
MinusRapaKif5bdatasets	Q9UPT8	ZC3H4	2|0|2|2	6	1.5	4	0|0|0|0	0.74	0.99	0.74	0.99	0.74	-0.01	15	0.03		+		PlusRapaKif5bdatasets	Q9UPT8	2|2|2|2	8	2	4	0|0|0|0	0.99	0.99	0.99	0.99	0.99	4.52	20	0		+		PlusRapa Enriched		1.33333
MinusRapaKif5bdatasets	P04183	TK1	2|2|2|0	6	1.5	4	0|0|0|0	0.74	0.99	0.74	0.99	0.74	-0.01	15	0.03		+		PlusRapaKif5bdatasets	P04183	2|2|2|2	8	2	4	0|0|0|0	0.99	0.99	0.99	0.99	0.99	4.52	20	0		+		PlusRapa Enriched		1.33333
MinusRapaKif5bdatasets	Q14320	FAM50A	2|0|2|2	6	1.5	4	0|0|0|0	0.74	0.99	0.74	0.99	0.74	-0.01	15	0.03		+		PlusRapaKif5bdatasets	Q14320	2|2|2|2	8	2	4	0|0|0|0	0.99	0.99	0.99	0.99	0.99	4.52	20	0		+		PlusRapa Enriched		1.33333
MinusRapaKif5bdatasets	Q15046	KARS	2|2|0|2	6	1.5	4	0|0|0|0	0.74	0.99	0.74	0.99	0.74	-0.01	15	0.03		+		PlusRapaKif5bdatasets	Q15046	2|2|2|2	8	2	4	0|0|0|0	0.99	0.99	0.99	0.99	0.99	4.52	20	0		+		PlusRapa Enriched		1.33333
MinusRapaKif5bdatasets	Q0P6D6	CCDC15	2|0|2|2	6	1.5	4	0|0|0|0	0.74	0.99	0.74	0.99	0.74	-0.01	15	0.03		+		PlusRapaKif5bdatasets	Q0P6D6	0|4|2|2	8	2	4	0|0|0|0	0.74	1	0.74	1	0.74	-0.02	20	0.03		+		PlusRapa Enriched		1.33333
MinusRapaKif5bdatasets	Q9H7B2	RPF2	2|0|2|2	6	1.5	4	0|0|0|0	0.74	0.99	0.74	0.99	0.74	-0.01	15	0.03		+		PlusRapaKif5bdatasets	Q9H7B2	2|2|2|2	8	2	4	0|0|0|0	0.99	0.99	0.99	0.99	0.99	4.52	20	0		+		PlusRapa Enriched		1.33333
MinusRapaKif5bdatasets	Q6UUV9	CRTC1	0|2|2|2	6	1.5	4	0|0|0|0	0.74	0.99	0.74	0.99	0.74	-0.01	15	0.03		+		PlusRapaKif5bdatasets	Q6UUV9	2|2|2|2	8	2	4	0|0|0|0	0.99	0.99	0.99	0.99	0.99	4.52	20	0		+		PlusRapa Enriched		1.33333
MinusRapaKif5bdatasets	O95433	AHSA1	0|2|2|2	6	1.5	4	0|0|0|0	0.74	0.99	0.74	0.99	0.74	-0.01	15	0.03		+		PlusRapaKif5bdatasets	O95433	2|2|2|2	8	2	4	0|0|0|0	0.99	0.99	0.99	0.99	0.99	4.52	20	0		+		PlusRapa Enriched		1.33333
MinusRapaKif5bdatasets	Q8N720	ZNF655	0|2|2|2	6	1.5	4	0|0|0|0	0.74	0.99	0.74	0.99	0.74	-0.01	15	0.03		+		PlusRapaKif5bdatasets	Q8N720	2|2|2|2	8	2	4	0|0|0|0	0.99	0.99	0.99	0.99	0.99	4.52	20	0		+		PlusRapa Enriched		1.33333
MinusRapaKif5bdatasets	Q5VUJ6	LRCH2	0|2|2|2	6	1.5	4	0|0|0|0	0.74	0.99	0.74	0.99	0.74	-0.01	15	0.03		+		PlusRapaKif5bdatasets	Q5VUJ6	2|2|2|2	8	2	4	0|0|0|0	0.99	0.99	0.99	0.99	0.99	4.52	20	0		+		PlusRapa Enriched		1.33333
MinusRapaKif5bdatasets	O75794	CDC123	2|1|2|2	7	1.75	4	0|0|0|0	0.74	0.99	0.74	0.99	0.74	2.5	17.5	0.03		+		PlusRapaKif5bdatasets	O75794	2|2|2|2	8	2	4	0|0|0|0	0.99	0.99	0.99	0.99	0.99	4.52	20	0		+		PlusRapa Enriched		1.14286
MinusRapaKif5bdatasets	Q86VQ1	GLCCI1	3|0|2|2	7	1.75	4	0|0|0|0	0.74	1	0.74	1	0.74	-0.01	17.5	0.03		+		PlusRapaKif5bdatasets	Q86VQ1	2|2|2|2	8	2	4	0|0|0|0	0.99	0.99	0.99	0.99	0.99	4.52	20	0		+		PlusRapa Enriched		1.14286
MinusRapaKif5bdatasets	Q5EBL4	RILPL1	2|2|2|0	6	1.5	4	0|0|0|0	0.74	0.99	0.74	0.99	0.74	-0.01	15	0.03		+		PlusRapaKif5bdatasets	Q5EBL4	2|2|2|0	6	1.5	4	0|0|0|0	0.74	0.99	0.74	0.99	0.74	-0.02	15	0.04		+		No Change		1
MinusRapaKif5bdatasets	Q6UN15	FIP1L1	2|2|2|0	6	1.5	4	0|0|0|0	0.74	0.99	0.74	0.99	0.74	-0.01	15	0.03		+		PlusRapaKif5bdatasets	Q6UN15	2|2|0|2	6	1.5	4	0|0|0|0	0.74	0.99	0.74	0.99	0.74	-0.02	15	0.04		+		No Change		1
MinusRapaKif5bdatasets	Q8TBX8	PIP4K2C	2|0|2|2	6	1.5	4	0|0|0|0	0.74	0.99	0.74	0.99	0.74	-0.01	15	0.03		+		PlusRapaKif5bdatasets	Q8TBX8	2|2|0|2	6	1.5	4	0|0|0|0	0.74	0.99	0.74	0.99	0.74	-0.02	15	0.04		+		No Change		1
MinusRapaKif5bdatasets	Q12899	TRIM26	2|0|2|2	6	1.5	4	0|0|0|0	0.74	0.99	0.74	0.99	0.74	-0.01	15	0.03		+		PlusRapaKif5bdatasets	Q12899	0|2|2|2	6	1.5	4	0|0|0|0	0.74	0.99	0.74	0.99	0.74	-0.02	15	0.04		+		No Change		1
MinusRapaKif5bdatasets	Q05397	PTK2	2|2|2|1	7	1.75	4	0|0|0|0	0.74	0.99	0.74	0.99	0.74	2.5	17.5	0.03		+		PlusRapaKif5bdatasets	Q05397	2|0|2|3	7	1.75	4	0|0|0|0	0.74	1	0.74	1	0.74	-0.02	17.5	0.04		+		No Change		1
MinusRapaKif5bdatasets	Q86VM9	ZC3H18	2|2|0|2	6	1.5	4	0|0|0|0	0.74	0.99	0.74	0.99	0.74	-0.01	15	0.03		+		PlusRapaKif5bdatasets	Q86VM9	2|2|2|0	6	1.5	4	0|0|0|0	0.74	0.99	0.74	0.99	0.74	-0.02	15	0.04		+		No Change		1
MinusRapaKif5bdatasets	Q9BTC0	DIDO1	0|2|2|2	6	1.5	4	0|0|0|0	0.74	0.99	0.74	0.99	0.74	-0.01	15	0.03		+		PlusRapaKif5bdatasets	Q9BTC0	2|2|2|0	6	1.5	4	0|0|0|0	0.74	0.99	0.74	0.99	0.74	-0.02	15	0.04		+		No Change		1
MinusRapaKif5bdatasets	Q6P1L5	FAM117B	0|2|2|2	6	1.5	4	0|0|0|0	0.74	0.99	0.74	0.99	0.74	-0.01	15	0.03		+		PlusRapaKif5bdatasets	Q6P1L5	2|0|2|2	6	1.5	4	0|0|0|0	0.74	0.99	0.74	0.99	0.74	-0.02	15	0.04		+		No Change		1
MinusRapaKif5bdatasets	Q9Y253	POLH	0|2|2|2	6	1.5	4	0|0|0|0	0.74	0.99	0.74	0.99	0.74	-0.01	15	0.03		+		PlusRapaKif5bdatasets	Q9Y253	2|0|2|2	6	1.5	4	0|0|0|0	0.74	0.99	0.74	0.99	0.74	-0.02	15	0.04		+		No Change		1
MinusRapaKif5bdatasets	Q9NYK6	EURL	1|2|2|2	7	1.75	4	0|0|0|0	0.74	0.99	0.74	0.99	0.74	2.5	17.5	0.03		+		PlusRapaKif5bdatasets	Q9NYK6	2|2|2|0	6	1.5	4	0|0|0|0	0.74	0.99	0.74	0.99	0.74	-0.02	15	0.04		+		PlusRapa Depleted		0.857143	1.16667
MinusRapaKif5bdatasets	P02585	TNNC2	2|2|1|2	7	1.75	4	0|0|0|0	0.74	0.99	0.74	0.99	0.74	2.5	17.5	0.03		+		PlusRapaKif5bdatasets	P02585	2|0|2|2	6	1.5	4	0|0|0|0	0.74	0.99	0.74	0.99	0.74	-0.02	15	0.04		+		PlusRapa Depleted		0.857143	1.16667
MinusRapaKif5bdatasets	O14562	UBFD1	2|2|2|0	6	1.5	4	0|0|0|0	0.74	0.99	0.74	0.99	0.74	-0.01	15	0.03		+															0					PlusRapa Depleted		0	#DIV/0!
MinusRapaKif5bdatasets	Q92481	TFAP2B	2|3|2|0	7	1.75	4	0|0|0|0	0.74	1	0.74	1	0.74	-0.01	17.5	0.03		+															0					PlusRapa Depleted		0	#DIV/0!
MinusRapaKif5bdatasets	Q9H857	NT5DC2	2|0|2|2	6	1.5	4	0|0|0|0	0.74	0.99	0.74	0.99	0.74	-0.01	15	0.03		+															0					PlusRapa Depleted		0	#DIV/0!
MinusRapaKif5bdatasets	Q13352	ITGB3BP	2|2|2|0	6	1.5	4	0|0|0|0	0.74	0.99	0.74	0.99	0.74	-0.01	15	0.03		+															0					PlusRapa Depleted		0	#DIV/0!
MinusRapaKif5bdatasets	Q9NUG6	PDRG1	2|0|2|2	6	1.5	4	0|0|0|0	0.74	0.99	0.74	0.99	0.74	-0.01	15	0.03		+															0					PlusRapa Depleted		0	#DIV/0!
MinusRapaKif5bdatasets	Q9UKN8	GTF3C4	2|0|2|2	6	1.5	4	0|0|0|0	0.74	0.99	0.74	0.99	0.74	-0.01	15	0.03		+															0					PlusRapa Depleted		0	#DIV/0!
MinusRapaKif5bdatasets	P61923	COPZ1	2|0|2|2	6	1.5	4	0|0|0|0	0.74	0.99	0.74	0.99	0.74	-0.01	15	0.03		+															0					PlusRapa Depleted		0	#DIV/0!
MinusRapaKif5bdatasets	Q96NM4	TOX2	2|2|0|2	6	1.5	4	0|0|0|0	0.74	0.99	0.74	0.99	0.74	-0.01	15	0.03		+															0					PlusRapa Depleted		0	#DIV/0!
MinusRapaKif5bdatasets	O43310	CTIF	2|0|2|2	6	1.5	4	0|0|0|0	0.74	0.99	0.74	0.99	0.74	-0.01	15	0.03		+															0					PlusRapa Depleted		0	#DIV/0!
MinusRapaKif5bdatasets	P08133	ANXA6	2|2|0|2	6	1.5	4	0|0|0|0	0.74	0.99	0.74	0.99	0.74	-0.01	15	0.03		+															0					PlusRapa Depleted		0	#DIV/0!
MinusRapaKif5bdatasets	Q9BXJ9	NAA15	2|2|2|0	6	1.5	4	0|0|0|0	0.74	0.99	0.74	0.99	0.74	-0.01	15	0.03		+															0					PlusRapa Depleted		0	#DIV/0!
MinusRapaKif5bdatasets	P49137	MAPKAPK2	2|2|0|2	6	1.5	4	0|0|0|0	0.74	0.99	0.74	0.99	0.74	-0.01	15	0.03		+															0					PlusRapa Depleted		0	#DIV/0!
MinusRapaKif5bdatasets	Q9BW60	ELOVL1	2|2|2|0	6	1.5	4	0|0|0|0	0.74	0.99	0.74	0.99	0.74	-0.01	15	0.03		+															0					PlusRapa Depleted		0	#DIV/0!
MinusRapaKif5bdatasets	Q9UN86	G3BP2	2|3|1|2	8	2	4	0|0|0|0	0.74	1	0.74	1	0.74	2.5	20	0.03		+															0					PlusRapa Depleted		0	#DIV/0!
MinusRapaKif5bdatasets	Q9NQS1	AVEN	2|0|2|2	6	1.5	4	0|0|0|0	0.74	0.99	0.74	0.99	0.74	-0.01	15	0.03		+															0					PlusRapa Depleted		0	#DIV/0!
MinusRapaKif5bdatasets	P78316	NOP14	2|0|2|2	6	1.5	4	0|0|0|0	0.74	0.99	0.74	0.99	0.74	-0.01	15	0.03		+															0					PlusRapa Depleted		0	#DIV/0!
MinusRapaKif5bdatasets	P13861	PRKAR2A	2|2|2|0	6	1.5	4	0|0|0|0	0.74	0.99	0.74	0.99	0.74	-0.01	15	0.03		+															0					PlusRapa Depleted		0	#DIV/0!
MinusRapaKif5bdatasets	P51648	ALDH3A2	2|0|2|2	6	1.5	4	0|0|0|0	0.74	0.99	0.74	0.99	0.74	-0.01	15	0.03		+															0					PlusRapa Depleted		0	#DIV/0!
MinusRapaKif5bdatasets	O00232	PSMD12	2|3|0|2	7	1.75	4	0|0|0|0	0.74	1	0.74	1	0.74	-0.01	17.5	0.03		+															0					PlusRapa Depleted		0	#DIV/0!
MinusRapaKif5bdatasets	Q9NYU2	UGGT1	2|0|2|2	6	1.5	4	0|0|0|0	0.74	0.99	0.74	0.99	0.74	-0.01	15	0.03		+															0					PlusRapa Depleted		0	#DIV/0!
MinusRapaKif5bdatasets	Q96CN9	GCC1	2|2|0|2	6	1.5	4	0|0|0|0	0.74	0.99	0.74	0.99	0.74	-0.01	15	0.03		+															0					PlusRapa Depleted		0	#DIV/0!
MinusRapaKif5bdatasets	Q9NZI7	UBP1	2|2|0|2	6	1.5	4	0|0|0|0	0.74	0.99	0.74	0.99	0.74	-0.01	15	0.03		+															0					PlusRapa Depleted		0	#DIV/0!
MinusRapaKif5bdatasets	Q9Y6D9	MAD1L1	2|2|0|2	6	1.5	4	0|0|0|0	0.74	0.99	0.74	0.99	0.74	-0.01	15	0.03		+															0					PlusRapa Depleted		0	#DIV/0!
MinusRapaKif5bdatasets	P41091	EIF2S3	2|2|2|1	7	1.75	4	0|0|0|0	0.74	0.99	0.74	0.99	0.74	2.5	17.5	0.03		+															0					PlusRapa Depleted		0	#DIV/0!
MinusRapaKif5bdatasets	Q9NSD9	FARSB	2|0|2|2	6	1.5	4	0|0|0|0	0.74	0.99	0.74	0.99	0.74	-0.01	15	0.03		+															0					PlusRapa Depleted		0	#DIV/0!
MinusRapaKif5bdatasets	Q9UNI6	DUSP12	2|0|2|2	6	1.5	4	0|0|0|0	0.74	0.99	0.74	0.99	0.74	-0.01	15	0.03		+															0					PlusRapa Depleted		0	#DIV/0!
MinusRapaKif5bdatasets	Q08752	PPID	2|2|2|0	6	1.5	4	0|0|0|0	0.74	0.99	0.74	0.99	0.74	-0.01	15	0.03		+															0					PlusRapa Depleted		0	#DIV/0!
MinusRapaKif5bdatasets	Q9UKB1	FBXW11	2|0|2|2	6	1.5	4	0|0|0|0	0.74	0.99	0.74	0.99	0.74	-0.01	15	0.03		+															0					PlusRapa Depleted		0	#DIV/0!
MinusRapaKif5bdatasets	Q6ZU35	KIAA1211	2|2|0|2	6	1.5	4	0|0|0|0	0.74	0.99	0.74	0.99	0.74	-0.01	15	0.03		+															0					PlusRapa Depleted		0	#DIV/0!
MinusRapaKif5bdatasets	Q96JM7	L3MBTL3	2|1|2|2	7	1.75	4	0|0|0|0	0.74	0.99	0.74	0.99	0.74	2.5	17.5	0.03		+															0					PlusRapa Depleted		0	#DIV/0!
MinusRapaKif5bdatasets	O00401	WASL	0|2|2|2	6	1.5	4	0|0|0|0	0.74	0.99	0.74	0.99	0.74	-0.01	15	0.03		+															0					PlusRapa Depleted		0	#DIV/0!
MinusRapaKif5bdatasets	P25789	PSMA4	0|2|2|2	6	1.5	4	0|0|0|0	0.74	0.99	0.74	0.99	0.74	-0.01	15	0.03		+															0					PlusRapa Depleted		0	#DIV/0!
MinusRapaKif5bdatasets	Q9UHB7	AFF4	0|2|2|2	6	1.5	4	0|0|0|0	0.74	0.99	0.74	0.99	0.74	-0.01	15	0.03		+															0					PlusRapa Depleted		0	#DIV/0!
MinusRapaKif5bdatasets	O14908	GIPC1	0|2|2|2	6	1.5	4	0|0|0|0	0.74	0.99	0.74	0.99	0.74	-0.01	15	0.03		+															0					PlusRapa Depleted		0	#DIV/0!
MinusRapaKif5bdatasets	Q96B97	SH3KBP1	0|2|2|3	7	1.75	4	0|0|0|0	0.74	1	0.74	1	0.74	-0.01	17.5	0.03		+															0					PlusRapa Depleted		0	#DIV/0!
MinusRapaKif5bdatasets	Q9H2M9	RAB3GAP2	0|2|2|2	6	1.5	4	0|0|0|0	0.74	0.99	0.74	0.99	0.74	-0.01	15	0.03		+															0					PlusRapa Depleted		0	#DIV/0!
MinusRapaKif5bdatasets	Q96QC0	PPP1R10	0|2|2|2	6	1.5	4	0|0|0|0	0.74	0.99	0.74	0.99	0.74	-0.01	15	0.03		+															0					PlusRapa Depleted		0	#DIV/0!
MinusRapaKif5bdatasets	P80303	NUCB2	0|2|2|2	6	1.5	4	0|0|0|0	0.74	0.99	0.74	0.99	0.74	-0.01	15	0.03		+															0					PlusRapa Depleted		0	#DIV/0!
MinusRapaKif5bdatasets	O60645	EXOC3	0|2|2|2	6	1.5	4	0|0|0|0	0.74	0.99	0.74	0.99	0.74	-0.01	15	0.03		+															0					PlusRapa Depleted		0	#DIV/0!
MinusRapaKif5bdatasets	Q96IV6	FAXDC2	0|2|2|2	6	1.5	4	0|0|0|0	0.74	0.99	0.74	0.99	0.74	-0.01	15	0.03		+															0					PlusRapa Depleted		0	#DIV/0!
MinusRapaKif5bdatasets	Q71RC2	LARP4	0|2|2|2	6	1.5	4	0|0|0|0	0.74	0.99	0.74	0.99	0.74	-0.01	15	0.03		+															0					PlusRapa Depleted		0	#DIV/0!
MinusRapaKif5bdatasets	A7E2Y1	MYH7B	0|2|2|2	6	1.5	4	0|0|0|0	0.74	0.99	0.74	0.99	0.74	-0.01	15	0.03		+															0					PlusRapa Depleted		0	#DIV/0!
MinusRapaKif5bdatasets	O95995	GAS8	0|2|3|8	13	3.25	4	0|0|0|0	0.75	1	0.75	1	0.75	-0.01	32.5	0.02		+		PlusRapaKif5bdatasets	O95995	4|7|4|10	25	6.25	4	0|0|0|0	1	1	1	1	1	8.1	62.5	0		+	+	PlusRapa Enriched		1.92308
MinusRapaKif5bdatasets	Q8WYA0	IFT81	2|0|4|2	8	2	4	0|0|0|0	0.74	1	0.74	1	0.74	-0.01	20	0.02		+		PlusRapaKif5bdatasets	Q8WYA0	4|2|4|2	12	3	4	0|0|0|0	0.99	1	0.99	1	0.99	4.52	30	0		+		PlusRapa Enriched		1.5
MinusRapaKif5bdatasets	H0Y858	Uncharacterized protein (Fragment) OS=Homo sapiens	0|2|2|4	8	2	4	0|0|0|0	0.74	1	0.74	1	0.74	-0.01	20	0.02		+		PlusRapaKif5bdatasets	H0YIN7	4|2|2|4	12	3	4	0|0|0|0	0.99	1	0.99	1	0.99	4.52	30	0		+		PlusRapa Enriched		1.5
MinusRapaKif5bdatasets	Q6WCQ1	MPRIP	4|2|0|2	8	2	4	0|0|0|0	0.74	1	0.74	1	0.74	-0.01	20	0.02		+		PlusRapaKif5bdatasets	Q6WCQ1	2|2|2|4	10	2.5	4	0|0|0|0	0.99	1	0.99	1	0.99	4.52	25	0		+		PlusRapa Enriched		1.25
MinusRapaKif5bdatasets	O94972	TRIM37	0|2|4|2	8	2	4	0|0|0|0	0.74	1	0.74	1	0.74	-0.01	20	0.02		+		PlusRapaKif5bdatasets	O94972	0|4|4|2	10	2.5	4	0|0|0|0	0.75	1	0.75	1	0.75	-0.02	25	0.01		+		PlusRapa Enriched		1.25
MinusRapaKif5bdatasets	O43491	EPB41L2	6|2|2|0	10	2.5	4	0|0|0|0	0.74	1	0.74	1	0.74	-0.01	25	0.02		+		PlusRapaKif5bdatasets	O43491	2|0|4|4	10	2.5	4	0|0|0|0	0.75	1	0.75	1	0.75	-0.02	25	0.01		+		No Change		1
MinusRapaKif5bdatasets	O15372	EIF3H	2|0|4|2	8	2	4	0|0|0|0	0.74	1	0.74	1	0.74	-0.01	20	0.02		+		PlusRapaKif5bdatasets	O15372	2|2|2|2	8	2	4	0|0|0|0	0.99	0.99	0.99	0.99	0.99	4.52	20	0		+		No Change		1
MinusRapaKif5bdatasets	Q9NXR1	NDE1	2|4|0|2	8	2	4	0|0|0|0	0.74	1	0.74	1	0.74	-0.01	20	0.02		+		PlusRapaKif5bdatasets	Q9NXR1	2|2|2|2	8	2	4	0|0|0|0	0.99	0.99	0.99	0.99	0.99	4.52	20	0		+		No Change		1
MinusRapaKif5bdatasets	Q15003	NCAPH	2|2|0|6	10	2.5	4	0|0|0|0	0.74	1	0.74	1	0.74	-0.01	25	0.02		+		PlusRapaKif5bdatasets	Q15003	4|2|4|0	10	2.5	4	0|0|0|0	0.75	1	0.75	1	0.75	-0.02	25	0.01		+		No Change		1
MinusRapaKif5bdatasets	Q86TA1	MOB3B	2|2|4|0	8	2	4	0|0|0|0	0.74	1	0.74	1	0.74	-0.01	20	0.02		+		PlusRapaKif5bdatasets	Q86TA1	2|2|2|2	8	2	4	0|0|0|0	0.99	0.99	0.99	0.99	0.99	4.52	20	0		+		No Change		1
MinusRapaKif5bdatasets	Q15654	TRIP6	0|4|2|2	8	2	4	0|0|0|0	0.74	1	0.74	1	0.74	-0.01	20	0.02		+		PlusRapaKif5bdatasets	Q15654	0|2|4|2	8	2	4	0|0|0|0	0.74	1	0.74	1	0.74	-0.02	20	0.03		+		No Change		1
MinusRapaKif5bdatasets	Q9Y217	MTMR6	0|2|4|2	8	2	4	0|0|0|0	0.74	1	0.74	1	0.74	-0.01	20	0.02		+		PlusRapaKif5bdatasets	Q9Y217	2|0|4|2	8	2	4	0|0|0|0	0.74	1	0.74	1	0.74	-0.02	20	0.03		+		No Change		1
MinusRapaKif5bdatasets	Q9H4A6	GOLPH3	0|2|4|2	8	2	4	0|0|0|0	0.74	1	0.74	1	0.74	-0.01	20	0.02		+		PlusRapaKif5bdatasets	Q9H4A6	2|2|2|2	8	2	4	0|0|0|0	0.99	0.99	0.99	0.99	0.99	4.52	20	0		+		No Change		1
MinusRapaKif5bdatasets	P42684	ABL2	2|2|4|0	8	2	4	0|0|0|0	0.74	1	0.74	1	0.74	-0.01	20	0.02		+		PlusRapaKif5bdatasets	P42684	2|0|2|2	6	1.5	4	0|0|0|0	0.74	0.99	0.74	0.99	0.74	-0.02	15	0.04		+		PlusRapa Depleted		0.75	1.33333
MinusRapaKif5bdatasets	Q6ZW31	SYDE1	2|2|4|0	8	2	4	0|0|0|0	0.74	1	0.74	1	0.74	-0.01	20	0.02		+		PlusRapaKif5bdatasets	Q6ZW31	2|2|0|2	6	1.5	4	0|0|0|0	0.74	0.99	0.74	0.99	0.74	-0.02	15	0.04		+		PlusRapa Depleted		0.75	1.33333
MinusRapaKif5bdatasets	P15170	GSPT1	0|4|2|2	8	2	4	0|0|0|0	0.74	1	0.74	1	0.74	-0.01	20	0.02		+		PlusRapaKif5bdatasets	P15170	2|0|2|2	6	1.5	4	0|0|0|0	0.74	0.99	0.74	0.99	0.74	-0.02	15	0.04		+		PlusRapa Depleted		0.75	1.33333
MinusRapaKif5bdatasets	Q16643	DBN1	5|2|0|2	9	2.25	4	0|0|0|0	0.74	1	0.74	1	0.74	-0.01	22.5	0.02		+		PlusRapaKif5bdatasets	Q16643	2|2|0|2	6	1.5	4	0|0|0|0	0.74	0.99	0.74	0.99	0.74	-0.02	15	0.04		+		PlusRapa Depleted		0.666667	1.5
MinusRapaKif5bdatasets	Q9Y613	FHOD1	4|2|3|0	9	2.25	4	0|0|0|0	0.75	1	0.75	1	0.75	-0.01	22.5	0.02		+															0					PlusRapa Depleted		0	#DIV/0!
MinusRapaKif5bdatasets	O60879	DIAPH2	4|2|2|0	8	2	4	0|0|0|0	0.74	1	0.74	1	0.74	-0.01	20	0.02		+															0					PlusRapa Depleted		0	#DIV/0!
MinusRapaKif5bdatasets	Q96PV7	FAM193B	4|3|2|0	9	2.25	4	0|0|0|0	0.75	1	0.75	1	0.75	-0.01	22.5	0.02		+															0					PlusRapa Depleted		0	#DIV/0!
MinusRapaKif5bdatasets	Q5VSL9	STRIP1	4|2|0|2	8	2	4	0|0|0|0	0.74	1	0.74	1	0.74	-0.01	20	0.02		+															0					PlusRapa Depleted		0	#DIV/0!
MinusRapaKif5bdatasets	Q8TBA6	GOLGA5	2|1|3|3	9	2.25	4	0|0|0|0	0.75	1	0.75	1	0.75	2.5	22.5	0.02		+															0					PlusRapa Depleted		0	#DIV/0!
MinusRapaKif5bdatasets	O95861	BPNT1	2|0|2|4	8	2	4	0|0|0|0	0.74	1	0.74	1	0.74	-0.01	20	0.02		+															0					PlusRapa Depleted		0	#DIV/0!
MinusRapaKif5bdatasets	Q8NFU5	IPMK	2|2|4|0	8	2	4	0|0|0|0	0.74	1	0.74	1	0.74	-0.01	20	0.02		+															0					PlusRapa Depleted		0	#DIV/0!
MinusRapaKif5bdatasets	Q9Y4K4	MAP4K5	4|2|2|0	8	2	4	0|0|0|0	0.74	1	0.74	1	0.74	-0.01	20	0.02		+															0					PlusRapa Depleted		0	#DIV/0!
MinusRapaKif5bdatasets	Q15042	RAB3GAP1	2|2|0|4	8	2	4	0|0|0|0	0.74	1	0.74	1	0.74	-0.01	20	0.02		+															0					PlusRapa Depleted		0	#DIV/0!
MinusRapaKif5bdatasets	Q96BH1	RNF25	2|2|4|0	8	2	4	0|0|0|0	0.74	1	0.74	1	0.74	-0.01	20	0.02		+															0					PlusRapa Depleted		0	#DIV/0!
MinusRapaKif5bdatasets	Q6XZF7	DNMBP	3|0|3|2	8	2	4	0|0|0|0	0.75	1	0.75	1	0.75	-0.01	20	0.02		+															0					PlusRapa Depleted		0	#DIV/0!
MinusRapaKif5bdatasets	Q9H1K0	RBSN	2|4|0|3	9	2.25	4	0|0|0|0	0.75	1	0.75	1	0.75	-0.01	22.5	0.02		+															0					PlusRapa Depleted		0	#DIV/0!
MinusRapaKif5bdatasets	Q9NSY1	BMP2K	2|0|2|4	8	2	4	0|0|0|0	0.74	1	0.74	1	0.74	-0.01	20	0.02		+															0					PlusRapa Depleted		0	#DIV/0!
MinusRapaKif5bdatasets	P50552	VASP	2|0|4|2	8	2	4	0|0|0|0	0.74	1	0.74	1	0.74	-0.01	20	0.02		+															0					PlusRapa Depleted		0	#DIV/0!
MinusRapaKif5bdatasets	O00203	AP3B1	2|4|2|0	8	2	4	0|0|0|0	0.74	1	0.74	1	0.74	-0.01	20	0.02		+															0					PlusRapa Depleted		0	#DIV/0!
MinusRapaKif5bdatasets	Q9UHR4	BAIAP2L1	0|6|2|2	10	2.5	4	0|0|0|0	0.74	1	0.74	1	0.74	-0.01	25	0.02		+															0					PlusRapa Depleted		0	#DIV/0!
MinusRapaKif5bdatasets	Q14689	DIP2A	0|4|2|2	8	2	4	0|0|0|0	0.74	1	0.74	1	0.74	-0.01	20	0.02		+															0					PlusRapa Depleted		0	#DIV/0!
MinusRapaKif5bdatasets	O15066	KIF3B	0|2|2|4	8	2	4	0|0|0|0	0.74	1	0.74	1	0.74	-0.01	20	0.02		+															0					PlusRapa Depleted		0	#DIV/0!
MinusRapaKif5bdatasets	Q9NPJ6	MED4	0|2|2|6	10	2.5	4	0|0|0|0	0.74	1	0.74	1	0.74	-0.01	25	0.02		+															0					PlusRapa Depleted		0	#DIV/0!
MinusRapaKif5bdatasets	P09622	DLD	0|2|4|2	8	2	4	0|0|0|0	0.74	1	0.74	1	0.74	-0.01	20	0.02		+															0					PlusRapa Depleted		0	#DIV/0!
MinusRapaKif5bdatasets	Q9H694	BICC1	0|2|3|3	8	2	4	0|0|0|0	0.75	1	0.75	1	0.75	-0.01	20	0.02		+															0					PlusRapa Depleted		0	#DIV/0!
MinusRapaKif5bdatasets	O14777	NDC80	4|0|2|4	10	2.5	4	0|0|0|0	0.75	1	0.75	1	0.75	-0.01	25	0.01		+		PlusRapaKif5bdatasets	O14777	10|12|0|4	26	6.5	4	0|0|0|0	0.75	1	0.75	1	0.75	-0.02	65	0.01		+		PlusRapa Enriched		2.6
MinusRapaKif5bdatasets	P25054	APC	4|3|6|0	13	3.25	4	0|0|0|0	0.75	1	0.75	1	0.75	-0.01	32.5	0.01		+		PlusRapaKif5bdatasets	P25054	6|6|4|10	26	6.5	4	0|0|0|0	1	1	1	1	1	8.1	65	0		+	+	PlusRapa Enriched		2
MinusRapaKif5bdatasets	Q9P2B4	CTTNBP2NL	6|1|6|2	15	3.75	4	0|0|0|0	0.75	1	0.75	1	0.75	2.5	37.5	0.01		+		PlusRapaKif5bdatasets	Q9P2B4	7|6|8|6	27	6.75	4	0|0|0|0	1	1	1	1	1	11.42	67.5	0		+	+	PlusRapa Enriched		1.8
MinusRapaKif5bdatasets	Q9NPQ8	RIC8A	4|4|2|0	10	2.5	4	0|0|0|0	0.75	1	0.75	1	0.75	-0.01	25	0.01		+		PlusRapaKif5bdatasets	Q9NPQ8	4|4|4|2	14	3.5	4	0|0|0|0	1	1	1	1	1	4.52	35	0		+	+	PlusRapa Enriched		1.4
MinusRapaKif5bdatasets	Q86YF9	DZIP1	6|0|5|8	19	4.75	4	0|0|0|0	0.75	1	0.75	1	0.75	-0.01	47.5	0.01		+		PlusRapaKif5bdatasets	Q86YF9	8|6|4|7	25	6.25	4	0|0|0|0	1	1	1	1	1	8.1	62.5	0		+	+	PlusRapa Enriched		1.31579
MinusRapaKif5bdatasets	Q9Y6E2	BZW2	2|0|4|4	10	2.5	4	0|0|0|0	0.75	1	0.75	1	0.75	-0.01	25	0.01		+		PlusRapaKif5bdatasets	Q9Y6E2	2|4|4|2	12	3	4	0|0|0|0	0.99	1	0.99	1	0.99	4.52	30	0		+		PlusRapa Enriched		1.2
MinusRapaKif5bdatasets	Q13148	TARDBP	0|4|2|4	10	2.5	4	0|0|0|0	0.75	1	0.75	1	0.75	-0.01	25	0.01		+		PlusRapaKif5bdatasets	Q13148	4|2|4|2	12	3	4	0|0|0|0	0.99	1	0.99	1	0.99	4.52	30	0		+		PlusRapa Enriched		1.2
MinusRapaKif5bdatasets	P46459	NSF	3|1|3|5	12	3	4	0|0|0|0	0.75	1	0.75	1	0.75	2.5	30	0.01		+		PlusRapaKif5bdatasets	P46459	1|5|3|3	12	3	4	0|0|0|0	0.75	1	0.75	1	0.75	2.48	30	0.01		+		No Change		1
MinusRapaKif5bdatasets	Q13561	DCTN2	4|0|4|6	14	3.5	4	0|0|0|0	0.75	1	0.75	1	0.75	-0.01	35	0.01		+		PlusRapaKif5bdatasets	Q13561	4|2|2|6	14	3.5	4	0|0|0|0	0.99	1	0.99	1	0.99	4.52	35	0		+		No Change		1
MinusRapaKif5bdatasets	Q14839	CHD4	8|9|0|4	21	5.25	4	0|0|0|0	0.75	1	0.75	1	0.75	-0.01	52.5	0.01		+		PlusRapaKif5bdatasets	Q14839	4|6|4|6	20	5	4	0|0|0|0	1	1	1	1	1	8.1	50	0		+	+	PlusRapa Depleted		0.952381	1.05
MinusRapaKif5bdatasets	Q6PJT7	ZC3H14	4|0|4|5	13	3.25	4	0|0|0|0	0.75	1	0.75	1	0.75	-0.01	32.5	0.01		+		PlusRapaKif5bdatasets	Q6PJT7	2|2|4|4	12	3	4	0|0|0|0	0.99	1	0.99	1	0.99	4.52	30	0		+		PlusRapa Depleted		0.923077	1.08333
MinusRapaKif5bdatasets	P25685	DNAJB1	4|3|5|0	12	3	4	0|0|0|0	0.75	1	0.75	1	0.75	-0.01	30	0.01		+		PlusRapaKif5bdatasets	P25685	2|0|2|7	11	2.75	4	0|0|0|0	0.74	1	0.74	1	0.74	-0.02	27.5	0.02		+		PlusRapa Depleted		0.916667	1.09091
MinusRapaKif5bdatasets	Q9UPQ0	LIMCH1	1|4|3|4	12	3	4	0|0|0|0	0.75	1	0.75	1	0.75	2.5	30	0.01		+		PlusRapaKif5bdatasets	Q9UPQ0	2|1|5|2	10	2.5	4	0|0|0|0	0.74	1	0.74	1	0.74	2.48	25	0.02		+		PlusRapa Depleted		0.833333	1.2
MinusRapaKif5bdatasets	P26038	MSN	0|2|10|11	23	5.75	4	0|0|0|0	0.75	1	0.75	1	0.75	-0.01	57.5	0.01		+		PlusRapaKif5bdatasets	P26038	0|4|8|7	19	4.75	4	0|0|0|0	0.75	1	0.75	1	0.75	-0.02	47.5	0.01		+		PlusRapa Depleted		0.826087	1.21053
MinusRapaKif5bdatasets	Q9H9A5	CNOT10	2|0|4|4	10	2.5	4	0|0|0|0	0.75	1	0.75	1	0.75	-0.01	25	0.01		+		PlusRapaKif5bdatasets	Q9H9A5	2|0|2|4	8	2	4	0|0|0|0	0.74	1	0.74	1	0.74	-0.02	20	0.03		+		PlusRapa Depleted		0.8	1.25
MinusRapaKif5bdatasets	Q92599	SEPT8	3|3|0|4	10	2.5	4	0|0|0|0	0.75	1	0.75	1	0.75	-0.01	25	0.01		+		PlusRapaKif5bdatasets	Q92599	3|2|3|0	8	2	4	0|0|0|0	0.75	1	0.75	1	0.75	-0.02	20	0.02		+		PlusRapa Depleted		0.8	1.25
MinusRapaKif5bdatasets	Q86X02	CDR2L	0|4|4|2	10	2.5	4	0|0|0|0	0.75	1	0.75	1	0.75	-0.01	25	0.01		+		PlusRapaKif5bdatasets	Q86X02	2|2|0|4	8	2	4	0|0|0|0	0.74	1	0.74	1	0.74	-0.02	20	0.03		+		PlusRapa Depleted		0.8	1.25
MinusRapaKif5bdatasets	Q8N752	CSNK1A1L	4|6|6|0	16	4	4	0|0|0|0	0.75	1	0.75	1	0.75	-0.01	40	0.01		+		PlusRapaKif5bdatasets	Q8N752	2|4|4|2	12	3	4	0|0|0|0	0.99	1	0.99	1	0.99	4.52	30	0		+		PlusRapa Depleted		0.75	1.33333
MinusRapaKif5bdatasets	O00443	PIK3C2A	3|4|0|4	11	2.75	4	0|0|0|0	0.75	1	0.75	1	0.75	-0.01	27.5	0.01		+		PlusRapaKif5bdatasets	O00443	2|2|2|2	8	2	4	0|0|0|0	0.99	0.99	0.99	0.99	0.99	4.52	20	0		+		PlusRapa Depleted		0.727273	1.375
MinusRapaKif5bdatasets	Q9NVR5	DNAAF2	0|2|8|4	14	3.5	4	0|0|0|0	0.75	1	0.75	1	0.75	-0.01	35	0.01		+		PlusRapaKif5bdatasets	Q9NVR5	2|4|2|2	10	2.5	4	0|0|0|0	0.99	1	0.99	1	0.99	4.52	25	0		+		PlusRapa Depleted		0.714286	1.4
MinusRapaKif5bdatasets	Q96ME7	ZNF512	0|4|4|4	12	3	4	0|0|0|0	0.75	1	0.75	1	0.75	-0.01	30	0.01		+		PlusRapaKif5bdatasets	Q96ME7	2|2|4|0	8	2	4	0|0|0|0	0.74	1	0.74	1	0.74	-0.02	20	0.03		+		PlusRapa Depleted		0.666667	1.5
MinusRapaKif5bdatasets	Q93052	LPP	0|2|8|6	16	4	4	0|0|0|0	0.75	1	0.75	1	0.75	-0.01	40	0.01		+		PlusRapaKif5bdatasets	Q93052	2|0|2|6	10	2.5	4	0|0|0|0	0.74	1	0.74	1	0.74	-0.02	25	0.02		+		PlusRapa Depleted		0.625	1.6
MinusRapaKif5bdatasets	Q8IY63	AMOTL1	6|4|0|4	14	3.5	4	0|0|0|0	0.75	1	0.75	1	0.75	-0.01	35	0.01		+		PlusRapaKif5bdatasets	Q8IY63	2|2|4|0	8	2	4	0|0|0|0	0.74	1	0.74	1	0.74	-0.02	20	0.03		+		PlusRapa Depleted		0.571429	1.75
MinusRapaKif5bdatasets	P48556	PSMD8	0|6|6|6	18	4.5	4	0|0|0|0	0.75	1	0.75	1	0.75	-0.01	45	0.01		+		PlusRapaKif5bdatasets	P48556	0|2|2|2	6	1.5	4	0|0|0|0	0.74	0.99	0.74	0.99	0.74	-0.02	15	0.04		+		PlusRapa Depleted		0.333333	3
MinusRapaKif5bdatasets	Q9Y4J8	DTNA	8|0|6|6	20	5	4	0|0|0|0	0.75	1	0.75	1	0.75	-0.01	50	0.01		+															0					PlusRapa Depleted		0	#DIV/0!
MinusRapaKif5bdatasets	O43264	ZW10	3|3|1|3	10	2.5	4	0|0|0|0	0.75	1	0.75	1	0.75	2.5	25	0.01		+															0					PlusRapa Depleted		0	#DIV/0!
MinusRapaKif5bdatasets	Q96N67	DOCK7	6|4|0|2	12	3	4	0|0|0|0	0.75	1	0.75	1	0.75	-0.01	30	0.01		+															0					PlusRapa Depleted		0	#DIV/0!
MinusRapaKif5bdatasets	Q01850	CDR2	4|4|2|0	10	2.5	4	0|0|0|0	0.75	1	0.75	1	0.75	-0.01	25	0.01		+															0					PlusRapa Depleted		0	#DIV/0!
MinusRapaKif5bdatasets	Q9P0K7	RAI14	4|5|0|4	13	3.25	4	0|0|0|0	0.75	1	0.75	1	0.75	-0.01	32.5	0.01		+															0					PlusRapa Depleted		0	#DIV/0!
MinusRapaKif5bdatasets	Q8TAT6	NPLOC4	1|3|3|3	10	2.5	4	0|0|0|0	0.75	1	0.75	1	0.75	2.5	25	0.01		+															0					PlusRapa Depleted		0	#DIV/0!
MinusRapaKif5bdatasets	Q16527	CSRP2	0|5|7|5	17	4.25	4	0|0|0|0	0.75	1	0.75	1	0.75	-0.01	42.5	0.01		+															0					PlusRapa Depleted		0	#DIV/0!
MinusRapaKif5bdatasets	P42345	MTOR	2|2|4|4	12	3	4	0|0|0|0	0.99	1	0.99	1	0.99	4.53	30	0		+		PlusRapaKif5bdatasets	P42345	14|12|12|12	50	12.5	4	0|0|0|0	1	1	1	1	1	20.77	125	0		+	+	PlusRapa Enriched		4.16667
MinusRapaKif5bdatasets	Q6I9Y2	THOC7	2|2|4|4	12	3	4	0|0|0|0	0.99	1	0.99	1	0.99	4.53	30	0		+		PlusRapaKif5bdatasets	Q6I9Y2	8|10|8|9	35	8.75	4	0|0|0|0	1	1	1	1	1	14.61	87.5	0		+	+	PlusRapa Enriched		2.91667
MinusRapaKif5bdatasets	Q9P1Y5	CAMSAP3	2|4|2|2	10	2.5	4	0|0|0|0	0.99	1	0.99	1	0.99	4.53	25	0		+		PlusRapaKif5bdatasets	Q9P1Y5	4|2|8|12	26	6.5	4	0|0|0|0	1	1	1	1	1	4.52	65	0		+	+	PlusRapa Enriched		2.6
MinusRapaKif5bdatasets	Q9HC62	SENP2	4|2|2|2	10	2.5	4	0|0|0|0	0.99	1	0.99	1	0.99	4.53	25	0		+		PlusRapaKif5bdatasets	Q9HC62	6|6|4|6	22	5.5	4	0|0|0|0	1	1	1	1	1	8.1	55	0		+	+	PlusRapa Enriched		2.2
MinusRapaKif5bdatasets	Q13123	IK	3|6|6|6	21	5.25	4	0|0|0|0	1	1	1	1	1	6.38	52.5	0		+	+	PlusRapaKif5bdatasets	Q13123	11|8|10|14	43	10.75	4	0|0|0|0	1	1	1	1	1	14.61	107.5	0		+	+	PlusRapa Enriched		2.04762
MinusRapaKif5bdatasets	A2RUB6	CCDC66	2|2|2|2	8	2	4	0|0|0|0	0.99	0.99	0.99	0.99	0.99	4.53	20	0		+		PlusRapaKif5bdatasets	A2RUB6	6|4|2|4	16	4	4	0|0|0|0	1	1	1	1	1	4.52	40	0		+	+	PlusRapa Enriched		2
MinusRapaKif5bdatasets	Q86T90	KIAA1328	2|2|2|2	8	2	4	0|0|0|0	0.99	0.99	0.99	0.99	0.99	4.53	20	0		+		PlusRapaKif5bdatasets	Q86T90	4|2|4|6	16	4	4	0|0|0|0	1	1	1	1	1	4.52	40	0		+	+	PlusRapa Enriched		2
MinusRapaKif5bdatasets	Q14676	MDC1	8|8|8|2	26	6.5	4	0|0|0|0	1	1	1	1	1	4.53	65	0		+	+	PlusRapaKif5bdatasets	Q14676	7|14|10|18	49	12.25	4	0|0|0|0	1	1	1	1	1	13.02	122.5	0		+	+	PlusRapa Enriched		1.88462
MinusRapaKif5bdatasets	Q9ULW0	TPX2	4|4|10|8	26	6.5	4	0|0|0|0	1	1	1	1	1	8.12	65	0		+	+	PlusRapaKif5bdatasets	Q9ULW0	8|14|17|10	49	12.25	4	0|0|0|0	1	1	1	1	1	14.61	122.5	0		+	+	PlusRapa Enriched		1.88462
MinusRapaKif5bdatasets	O15397	IPO8	2|4|4|2	12	3	4	0|0|0|0	0.99	1	0.99	1	0.99	4.53	30	0		+		PlusRapaKif5bdatasets	O15397	4|6|6|6	22	5.5	4	0|0|0|0	1	1	1	1	1	8.1	55	0		+	+	PlusRapa Enriched		1.83333
MinusRapaKif5bdatasets	Q9Y2D8	SSX2IP	4|6|10|6	26	6.5	4	0|0|0|0	1	1	1	1	1	8.12	65	0		+	+	PlusRapaKif5bdatasets	Q9Y2D8	8|10|13|16	47	11.75	4	0|0|0|0	1	1	1	1	1	14.61	117.5	0		+	+	PlusRapa Enriched		1.80769
MinusRapaKif5bdatasets	P54578	USP14	4|2|6|6	18	4.5	4	0|0|0|0	1	1	1	1	1	4.53	45	0		+	+	PlusRapaKif5bdatasets	P54578	8|8|6|10	32	8	4	0|0|0|0	1	1	1	1	1	11.42	80	0		+	+	PlusRapa Enriched		1.77778
MinusRapaKif5bdatasets	Q658Y4	FAM91A1	2|2|2|3	9	2.25	4	0|0|0|0	0.99	1	0.99	1	0.99	4.53	22.5	0		+		PlusRapaKif5bdatasets	Q658Y4	2|4|4|6	16	4	4	0|0|0|0	1	1	1	1	1	4.52	40	0		+	+	PlusRapa Enriched		1.77778
MinusRapaKif5bdatasets	Q13442	PDAP1	6|4|4|2	16	4	4	0|0|0|0	1	1	1	1	1	4.53	40	0		+	+	PlusRapaKif5bdatasets	Q13442	6|10|6|6	28	7	4	0|0|0|0	1	1	1	1	1	11.42	70	0		+	+	PlusRapa Enriched		1.75
MinusRapaKif5bdatasets	Q14847	LASP1	2|2|2|2	8	2	4	0|0|0|0	0.99	0.99	0.99	0.99	0.99	4.53	20	0		+		PlusRapaKif5bdatasets	Q14847	2|4|4|4	14	3.5	4	0|0|0|0	1	1	1	1	1	4.52	35	0		+	+	PlusRapa Enriched		1.75
MinusRapaKif5bdatasets	Q9NZ09	UBAP1	2|2|2|2	8	2	4	0|0|0|0	0.99	0.99	0.99	0.99	0.99	4.53	20	0		+		PlusRapaKif5bdatasets	Q9NZ09	2|4|4|4	14	3.5	4	0|0|0|0	1	1	1	1	1	4.52	35	0		+	+	PlusRapa Enriched		1.75
MinusRapaKif5bdatasets	Q8IWC1	MAP7D3	28|26|28|32	114	28.5	4	0|0|0|0	1	1	1	1	1	41.52	285	0		+	+	PlusRapaKif5bdatasets	Q8IWC1	46|48|48|54	196	49	4	0|0|0|0	1	1	1	1	1	70.39	490	0		+	+	PlusRapa Enriched		1.7193
MinusRapaKif5bdatasets	P33176	KIF5B	141|144|148|152	585	146.25	4	0|0|0|0	1	1	1	1	1	205.31	1462.5	0		+	+	PlusRapaKif5bdatasets	P33176	256|263|236|240	995	248.75	4	0|0|0|0	1	1	1	1	1	339.31	2487.5	0		+	+	PlusRapa Enriched		1.70085
MinusRapaKif5bdatasets	P53350	PLK1	4|2|2|2	10	2.5	4	0|0|0|0	0.99	1	0.99	1	0.99	4.53	25	0		+		PlusRapaKif5bdatasets	P53350	3|4|6|4	17	4.25	4	0|0|0|0	1	1	1	1	1	6.36	42.5	0		+	+	PlusRapa Enriched		1.7
MinusRapaKif5bdatasets	Q13033	STRN3	8|10|10|12	40	10	4	0|0|0|0	1	1	1	1	1	14.62	100	0		+	+	PlusRapaKif5bdatasets	Q13033	18|14|12|21	65	16.25	4	0|0|0|0	1	1	1	1	1	20.77	162.5	0		+	+	PlusRapa Enriched		1.625
MinusRapaKif5bdatasets	Q9H8K7	C10orf88	4|6|2|4	16	4	4	0|0|0|0	1	1	1	1	1	4.53	40	0		+	+	PlusRapaKif5bdatasets	Q9H8K7	4|6|8|8	26	6.5	4	0|0|0|0	1	1	1	1	1	8.1	65	0		+	+	PlusRapa Enriched		1.625
MinusRapaKif5bdatasets	Q5TB80	CEP162	4|4|4|4	16	4	4	0|0|0|0	1	1	1	1	1	8.12	40	0		+	+	PlusRapaKif5bdatasets	Q5TB80	6|4|6|10	26	6.5	4	0|0|0|0	1	1	1	1	1	8.1	65	0		+	+	PlusRapa Enriched		1.625
MinusRapaKif5bdatasets	Q9NQC7	CYLD	2|2|2|2	8	2	4	0|0|0|0	0.99	0.99	0.99	0.99	0.99	4.53	20	0		+		PlusRapaKif5bdatasets	Q9NQC7	2|4|5|2	13	3.25	4	0|0|0|0	0.99	1	0.99	1	0.99	4.52	32.5	0		+		PlusRapa Enriched		1.625
MinusRapaKif5bdatasets	O75665	OFD1	14|16|24|28	82	20.5	4	0|0|0|0	1	1	1	1	1	23.81	205	0		+	+	PlusRapaKif5bdatasets	O75665	31|30|38|34	133	33.25	4	0|0|0|0	1	1	1	1	1	47.33	332.5	0		+	+	PlusRapa Enriched		1.62195
MinusRapaKif5bdatasets	Q86XR8	CEP57	2|4|2|7	15	3.75	4	0|0|0|0	0.99	1	0.99	1	0.99	4.53	37.5	0		+		PlusRapaKif5bdatasets	Q86XR8	6|4|8|6	24	6	4	0|0|0|0	1	1	1	1	1	8.1	60	0		+	+	PlusRapa Enriched		1.6
MinusRapaKif5bdatasets	Q9UJC3	HOOK1	2|2|4|2	10	2.5	4	0|0|0|0	0.99	1	0.99	1	0.99	4.53	25	0		+		PlusRapaKif5bdatasets	Q9UJC3	4|4|4|4	16	4	4	0|0|0|0	1	1	1	1	1	8.1	40	0		+	+	PlusRapa Enriched		1.6
MinusRapaKif5bdatasets	Q5BJF6	ODF2	19|14|17|16	66	16.5	4	0|0|0|0	1	1	1	1	1	23.81	165	0		+	+	PlusRapaKif5bdatasets	Q5BJF6	28|27|20|29	104	26	4	0|0|0|0	1	1	1	1	1	32.71	260	0		+	+	PlusRapa Enriched		1.57576
MinusRapaKif5bdatasets	Q6ZU80	CEP128	16|12|16|16	60	15	4	0|0|0|0	1	1	1	1	1	20.79	150	0		+	+	PlusRapaKif5bdatasets	Q6ZU80	29|24|16|24	93	23.25	4	0|0|0|0	1	1	1	1	1	26.79	232.5	0		+	+	PlusRapa Enriched		1.55
MinusRapaKif5bdatasets	Q8WXW3	PIBF1	32|33|44|37	146	36.5	4	0|0|0|0	1	1	1	1	1	50.24	365	0		+	+	PlusRapaKif5bdatasets	Q8WXW3	52|52|63|54	221	55.25	4	0|0|0|0	1	1	1	1	1	78.99	552.5	0		+	+	PlusRapa Enriched		1.5137
MinusRapaKif5bdatasets	Q96C92	SDCCAG3	4|2|4|6	16	4	4	0|0|0|0	1	1	1	1	1	4.53	40	0		+	+	PlusRapaKif5bdatasets	Q96C92	4|8|4|8	24	6	4	0|0|0|0	1	1	1	1	1	8.1	60	0		+	+	PlusRapa Enriched		1.5
MinusRapaKif5bdatasets	Q9NTK5	OLA1	2|4|2|4	12	3	4	0|0|0|0	0.99	1	0.99	1	0.99	4.53	30	0		+		PlusRapaKif5bdatasets	Q9NTK5	4|2|6|6	18	4.5	4	0|0|0|0	1	1	1	1	1	4.52	45	0		+	+	PlusRapa Enriched		1.5
MinusRapaKif5bdatasets	Q13206	DDX10	2|2|4|4	12	3	4	0|0|0|0	0.99	1	0.99	1	0.99	4.53	30	0		+		PlusRapaKif5bdatasets	Q13206	4|4|6|4	18	4.5	4	0|0|0|0	1	1	1	1	1	8.1	45	0		+	+	PlusRapa Enriched		1.5
MinusRapaKif5bdatasets	Q9H444	CHMP4B	2|2|2|2	8	2	4	0|0|0|0	0.99	0.99	0.99	0.99	0.99	4.53	20	0		+		PlusRapaKif5bdatasets	Q9H444	4|4|2|2	12	3	4	0|0|0|0	0.99	1	0.99	1	0.99	4.52	30	0		+		PlusRapa Enriched		1.5
MinusRapaKif5bdatasets	Q96DN5	TBC1D31	4|6|9|8	27	6.75	4	0|0|0|0	1	1	1	1	1	8.12	67.5	0		+	+	PlusRapaKif5bdatasets	Q96DN5	12|6|12|10	40	10	4	0|0|0|0	1	1	1	1	1	11.42	100	0		+	+	PlusRapa Enriched		1.48148
MinusRapaKif5bdatasets	Q8TDR0	TRAF3IP1	2|7|8|6	23	5.75	4	0|0|0|0	1	1	1	1	1	4.53	57.5	0		+	+	PlusRapaKif5bdatasets	Q8TDR0	9|9|9|7	34	8.5	4	0|0|0|0	1	1	1	1	1	13.02	85	0		+	+	PlusRapa Enriched		1.47826
MinusRapaKif5bdatasets	P51610	HCFC1	16|14|18|17	65	16.25	4	0|0|0|0	1	1	1	1	1	23.81	162.5	0		+	+	PlusRapaKif5bdatasets	P51610	22|22|26|26	96	24	4	0|0|0|0	1	1	1	1	1	35.66	240	0		+	+	PlusRapa Enriched		1.47692
MinusRapaKif5bdatasets	Q13492	PICALM	8|6|10|10	34	8.5	4	0|0|0|0	1	1	1	1	1	11.43	85	0		+	+	PlusRapaKif5bdatasets	Q13492	8|8|16|18	50	12.5	4	0|0|0|0	1	1	1	1	1	14.61	125	0		+	+	PlusRapa Enriched		1.47059
MinusRapaKif5bdatasets	Q13325	IFIT5	6|4|6|10	26	6.5	4	0|0|0|0	1	1	1	1	1	8.12	65	0		+	+	PlusRapaKif5bdatasets	Q13325	6|10|10|12	38	9.5	4	0|0|0|0	1	1	1	1	1	11.42	95	0		+	+	PlusRapa Enriched		1.46154
MinusRapaKif5bdatasets	Q9NRL3	STRN4	22|18|26|22	88	22	4	0|0|0|0	1	1	1	1	1	29.77	220	0		+	+	PlusRapaKif5bdatasets	Q9NRL3	28|30|36|34	128	32	4	0|0|0|0	1	1	1	1	1	44.42	320	0		+	+	PlusRapa Enriched		1.45455
MinusRapaKif5bdatasets	O95801	TTC4	3|2|2|4	11	2.75	4	0|0|0|0	0.99	1	0.99	1	0.99	4.53	27.5	0		+		PlusRapaKif5bdatasets	O95801	4|4|4|4	16	4	4	0|0|0|0	1	1	1	1	1	8.1	40	0		+	+	PlusRapa Enriched		1.45455
MinusRapaKif5bdatasets	Q9UNH7	SNX6	2|2|5|2	11	2.75	4	0|0|0|0	0.99	1	0.99	1	0.99	4.53	27.5	0		+		PlusRapaKif5bdatasets	Q9UNH7	4|4|4|4	16	4	4	0|0|0|0	1	1	1	1	1	8.1	40	0		+	+	PlusRapa Enriched		1.45455
MinusRapaKif5bdatasets	Q86XZ4	SPATS2	6|6|6|14	32	8	4	0|0|0|0	1	1	1	1	1	11.43	80	0		+	+	PlusRapaKif5bdatasets	Q86XZ4	12|14|10|10	46	11.5	4	0|0|0|0	1	1	1	1	1	17.71	115	0		+	+	PlusRapa Enriched		1.4375
MinusRapaKif5bdatasets	O00505	KPNA3	6|10|8|8	32	8	4	0|0|0|0	1	1	1	1	1	11.43	80	0		+	+	PlusRapaKif5bdatasets	O00505	12|12|10|12	46	11.5	4	0|0|0|0	1	1	1	1	1	17.71	115	0		+	+	PlusRapa Enriched		1.4375
MinusRapaKif5bdatasets	P61011	SRP54	2|6|4|4	16	4	4	0|0|0|0	1	1	1	1	1	4.53	40	0		+	+	PlusRapaKif5bdatasets	P61011	9|6|4|4	23	5.75	4	0|0|0|0	1	1	1	1	1	8.1	57.5	0		+	+	PlusRapa Enriched		1.4375
MinusRapaKif5bdatasets	Q9NQW6	ANLN	7|4|10|10	31	7.75	4	0|0|0|0	1	1	1	1	1	8.12	77.5	0		+	+	PlusRapaKif5bdatasets	Q9NQW6	10|10|12|12	44	11	4	0|0|0|0	1	1	1	1	1	17.71	110	0		+	+	PlusRapa Enriched		1.41935
MinusRapaKif5bdatasets	Q567U6	CCDC93	16|10|8|10	44	11	4	0|0|0|0	1	1	1	1	1	14.62	110	0		+	+	PlusRapaKif5bdatasets	Q567U6	16|20|16|10	62	15.5	4	0|0|0|0	1	1	1	1	1	17.71	155	0		+	+	PlusRapa Enriched		1.40909
MinusRapaKif5bdatasets	Q5T9S5	CCDC18	4|4|9|3	20	5	4	0|0|0|0	1	1	1	1	1	6.38	50	0		+	+	PlusRapaKif5bdatasets	Q5T9S5	8|3|10|7	28	7	4	0|0|0|0	1	1	1	1	1	6.36	70	0		+	+	PlusRapa Enriched		1.4
MinusRapaKif5bdatasets	Q5VV41	ARHGEF16	2|2|4|2	10	2.5	4	0|0|0|0	0.99	1	0.99	1	0.99	4.53	25	0		+		PlusRapaKif5bdatasets	Q5VV41	4|4|4|2	14	3.5	4	0|0|0|0	1	1	1	1	1	4.52	35	0		+	+	PlusRapa Enriched		1.4
MinusRapaKif5bdatasets	O14531	DPYSL4	7|13|14|13	47	11.75	4	0|0|0|0	1	1	1	1	1	13.04	117.5	0		+	+	PlusRapaKif5bdatasets	O14531	18|13|16|18	65	16.25	4	0|0|0|0	1	1	1	1	1	22.29	162.5	0		+	+	PlusRapa Enriched		1.38298
MinusRapaKif5bdatasets	Q9NUQ8	ABCF3	2|4|4|6	16	4	4	0|0|0|0	1	1	1	1	1	4.53	40	0		+	+	PlusRapaKif5bdatasets	Q9NUQ8	6|2|8|6	22	5.5	4	0|0|0|0	1	1	1	1	1	4.52	55	0		+	+	PlusRapa Enriched		1.375
MinusRapaKif5bdatasets	P30419	NMT1	12|10|12|10	44	11	4	0|0|0|0	1	1	1	1	1	17.73	110	0		+	+	PlusRapaKif5bdatasets	P30419	16|14|16|14	60	15	4	0|0|0|0	1	1	1	1	1	23.79	150	0		+	+	PlusRapa Enriched		1.36364
MinusRapaKif5bdatasets	Q2M2Z5	KIZ	6|6|4|6	22	5.5	4	0|0|0|0	1	1	1	1	1	8.12	55	0		+	+	PlusRapaKif5bdatasets	Q2M2Z5	6|10|8|6	30	7.5	4	0|0|0|0	1	1	1	1	1	11.42	75	0		+	+	PlusRapa Enriched		1.36364
MinusRapaKif5bdatasets	O95684	FGFR1OP	4|2|5|3	14	3.5	4	0|0|0|0	1	1	1	1	1	4.53	35	0		+	+	PlusRapaKif5bdatasets	O95684	6|2|6|5	19	4.75	4	0|0|0|0	1	1	1	1	1	4.52	47.5	0		+	+	PlusRapa Enriched		1.35714
MinusRapaKif5bdatasets	Q86YT6	MIB1	13|10|12|19	54	13.5	4	0|0|0|0	1	1	1	1	1	17.73	135	0		+	+	PlusRapaKif5bdatasets	Q86YT6	18|12|20|22	72	18	4	0|0|0|0	1	1	1	1	1	20.77	180	0		+	+	PlusRapa Enriched		1.33333
MinusRapaKif5bdatasets	Q96L93	KIF16B	3|2|4|3	12	3	4	0|0|0|0	1	1	1	1	1	4.53	30	0		+	+	PlusRapaKif5bdatasets	Q96L93	4|4|3|5	16	4	4	0|0|0|0	1	1	1	1	1	6.36	40	0		+	+	PlusRapa Enriched		1.33333
MinusRapaKif5bdatasets	Q9Y5X1	SNX9	4|4|2|2	12	3	4	0|0|0|0	0.99	1	0.99	1	0.99	4.53	30	0		+		PlusRapaKif5bdatasets	Q9Y5X1	4|4|4|4	16	4	4	0|0|0|0	1	1	1	1	1	8.1	40	0		+	+	PlusRapa Enriched		1.33333
MinusRapaKif5bdatasets	Q15545	TAF7	4|8|8|10	30	7.5	4	0|4|0|0	0.96	0.99	0.96	0.99	0.96	2.17	7.5	0		+		PlusRapaKif5bdatasets	Q15545	8|10|10|12	40	10	4	0|4|0|0	0.99	0.99	0.99	0.99	0.99	3.76	10	0		+		PlusRapa Enriched		1.33333
MinusRapaKif5bdatasets	Q2KHM9	KIAA0753	10|12|10|14	46	11.5	4	0|0|0|0	1	1	1	1	1	17.73	115	0		+	+	PlusRapaKif5bdatasets	Q2KHM9	14|14|18|15	61	15.25	4	0|0|0|0	1	1	1	1	1	23.79	152.5	0		+	+	PlusRapa Enriched		1.32609
MinusRapaKif5bdatasets	Q15555	MAPRE2	6|10|4|2	22	5.5	4	0|0|0|0	1	1	1	1	1	4.53	55	0		+	+	PlusRapaKif5bdatasets	Q15555	6|6|11|6	29	7.25	4	0|0|0|0	1	1	1	1	1	11.42	72.5	0		+	+	PlusRapa Enriched		1.31818
MinusRapaKif5bdatasets	Q96CT7	CCDC124	10|10|8|10	38	9.5	4	0|0|0|0	1	1	1	1	1	14.62	95	0		+	+	PlusRapaKif5bdatasets	Q96CT7	11|14|10|15	50	12.5	4	0|0|0|0	1	1	1	1	1	17.71	125	0		+	+	PlusRapa Enriched		1.31579
MinusRapaKif5bdatasets	Q96MT8	CEP63	11|12|16|22	61	15.25	4	0|0|0|0	1	1	1	1	1	19.26	152.5	0		+	+	PlusRapaKif5bdatasets	Q96MT8	22|21|22|15	80	20	4	0|0|0|0	1	1	1	1	1	25.29	200	0		+	+	PlusRapa Enriched		1.31148
MinusRapaKif5bdatasets	Q13416	ORC2	4|4|6|6	20	5	4	0|0|0|0	1	1	1	1	1	8.12	50	0		+	+	PlusRapaKif5bdatasets	Q13416	6|6|4|10	26	6.5	4	0|0|0|0	1	1	1	1	1	8.1	65	0		+	+	PlusRapa Enriched		1.3
MinusRapaKif5bdatasets	O00221	NFKBIE	6|4|6|4	20	5	4	0|0|0|0	1	1	1	1	1	8.12	50	0		+	+	PlusRapaKif5bdatasets	O00221	6|6|6|8	26	6.5	4	0|0|0|0	1	1	1	1	1	11.42	65	0		+	+	PlusRapa Enriched		1.3
MinusRapaKif5bdatasets	Q96M89	CCDC138	40|33|50|36	159	39.75	4	0|0|0|0	1	1	1	1	1	51.69	397.5	0		+	+	PlusRapaKif5bdatasets	Q96M89	46|51|58|51	206	51.5	4	0|0|0|0	1	1	1	1	1	70.39	515	0		+	+	PlusRapa Enriched		1.2956
MinusRapaKif5bdatasets	Q86TP1	PRUNE	14|14|10|10	48	12	4	0|0|0|0	1	1	1	1	1	17.73	120	0		+	+	PlusRapaKif5bdatasets	Q86TP1	16|16|16|14	62	15.5	4	0|0|0|0	1	1	1	1	1	23.79	155	0		+	+	PlusRapa Enriched		1.29167
MinusRapaKif5bdatasets	O43815	STRN	12|5|10|12	39	9.75	4	0|0|0|0	1	1	1	1	1	9.8	97.5	0		+	+	PlusRapaKif5bdatasets	O43815	8|10|22|10	50	12.5	4	0|0|0|0	1	1	1	1	1	14.61	125	0		+	+	PlusRapa Enriched		1.28205
MinusRapaKif5bdatasets	Q9P035	HACD3	2|6|8|6	22	5.5	4	0|0|0|0	1	1	1	1	1	4.53	55	0		+	+	PlusRapaKif5bdatasets	Q9P035	4|10|12|2	28	7	4	0|0|0|0	1	1	1	1	1	4.52	70	0		+	+	PlusRapa Enriched		1.27273
MinusRapaKif5bdatasets	O14974	PPP1R12A	8|6|6|6	26	6.5	4	0|0|0|0	1	1	1	1	1	11.43	65	0		+	+	PlusRapaKif5bdatasets	O14974	8|8|9|8	33	8.25	4	0|0|0|0	1	1	1	1	1	14.61	82.5	0		+	+	PlusRapa Enriched		1.26923
MinusRapaKif5bdatasets	O43396	TXNL1	3|7|9|7	26	6.5	4	0|0|0|0	1	1	1	1	1	6.38	65	0		+	+	PlusRapaKif5bdatasets	O43396	9|8|9|7	33	8.25	4	0|0|0|0	1	1	1	1	1	13.02	82.5	0		+	+	PlusRapa Enriched		1.26923
MinusRapaKif5bdatasets	Q96EA4	SPDL1	12|6|14|14	46	11.5	4	0|0|0|0	1	1	1	1	1	11.43	115	0		+	+	PlusRapaKif5bdatasets	Q96EA4	14|14|17|13	58	14.5	4	0|0|0|0	1	1	1	1	1	22.29	145	0		+	+	PlusRapa Enriched		1.26087
MinusRapaKif5bdatasets	Q8N0Y7	PGAM4	2|2|2|2	8	2	4	0|0|0|0	0.99	0.99	0.99	0.99	0.99	4.53	20	0		+		PlusRapaKif5bdatasets	Q8N0Y7	2|2|4|2	10	2.5	4	0|0|0|0	0.99	1	0.99	1	0.99	4.52	25	0		+		PlusRapa Enriched		1.25
MinusRapaKif5bdatasets	P04843	RPN1	2|2|4|8	16	4	4	0|0|0|0	0.99	1	0.99	1	0.99	4.53	40	0		+		PlusRapaKif5bdatasets	P04843	8|4|6|2	20	5	4	0|0|0|0	1	1	1	1	1	4.52	50	0		+	+	PlusRapa Enriched		1.25
MinusRapaKif5bdatasets	P29353	SHC1	2|2|2|2	8	2	4	0|0|0|0	0.99	0.99	0.99	0.99	0.99	4.53	20	0		+		PlusRapaKif5bdatasets	P29353	2|2|4|2	10	2.5	4	0|0|0|0	0.99	1	0.99	1	0.99	4.52	25	0		+		PlusRapa Enriched		1.25
MinusRapaKif5bdatasets	Q99598	TSNAX	2|2|2|2	8	2	4	0|0|0|0	0.99	0.99	0.99	0.99	0.99	4.53	20	0		+		PlusRapaKif5bdatasets	Q99598	4|4|0|2	10	2.5	4	0|0|0|0	0.75	1	0.75	1	0.75	-0.02	25	0.01		+		PlusRapa Enriched		1.25
MinusRapaKif5bdatasets	Q96I24	FUBP3	2|2|2|2	8	2	4	0|0|0|0	0.99	0.99	0.99	0.99	0.99	4.53	20	0		+		PlusRapaKif5bdatasets	Q96I24	2|2|2|4	10	2.5	4	0|0|0|0	0.99	1	0.99	1	0.99	4.52	25	0		+		PlusRapa Enriched		1.25
MinusRapaKif5bdatasets	Q9UM54	MYO6	2|2|2|2	8	2	4	0|0|0|0	0.99	0.99	0.99	0.99	0.99	4.53	20	0		+		PlusRapaKif5bdatasets	Q9UM54	0|4|2|4	10	2.5	4	0|0|0|0	0.75	1	0.75	1	0.75	-0.02	25	0.01		+		PlusRapa Enriched		1.25
MinusRapaKif5bdatasets	Q9H814	PHAX	2|2|2|2	8	2	4	0|0|0|0	0.99	0.99	0.99	0.99	0.99	4.53	20	0		+		PlusRapaKif5bdatasets	Q9H814	2|2|4|2	10	2.5	4	0|0|0|0	0.99	1	0.99	1	0.99	4.52	25	0		+		PlusRapa Enriched		1.25
MinusRapaKif5bdatasets	Q6P1N0	CC2D1A	13|12|18|14	57	14.25	4	0|0|0|0	1	1	1	1	1	20.79	142.5	0		+	+	PlusRapaKif5bdatasets	Q6P1N0	16|17|22|16	71	17.75	4	0|0|0|0	1	1	1	1	1	26.79	177.5	0		+	+	PlusRapa Enriched		1.24561
MinusRapaKif5bdatasets	Q9Y2Z0	SUGT1	10|6|10|7	33	8.25	4	0|0|0|0	1	1	1	1	1	11.43	82.5	0		+	+	PlusRapaKif5bdatasets	Q9Y2Z0	13|13|5|10	41	10.25	4	0|0|0|0	1	1	1	1	1	9.78	102.5	0		+	+	PlusRapa Enriched		1.24242
MinusRapaKif5bdatasets	Q8IYB5	SMAP1	5|4|9|7	25	6.25	4	0|0|0|0	1	1	1	1	1	8.12	62.5	0		+	+	PlusRapaKif5bdatasets	Q8IYB5	7|4|10|10	31	7.75	4	0|0|0|0	1	1	1	1	1	8.1	77.5	0		+	+	PlusRapa Enriched		1.24
MinusRapaKif5bdatasets	P61758	VBP1	6|8|10|10	34	8.5	4	0|0|0|0	1	1	1	1	1	11.43	85	0		+	+	PlusRapaKif5bdatasets	P61758	10|14|8|10	42	10.5	4	0|0|0|0	1	1	1	1	1	14.61	105	0		+	+	PlusRapa Enriched		1.23529
MinusRapaKif5bdatasets	Q1MSJ5	CSPP1	26|29|32|24	111	27.75	4	0|0|0|0	1	1	1	1	1	38.6	277.5	0		+	+	PlusRapaKif5bdatasets	Q1MSJ5	37|32|38|30	137	34.25	4	0|0|0|0	1	1	1	1	1	47.33	342.5	0		+	+	PlusRapa Enriched		1.23423
MinusRapaKif5bdatasets	Q5T8P6	RBM26	15|18|16|20	69	17.25	4	0|0|0|0	1	1	1	1	1	25.31	172.5	0		+	+	PlusRapaKif5bdatasets	Q5T8P6	18|24|23|20	85	21.25	4	0|0|0|0	1	1	1	1	1	29.76	212.5	0		+	+	PlusRapa Enriched		1.23188
MinusRapaKif5bdatasets	Q9H5V9	CXorf56	4|4|3|2	13	3.25	4	0|0|0|0	1	1	1	1	1	4.53	32.5	0		+	+	PlusRapaKif5bdatasets	Q9H5V9	4|4|4|4	16	4	4	0|0|0|0	1	1	1	1	1	8.1	40	0		+	+	PlusRapa Enriched		1.23077
MinusRapaKif5bdatasets	Q96CS2	HAUS1	6|4|6|6	22	5.5	4	0|0|0|0	1	1	1	1	1	8.12	55	0		+	+	PlusRapaKif5bdatasets	Q96CS2	10|4|6|7	27	6.75	4	0|0|0|0	1	1	1	1	1	8.1	67.5	0		+	+	PlusRapa Enriched		1.22727
MinusRapaKif5bdatasets	Q15813	TBCE	8|6|10|12	36	9	4	0|0|0|0	1	1	1	1	1	11.43	90	0		+	+	PlusRapaKif5bdatasets	Q15813	10|12|12|10	44	11	4	0|0|0|0	1	1	1	1	1	17.71	110	0		+	+	PlusRapa Enriched		1.22222
MinusRapaKif5bdatasets	A0A0A6YYH1	C15orf38-AP3S2	6|8|6|8	28	7	4	0|0|0|0	1	1	1	1	1	11.43	70	0		+	+	PlusRapaKif5bdatasets	A0A0A6YYH1	8|6|10|10	34	8.5	4	0|0|0|0	1	1	1	1	1	11.42	85	0		+	+	PlusRapa Enriched		1.21429
MinusRapaKif5bdatasets	P51617	IRAK1	18|14|16|18	66	16.5	4	0|0|0|0	1	1	1	1	1	23.81	165	0		+	+	PlusRapaKif5bdatasets	P51617	20|22|20|18	80	20	4	0|0|0|0	1	1	1	1	1	29.76	200	0		+	+	PlusRapa Enriched		1.21212
MinusRapaKif5bdatasets	O43395	PRPF3	6|4|5|4	19	4.75	4	0|0|0|0	1	1	1	1	1	8.12	47.5	0		+	+	PlusRapaKif5bdatasets	O43395	4|4|9|6	23	5.75	4	0|0|0|0	1	1	1	1	1	8.1	57.5	0		+	+	PlusRapa Enriched		1.21053
MinusRapaKif5bdatasets	Q9UQN3	CHMP2B	4|3|7|5	19	4.75	4	0|0|0|0	1	1	1	1	1	6.38	47.5	0		+	+	PlusRapaKif5bdatasets	Q9UQN3	4|4|7|8	23	5.75	4	0|0|0|0	1	1	1	1	1	8.1	57.5	0		+	+	PlusRapa Enriched		1.21053
MinusRapaKif5bdatasets	Q9Y6R0	NUMBL	2|6|8|4	20	5	4	0|0|0|0	1	1	1	1	1	4.53	50	0		+	+	PlusRapaKif5bdatasets	Q9Y6R0	4|4|10|6	24	6	4	0|0|0|0	1	1	1	1	1	8.1	60	0		+	+	PlusRapa Enriched		1.2
MinusRapaKif5bdatasets	Q7Z3T8	ZFYVE16	2|2|4|2	10	2.5	4	0|0|0|0	0.99	1	0.99	1	0.99	4.53	25	0		+		PlusRapaKif5bdatasets	Q7Z3T8	2|4|4|2	12	3	4	0|0|0|0	0.99	1	0.99	1	0.99	4.52	30	0		+		PlusRapa Enriched		1.2
MinusRapaKif5bdatasets	Q9UQB8	BAIAP2	2|2|4|2	10	2.5	4	0|0|0|0	0.99	1	0.99	1	0.99	4.53	25	0		+		PlusRapaKif5bdatasets	Q9UQB8	4|2|4|2	12	3	4	0|0|0|0	0.99	1	0.99	1	0.99	4.52	30	0		+		PlusRapa Enriched		1.2
MinusRapaKif5bdatasets	O43660	PLRG1	2|2|2|4	10	2.5	4	0|0|0|0	0.99	1	0.99	1	0.99	4.53	25	0		+		PlusRapaKif5bdatasets	O43660	2|4|4|2	12	3	4	0|0|0|0	0.99	1	0.99	1	0.99	4.52	30	0		+		PlusRapa Enriched		1.2
MinusRapaKif5bdatasets	Q9BRP8	WIBG	4|2|2|2	10	2.5	4	0|0|0|0	0.99	1	0.99	1	0.99	4.53	25	0		+		PlusRapaKif5bdatasets	Q9BRP8	4|4|2|2	12	3	4	0|0|0|0	0.99	1	0.99	1	0.99	4.52	30	0		+		PlusRapa Enriched		1.2
MinusRapaKif5bdatasets	Q9Y4P8	WIPI2	8|8|6|16	38	9.5	4	0|0|0|0	1	1	1	1	1	11.43	95	0		+	+	PlusRapaKif5bdatasets	Q9Y4P8	12|8|11|14	45	11.25	4	0|0|0|0	1	1	1	1	1	14.61	112.5	0		+	+	PlusRapa Enriched		1.18421
MinusRapaKif5bdatasets	Q8IWJ2	GCC2	5|2|2|2	11	2.75	4	0|0|0|0	0.99	1	0.99	1	0.99	4.53	27.5	0		+		PlusRapaKif5bdatasets	Q8IWJ2	4|3|4|2	13	3.25	4	0|0|0|0	1	1	1	1	1	4.52	32.5	0		+	+	PlusRapa Enriched		1.18182
MinusRapaKif5bdatasets	P13797	PLS3	18|18|24|24	84	21	4	0|0|0|0	1	1	1	1	1	29.77	210	0		+	+	PlusRapaKif5bdatasets	P13797	22|20|27|30	99	24.75	4	0|0|0|0	1	1	1	1	1	32.71	247.5	0		+	+	PlusRapa Enriched		1.17857
MinusRapaKif5bdatasets	P62942	FKBP1A	124|136|151|163	574	143.5	4	0|0|0|0	1	1	1	1	1	181.28	1435	0		+	+	PlusRapaKif5bdatasets	P62942	150|150|189|185	674	168.5	4	0|0|0|0	1	1	1	1	1	218.01	1685	0		+	+	PlusRapa Enriched		1.17422
MinusRapaKif5bdatasets	Q9UPN4	CEP131	38|42|40|43	163	40.75	4	0|0|0|0	1	1	1	1	1	58.91	407.5	0		+	+	PlusRapaKif5bdatasets	Q9UPN4	48|49|48|46	191	47.75	4	0|0|0|0	1	1	1	1	1	70.39	477.5	0		+	+	PlusRapa Enriched		1.17178
MinusRapaKif5bdatasets	Q9BRG1	VPS25	2|6|2|2	12	3	4	0|0|0|0	0.99	1	0.99	1	0.99	4.53	30	0		+		PlusRapaKif5bdatasets	Q9BRG1	4|2|4|4	14	3.5	4	0|0|0|0	1	1	1	1	1	4.52	35	0		+	+	PlusRapa Enriched		1.16667
MinusRapaKif5bdatasets	Q8NE71	ABCF1	2|2|4|4	12	3	4	0|0|0|0	0.99	1	0.99	1	0.99	4.53	30	0		+		PlusRapaKif5bdatasets	Q8NE71	0|2|6|6	14	3.5	4	0|0|0|0	0.75	1	0.75	1	0.75	-0.02	35	0.01		+		PlusRapa Enriched		1.16667
MinusRapaKif5bdatasets	Q9UKK9	NUDT5	2|2|4|4	12	3	4	0|0|0|0	0.99	1	0.99	1	0.99	4.53	30	0		+		PlusRapaKif5bdatasets	Q9UKK9	4|2|4|4	14	3.5	4	0|0|0|0	1	1	1	1	1	4.52	35	0		+	+	PlusRapa Enriched		1.16667
MinusRapaKif5bdatasets	Q96MW1	CCDC43	6|7|2|4	19	4.75	4	0|0|0|0	1	1	1	1	1	4.53	47.5	0		+	+	PlusRapaKif5bdatasets	Q96MW1	8|5|5|4	22	5.5	4	0|0|0|0	1	1	1	1	1	8.1	55	0		+	+	PlusRapa Enriched		1.15789
MinusRapaKif5bdatasets	Q8N6V9	TEX9	4|4|5|6	19	4.75	4	0|0|0|0	1	1	1	1	1	8.12	47.5	0		+	+	PlusRapaKif5bdatasets	Q8N6V9	8|4|6|4	22	5.5	4	0|0|0|0	1	1	1	1	1	8.1	55	0		+	+	PlusRapa Enriched		1.15789
MinusRapaKif5bdatasets	P18206	VCL	10|4|10|2	26	6.5	4	0|0|0|0	1	1	1	1	1	4.53	65	0		+	+	PlusRapaKif5bdatasets	P18206	8|8|6|8	30	7.5	4	0|0|0|0	1	1	1	1	1	11.42	75	0		+	+	PlusRapa Enriched		1.15385
MinusRapaKif5bdatasets	Q86US8	SMG6	4|2|4|3	13	3.25	4	0|0|0|0	1	1	1	1	1	4.53	32.5	0		+	+	PlusRapaKif5bdatasets	Q86US8	2|3|2|8	15	3.75	4	0|0|0|0	0.99	1	0.99	1	0.99	4.52	37.5	0		+		PlusRapa Enriched		1.15385
MinusRapaKif5bdatasets	P46109	CRKL	17|17|18|22	74	18.5	4	0|0|0|0	1	1	1	1	1	28.29	185	0		+	+	PlusRapaKif5bdatasets	P46109	22|22|19|22	85	21.25	4	0|0|0|0	1	1	1	1	1	31.24	212.5	0		+	+	PlusRapa Enriched		1.14865
MinusRapaKif5bdatasets	Q9Y6A5	TACC3	23|27|32|29	111	27.75	4	0|0|0|0	1	1	1	1	1	37.14	277.5	0		+	+	PlusRapaKif5bdatasets	Q9Y6A5	39|31|31|26	127	31.75	4	0|0|0|0	1	1	1	1	1	41.51	317.5	0		+	+	PlusRapa Enriched		1.14414
MinusRapaKif5bdatasets	Q9UI95	MAD2L2	4|4|4|2	14	3.5	4	0|0|0|0	1	1	1	1	1	4.53	35	0		+	+	PlusRapaKif5bdatasets	Q9UI95	4|4|4|4	16	4	4	0|0|0|0	1	1	1	1	1	8.1	40	0		+	+	PlusRapa Enriched		1.14286
MinusRapaKif5bdatasets	P30566	ADSL	2|4|4|4	14	3.5	4	0|0|0|0	1	1	1	1	1	4.53	35	0		+	+	PlusRapaKif5bdatasets	P30566	2|4|4|6	16	4	4	0|0|0|0	1	1	1	1	1	4.52	40	0		+	+	PlusRapa Enriched		1.14286
MinusRapaKif5bdatasets	Q96T58	SPEN	4|2|5|3	14	3.5	4	0|0|0|0	1	1	1	1	1	4.53	35	0		+	+	PlusRapaKif5bdatasets	Q96T58	3|5|4|4	16	4	4	0|0|0|0	1	1	1	1	1	6.36	40	0		+	+	PlusRapa Enriched		1.14286
MinusRapaKif5bdatasets	Q9P2B7	CFAP97	6|2|4|2	14	3.5	4	0|0|0|0	0.99	1	0.99	1	0.99	4.53	35	0		+		PlusRapaKif5bdatasets	Q9P2B7	4|4|4|4	16	4	4	0|0|0|0	1	1	1	1	1	8.1	40	0		+	+	PlusRapa Enriched		1.14286
MinusRapaKif5bdatasets	O95067	CCNB2	29|34|36|36	135	33.75	4	0|0|0|0	1	1	1	1	1	45.89	337.5	0		+	+	PlusRapaKif5bdatasets	O95067	40|44|32|38	154	38.5	4	0|0|0|0	1	1	1	1	1	50.23	385	0		+	+	PlusRapa Enriched		1.14074
MinusRapaKif5bdatasets	Q9GZT9	EGLN1	8|6|8|8	30	7.5	4	0|0|0|0	1	1	1	1	1	11.43	75	0		+	+	PlusRapaKif5bdatasets	Q9GZT9	8|10|8|8	34	8.5	4	0|0|0|0	1	1	1	1	1	14.61	85	0		+	+	PlusRapa Enriched		1.13333
MinusRapaKif5bdatasets	Q9NWB7	IFT57	43|36|33|38	150	37.5	4	0|0|0|0	1	1	1	1	1	51.69	375	0		+	+	PlusRapaKif5bdatasets	Q9NWB7	40|42|43|44	169	42.25	4	0|0|0|0	1	1	1	1	1	61.77	422.5	0		+	+	PlusRapa Enriched		1.12667
MinusRapaKif5bdatasets	Q8WUY9	DEPDC1B	4|2|6|4	16	4	4	0|0|0|0	1	1	1	1	1	4.53	40	0		+	+	PlusRapaKif5bdatasets	Q8WUY9	6|4|4|4	18	4.5	4	0|0|0|0	1	1	1	1	1	8.1	45	0		+	+	PlusRapa Enriched		1.125
MinusRapaKif5bdatasets	Q8IY31	IFT20	4|4|4|4	16	4	4	0|0|0|0	1	1	1	1	1	8.12	40	0		+	+	PlusRapaKif5bdatasets	Q8IY31	4|6|4|4	18	4.5	4	0|0|0|0	1	1	1	1	1	8.1	45	0		+	+	PlusRapa Enriched		1.125
MinusRapaKif5bdatasets	P22681	CBL	4|7|5|8	24	6	4	0|0|0|0	1	1	1	1	1	8.12	60	0		+	+	PlusRapaKif5bdatasets	P22681	7|6|6|8	27	6.75	4	0|0|0|0	1	1	1	1	1	11.42	67.5	0		+	+	PlusRapa Enriched		1.125
MinusRapaKif5bdatasets	Q01968	OCRL	4|4|4|4	16	4	4	0|0|0|0	1	1	1	1	1	8.12	40	0		+	+	PlusRapaKif5bdatasets	Q01968	4|4|6|4	18	4.5	4	0|0|0|0	1	1	1	1	1	8.1	45	0		+	+	PlusRapa Enriched		1.125
MinusRapaKif5bdatasets	Q9UG63	ABCF2	2|4|6|12	24	6	4	0|0|0|0	1	1	1	1	1	4.53	60	0		+	+	PlusRapaKif5bdatasets	Q9UG63	2|5|10|10	27	6.75	4	0|0|0|0	1	1	1	1	1	4.52	67.5	0		+	+	PlusRapa Enriched		1.125
MinusRapaKif5bdatasets	O43399	TPD52L2	2|2|2|2	8	2	4	0|0|0|0	0.99	0.99	0.99	0.99	0.99	4.53	20	0		+		PlusRapaKif5bdatasets	O43399	4|2|2|1	9	2.25	4	0|0|0|0	0.74	1	0.74	1	0.74	2.48	22.5	0.03		+		PlusRapa Enriched		1.125
MinusRapaKif5bdatasets	Q68CZ1	RPGRIP1L	2|2|2|2	8	2	4	0|0|0|0	0.99	0.99	0.99	0.99	0.99	4.53	20	0		+		PlusRapaKif5bdatasets	Q68CZ1	2|3|2|2	9	2.25	4	0|0|0|0	0.99	1	0.99	1	0.99	4.52	22.5	0		+		PlusRapa Enriched		1.125
MinusRapaKif5bdatasets	Q12815	TROAP	2|2|2|2	8	2	4	0|0|0|0	0.99	0.99	0.99	0.99	0.99	4.53	20	0		+		PlusRapaKif5bdatasets	Q12815	2|2|2|3	9	2.25	4	0|0|0|0	0.99	1	0.99	1	0.99	4.52	22.5	0		+		PlusRapa Enriched		1.125
MinusRapaKif5bdatasets	Q13616	CUL1	2|2|2|2	8	2	4	0|0|0|0	0.99	0.99	0.99	0.99	0.99	4.53	20	0		+		PlusRapaKif5bdatasets	Q13616	2|2|3|2	9	2.25	4	0|0|0|0	0.99	1	0.99	1	0.99	4.52	22.5	0		+		PlusRapa Enriched		1.125
MinusRapaKif5bdatasets	Q8N8S7	ENAH	14|15|14|14	57	14.25	4	0|0|0|0	1	1	1	1	1	23.81	142.5	0		+	+	PlusRapaKif5bdatasets	Q8N8S7	11|16|18|19	64	16	4	0|0|0|0	1	1	1	1	1	19.25	160	0		+	+	PlusRapa Enriched		1.12281
MinusRapaKif5bdatasets	Q6UVJ0	SASS6	12|12|15|15	54	13.5	4	0|0|0|0	1	1	1	1	1	20.79	135	0		+	+	PlusRapaKif5bdatasets	Q6UVJ0	16|16|10|18	60	15	4	0|0|0|0	1	1	1	1	1	17.71	150	0		+	+	PlusRapa Enriched		1.11111
MinusRapaKif5bdatasets	Q2TAY7	SMU1	6|6|2|4	18	4.5	4	0|0|0|0	1	1	1	1	1	4.53	45	0		+	+	PlusRapaKif5bdatasets	Q2TAY7	2|6|6|6	20	5	4	0|0|0|0	1	1	1	1	1	4.52	50	0		+	+	PlusRapa Enriched		1.11111
MinusRapaKif5bdatasets	Q8N8E3	CEP112	4|2|4|8	18	4.5	4	0|0|0|0	1	1	1	1	1	4.53	45	0		+	+	PlusRapaKif5bdatasets	Q8N8E3	2|6|8|4	20	5	4	0|0|0|0	1	1	1	1	1	4.52	50	0		+	+	PlusRapa Enriched		1.11111
MinusRapaKif5bdatasets	Q9BT25	HAUS8	12|10|8|8	38	9.5	4	0|0|0|0	1	1	1	1	1	14.62	95	0		+	+	PlusRapaKif5bdatasets	Q9BT25	14|10|10|8	42	10.5	4	0|0|0|0	1	1	1	1	1	14.61	105	0		+	+	PlusRapa Enriched		1.10526
MinusRapaKif5bdatasets	Q5PRF9	SAMD4B	4|4|6|6	20	5	4	0|0|0|0	1	1	1	1	1	8.12	50	0		+	+	PlusRapaKif5bdatasets	Q5PRF9	6|6|4|6	22	5.5	4	0|0|0|0	1	1	1	1	1	8.1	55	0		+	+	PlusRapa Enriched		1.1
MinusRapaKif5bdatasets	Q8WUM4	PDCD6IP	2|6|6|6	20	5	4	0|0|0|0	1	1	1	1	1	4.53	50	0		+	+	PlusRapaKif5bdatasets	Q8WUM4	6|4|6|6	22	5.5	4	0|0|0|0	1	1	1	1	1	8.1	55	0		+	+	PlusRapa Enriched		1.1
MinusRapaKif5bdatasets	O75131	CPNE3	6|2|6|6	20	5	4	0|0|0|0	1	1	1	1	1	4.53	50	0		+	+	PlusRapaKif5bdatasets	O75131	4|4|8|6	22	5.5	4	0|0|0|0	1	1	1	1	1	8.1	55	0		+	+	PlusRapa Enriched		1.1
MinusRapaKif5bdatasets	Q99733	NAP1L4	10|8|8|6	32	8	4	0|0|0|0	1	1	1	1	1	11.43	80	0		+	+	PlusRapaKif5bdatasets	Q99733	8|7|10|10	35	8.75	4	0|0|0|0	1	1	1	1	1	13.02	87.5	0		+	+	PlusRapa Enriched		1.09375
MinusRapaKif5bdatasets	Q8WU90	ZC3H15	6|6|8|2	22	5.5	4	0|0|0|0	1	1	1	1	1	4.53	55	0		+	+	PlusRapaKif5bdatasets	Q8WU90	4|6|8|6	24	6	4	0|0|0|0	1	1	1	1	1	8.1	60	0		+	+	PlusRapa Enriched		1.09091
MinusRapaKif5bdatasets	Q9HB21	PLEKHA1	4|4|8|6	22	5.5	4	0|0|0|0	1	1	1	1	1	8.12	55	0		+	+	PlusRapaKif5bdatasets	Q9HB21	8|4|6|6	24	6	4	0|0|0|0	1	1	1	1	1	8.1	60	0		+	+	PlusRapa Enriched		1.09091
MinusRapaKif5bdatasets	Q32MZ4	LRRFIP1	2|5|2|2	11	2.75	4	0|0|0|0	0.99	1	0.99	1	0.99	4.53	27.5	0		+		PlusRapaKif5bdatasets	Q32MZ4	4|2|4|2	12	3	4	0|0|0|0	0.99	1	0.99	1	0.99	4.52	30	0		+		PlusRapa Enriched		1.09091
MinusRapaKif5bdatasets	O43303	CCP110	17|13|26|24	80	20	4	0|0|0|0	1	1	1	1	1	22.3	200	0		+	+	PlusRapaKif5bdatasets	O43303	17|19|24|27	87	21.75	4	0|0|0|0	1	1	1	1	1	28.27	217.5	0		+	+	PlusRapa Enriched		1.0875
MinusRapaKif5bdatasets	O60826	CCDC22	10|10|12|14	46	11.5	4	0|0|0|0	1	1	1	1	1	17.73	115	0		+	+	PlusRapaKif5bdatasets	O60826	10|12|14|14	50	12.5	4	0|0|0|0	1	1	1	1	1	17.71	125	0		+	+	PlusRapa Enriched		1.08696
MinusRapaKif5bdatasets	Q9Y496	KIF3A	7|4|7|5	23	5.75	4	0|0|0|0	1	1	1	1	1	8.12	57.5	0		+	+	PlusRapaKif5bdatasets	Q9Y496	3|4|9|9	25	6.25	4	0|0|0|0	1	1	1	1	1	6.36	62.5	0		+	+	PlusRapa Enriched		1.08696
MinusRapaKif5bdatasets	O75122	CLASP2	10|7|8|10	35	8.75	4	0|0|0|0	1	1	1	1	1	13.04	87.5	0		+	+	PlusRapaKif5bdatasets	O75122	10|6|12|10	38	9.5	4	0|0|0|0	1	1	1	1	1	11.42	95	0		+	+	PlusRapa Enriched		1.08571
MinusRapaKif5bdatasets	O00629	KPNA4	2|4|4|2	12	3	4	0|0|0|0	0.99	1	0.99	1	0.99	4.53	30	0		+		PlusRapaKif5bdatasets	O00629	4|3|2|4	13	3.25	4	0|0|0|0	1	1	1	1	1	4.52	32.5	0		+	+	PlusRapa Enriched		1.08333
MinusRapaKif5bdatasets	O00763	ACACB	12|14|14|12	52	13	4	0|0|0|0	1	1	1	1	1	20.79	130	0		+	+	PlusRapaKif5bdatasets	O00763	8|12|16|20	56	14	4	0|0|0|0	1	1	1	1	1	14.61	140	0		+	+	PlusRapa Enriched		1.07692
MinusRapaKif5bdatasets	O14737	PDCD5	8|6|6|6	26	6.5	4	0|0|0|0	1	1	1	1	1	11.43	65	0		+	+	PlusRapaKif5bdatasets	O14737	8|8|6|6	28	7	4	0|0|0|0	1	1	1	1	1	11.42	70	0		+	+	PlusRapa Enriched		1.07692
MinusRapaKif5bdatasets	Q9UPW5	AGTPBP1	4|6|8|8	26	6.5	4	0|0|0|0	1	1	1	1	1	8.12	65	0		+	+	PlusRapaKif5bdatasets	Q9UPW5	6|6|8|8	28	7	4	0|0|0|0	1	1	1	1	1	11.42	70	0		+	+	PlusRapa Enriched		1.07692
MinusRapaKif5bdatasets	Q53EZ4	CEP55	22|21|25|25	93	23.25	4	0|0|0|0	1	1	1	1	1	34.2	232.5	0		+	+	PlusRapaKif5bdatasets	Q53EZ4	24|23|27|26	100	25	4	0|0|0|0	1	1	1	1	1	37.12	250	0		+	+	PlusRapa Enriched		1.07527
MinusRapaKif5bdatasets	P12270	TPR	14|17|12|13	56	14	4	0|0|0|0	1	1	1	1	1	20.79	140	0		+	+	PlusRapaKif5bdatasets	P12270	12|17|16|15	60	15	4	0|0|0|0	1	1	1	1	1	20.77	150	0		+	+	PlusRapa Enriched		1.07143
MinusRapaKif5bdatasets	O43683	BUB1	8|4|10|6	28	7	4	0|0|0|0	1	1	1	1	1	8.12	70	0		+	+	PlusRapaKif5bdatasets	O43683	8|10|4|8	30	7.5	4	0|0|0|0	1	1	1	1	1	8.1	75	0		+	+	PlusRapa Enriched		1.07143
MinusRapaKif5bdatasets	Q7Z4H7	HAUS6	82|83|94|100	359	89.75	4	0|0|0|0	1	1	1	1	1	121.76	897.5	0		+	+	PlusRapaKif5bdatasets	Q7Z4H7	102|84|96|102	384	96	4	0|0|0|0	1	1	1	1	1	124.58	960	0		+	+	PlusRapa Enriched		1.06964
MinusRapaKif5bdatasets	Q96A65	EXOC4	15|11|18|14	58	14.5	4	0|0|0|0	1	1	1	1	1	19.26	145	0		+	+	PlusRapaKif5bdatasets	Q96A65	16|6|22|18	62	15.5	4	0|0|0|0	1	1	1	1	1	11.42	155	0		+	+	PlusRapa Enriched		1.06897
MinusRapaKif5bdatasets	Q9P2N5	RBM27	6|8|10|6	30	7.5	4	0|0|0|0	1	1	1	1	1	11.43	75	0		+	+	PlusRapaKif5bdatasets	Q9P2N5	6|6|12|8	32	8	4	0|0|0|0	1	1	1	1	1	11.42	80	0		+	+	PlusRapa Enriched		1.06667
MinusRapaKif5bdatasets	Q9GZN8	C20orf27	4|4|4|3	15	3.75	4	0|0|0|0	1	1	1	1	1	6.38	37.5	0		+	+	PlusRapaKif5bdatasets	Q9GZN8	4|4|4|4	16	4	4	0|0|0|0	1	1	1	1	1	8.1	40	0		+	+	PlusRapa Enriched		1.06667
MinusRapaKif5bdatasets	P51116	FXR2	4|4|4|4	16	4	4	0|0|0|0	1	1	1	1	1	8.12	40	0		+	+	PlusRapaKif5bdatasets	P51116	2|3|6|6	17	4.25	4	0|0|0|0	1	1	1	1	1	4.52	42.5	0		+	+	PlusRapa Enriched		1.0625
MinusRapaKif5bdatasets	O14641	DVL2	8|4|12|10	34	8.5	4	0|0|0|0	1	1	1	1	1	8.12	85	0		+	+	PlusRapaKif5bdatasets	O14641	6|10|12|8	36	9	4	0|0|0|0	1	1	1	1	1	11.42	90	0		+	+	PlusRapa Enriched		1.05882
MinusRapaKif5bdatasets	O60563	CCNT1	4|4|4|5	17	4.25	4	0|0|0|0	1	1	1	1	1	8.12	42.5	0		+	+	PlusRapaKif5bdatasets	O60563	4|4|4|6	18	4.5	4	0|0|0|0	1	1	1	1	1	8.1	45	0		+	+	PlusRapa Enriched		1.05882
MinusRapaKif5bdatasets	Q15398	DLGAP5	16|12|22|20	70	17.5	4	0|0|0|0	1	1	1	1	1	20.79	175	0		+	+	PlusRapaKif5bdatasets	Q15398	16|16|24|18	74	18.5	4	0|0|0|0	1	1	1	1	1	26.79	185	0		+	+	PlusRapa Enriched		1.05714
MinusRapaKif5bdatasets	O60749	SNX2	10|10|6|12	38	9.5	4	0|0|0|0	1	1	1	1	1	11.43	95	0		+	+	PlusRapaKif5bdatasets	O60749	10|10|12|8	40	10	4	0|0|0|0	1	1	1	1	1	14.61	100	0		+	+	PlusRapa Enriched		1.05263
MinusRapaKif5bdatasets	Q00341	HDLBP	55|52|68|55	230	57.5	4	0|0|0|0	1	1	1	1	1	79	575	0		+	+	PlusRapaKif5bdatasets	Q00341	66|56|64|56	242	60.5	4	0|0|0|0	1	1	1	1	1	84.71	605	0		+	+	PlusRapa Enriched		1.05217
MinusRapaKif5bdatasets	Q9ULJ1	ODF2L	24|32|28|31	115	28.75	4	0|0|0|0	1	1	1	1	1	38.6	287.5	0		+	+	PlusRapaKif5bdatasets	Q9ULJ1	28|22|37|34	121	30.25	4	0|0|0|0	1	1	1	1	1	35.66	302.5	0		+	+	PlusRapa Enriched		1.05217
MinusRapaKif5bdatasets	Q14247	CTTN	41|35|53|49	178	44.5	4	0|0|0|0	1	1	1	1	1	54.58	445	0		+	+	PlusRapaKif5bdatasets	Q14247	44|44|47|52	187	46.75	4	0|0|0|0	1	1	1	1	1	67.52	467.5	0		+	+	PlusRapa Enriched		1.05056
MinusRapaKif5bdatasets	Q9BZF9	UACA	4|4|7|6	21	5.25	4	0|0|0|0	1	1	1	1	1	8.12	52.5	0		+	+	PlusRapaKif5bdatasets	Q9BZF9	4|6|6|6	22	5.5	4	0|0|0|0	1	1	1	1	1	8.1	55	0		+	+	PlusRapa Enriched		1.04762
MinusRapaKif5bdatasets	Q9UK76	HN1	4|5|8|6	23	5.75	4	0|0|0|0	1	1	1	1	1	8.12	57.5	0		+	+	PlusRapaKif5bdatasets	Q9UK76	8|4|6|6	24	6	4	0|0|0|0	1	1	1	1	1	8.1	60	0		+	+	PlusRapa Enriched		1.04348
MinusRapaKif5bdatasets	Q8IWZ8	SUGP1	8|15|12|14	49	12.25	4	0|0|0|0	1	1	1	1	1	14.62	122.5	0		+	+	PlusRapaKif5bdatasets	Q8IWZ8	10|14|16|11	51	12.75	4	0|0|0|0	1	1	1	1	1	17.71	127.5	0		+	+	PlusRapa Enriched		1.04082
MinusRapaKif5bdatasets	O94979	SEC31A	6|6|5|8	25	6.25	4	0|0|0|0	1	1	1	1	1	9.8	62.5	0		+	+	PlusRapaKif5bdatasets	O94979	8|6|6|6	26	6.5	4	0|0|0|0	1	1	1	1	1	11.42	65	0		+	+	PlusRapa Enriched		1.04
MinusRapaKif5bdatasets	Q9BR77	CCDC77	22|28|30|27	107	26.75	4	0|0|0|0	1	1	1	1	1	35.67	267.5	0		+	+	PlusRapaKif5bdatasets	Q9BR77	29|32|26|24	111	27.75	4	0|0|0|0	1	1	1	1	1	38.59	277.5	0		+	+	PlusRapa Enriched		1.03738
MinusRapaKif5bdatasets	Q53GS7	GLE1	12|14|14|14	54	13.5	4	0|0|0|0	1	1	1	1	1	20.79	135	0		+	+	PlusRapaKif5bdatasets	Q53GS7	10|12|16|18	56	14	4	0|0|0|0	1	1	1	1	1	17.71	140	0		+	+	PlusRapa Enriched		1.03704
MinusRapaKif5bdatasets	O95372	LYPLA2	14|14|14|14	56	14	4	0|0|0|0	1	1	1	1	1	23.81	140	0		+	+	PlusRapaKif5bdatasets	O95372	14|16|14|14	58	14.5	4	0|0|0|0	1	1	1	1	1	23.79	145	0		+	+	PlusRapa Enriched		1.03571
MinusRapaKif5bdatasets	Q9H6Z4	RANBP3	10|6|6|6	28	7	4	0|0|0|0	1	1	1	1	1	11.43	70	0		+	+	PlusRapaKif5bdatasets	Q9H6Z4	4|9|8|8	29	7.25	4	0|0|0|0	1	1	1	1	1	8.1	72.5	0		+	+	PlusRapa Enriched		1.03571
MinusRapaKif5bdatasets	Q9Y371	SH3GLB1	8|6|8|6	28	7	4	0|0|0|0	1	1	1	1	1	11.43	70	0		+	+	PlusRapaKif5bdatasets	Q9Y371	7|7|7|8	29	7.25	4	0|0|0|0	1	1	1	1	1	13.02	72.5	0		+	+	PlusRapa Enriched		1.03571
MinusRapaKif5bdatasets	Q5VT52	RPRD2	10|10|6|6	32	8	4	0|0|0|0	1	1	1	1	1	11.43	80	0		+	+	PlusRapaKif5bdatasets	Q5VT52	11|10|4|8	33	8.25	4	0|0|0|0	1	1	1	1	1	8.1	82.5	0		+	+	PlusRapa Enriched		1.03125
MinusRapaKif5bdatasets	A6NKD9	CCDC85C	20|22|30|28	100	25	4	0|0|0|0	1	1	1	1	1	32.73	250	0		+	+	PlusRapaKif5bdatasets	A6NKD9	26|24|23|30	103	25.75	4	0|0|0|0	1	1	1	1	1	37.12	257.5	0		+	+	PlusRapa Enriched		1.03
MinusRapaKif5bdatasets	P49959	MRE11A	67|67|67|73	274	68.5	4	0|0|0|0	1	1	1	1	1	100.42	685	0		+	+	PlusRapaKif5bdatasets	P49959	65|72|73|72	282	70.5	4	0|0|0|0	1	1	1	1	1	97.55	705	0		+	+	PlusRapa Enriched		1.0292
MinusRapaKif5bdatasets	P33981	TTK	34|28|39|40	141	35.25	4	0|0|0|0	1	1	1	1	1	44.44	352.5	0		+	+	PlusRapaKif5bdatasets	P33981	26|41|36|42	145	36.25	4	0|0|0|0	1	1	1	1	1	41.51	362.5	0		+	+	PlusRapa Enriched		1.02837
MinusRapaKif5bdatasets	Q15154	PCM1	1830|1794|1910|1892	7426	1856.5	4	0|0|0|0	1	1	1	1	1	inf	18565	0		+	+	PlusRapaKif5bdatasets	Q15154	1839|1873|1952|1968	7632	1908	4	0|0|0|0	1	1	1	1	1	inf	19080	0		+	+	PlusRapa Enriched		1.02774
MinusRapaKif5bdatasets	P20290	BTF3	18|14|20|22	74	18.5	4	0|0|0|0	1	1	1	1	1	23.81	185	0		+	+	PlusRapaKif5bdatasets	P20290	22|14|20|20	76	19	4	0|0|0|0	1	1	1	1	1	23.79	190	0		+	+	PlusRapa Enriched		1.02703
MinusRapaKif5bdatasets	Q13573	SNW1	13|13|9|8	43	10.75	4	0|0|0|0	1	1	1	1	1	14.62	107.5	0		+	+	PlusRapaKif5bdatasets	Q13573	11|11|11|11	44	11	4	0|0|0|0	1	1	1	1	1	19.25	110	0		+	+	PlusRapa Enriched		1.02326
MinusRapaKif5bdatasets	P06737	PYGL	12|12|12|10	46	11.5	4	0|0|0|0	1	1	1	1	1	17.73	115	0		+	+	PlusRapaKif5bdatasets	P06737	11|10|12|14	47	11.75	4	0|0|0|0	1	1	1	1	1	17.71	117.5	0		+	+	PlusRapa Enriched		1.02174
MinusRapaKif5bdatasets	Q9Y266	NUDC	11|9|14|14	48	12	4	0|0|0|0	1	1	1	1	1	16.18	120	0		+	+	PlusRapaKif5bdatasets	Q9Y266	11|20|7|11	49	12.25	4	0|0|0|0	1	1	1	1	1	13.02	122.5	0		+	+	PlusRapa Enriched		1.02083
MinusRapaKif5bdatasets	Q96GE4	CEP95	28|24|32|23	107	26.75	4	0|0|0|0	1	1	1	1	1	37.14	267.5	0		+	+	PlusRapaKif5bdatasets	Q96GE4	26|26|35|22	109	27.25	4	0|0|0|0	1	1	1	1	1	35.66	272.5	0		+	+	PlusRapa Enriched		1.01869
MinusRapaKif5bdatasets	Q92625	ANKS1A	33|31|39|34	137	34.25	4	0|0|0|0	1	1	1	1	1	48.79	342.5	0		+	+	PlusRapaKif5bdatasets	Q92625	26|32|41|40	139	34.75	4	0|0|0|0	1	1	1	1	1	41.51	347.5	0		+	+	PlusRapa Enriched		1.0146
MinusRapaKif5bdatasets	Q8TCG1	KIAA1524	14|18|20|28	80	20	4	0|0|0|0	1	1	1	1	1	23.81	200	0		+	+	PlusRapaKif5bdatasets	Q8TCG1	15|22|22|21	80	20	4	0|0|0|0	1	1	1	1	1	25.29	200	0		+	+	No Change		1
MinusRapaKif5bdatasets	Q9H6J7	C11orf49	10|10|14|12	46	11.5	4	0|0|0|0	1	1	1	1	1	17.73	115	0		+	+	PlusRapaKif5bdatasets	Q9H6J7	12|12|12|10	46	11.5	4	0|0|0|0	1	1	1	1	1	17.71	115	0		+	+	No Change		1
MinusRapaKif5bdatasets	Q01518	CAP1	8|9|14|12	43	10.75	4	0|0|0|0	1	1	1	1	1	14.62	107.5	0		+	+	PlusRapaKif5bdatasets	Q01518	12|8|12|11	43	10.75	4	0|0|0|0	1	1	1	1	1	14.61	107.5	0		+	+	No Change		1
MinusRapaKif5bdatasets	Q9BVV6	KIAA0586	4|2|6|6	18	4.5	4	0|0|0|0	1	1	1	1	1	4.53	45	0		+	+	PlusRapaKif5bdatasets	Q9BVV6	4|2|6|6	18	4.5	4	0|0|0|0	1	1	1	1	1	4.52	45	0		+	+	No Change		1
MinusRapaKif5bdatasets	Q15019	SEPT2	6|8|4|2	20	5	4	0|0|0|0	1	1	1	1	1	4.53	50	0		+	+	PlusRapaKif5bdatasets	Q15019	4|4|6|6	20	5	4	0|0|0|0	1	1	1	1	1	8.1	50	0		+	+	No Change		1
MinusRapaKif5bdatasets	Q9BXB4	OSBPL11	10|8|10|10	38	9.5	4	0|0|0|0	1	1	1	1	1	14.62	95	0		+	+	PlusRapaKif5bdatasets	Q9BXB4	6|8|10|14	38	9.5	4	0|0|0|0	1	1	1	1	1	11.42	95	0		+	+	No Change		1
MinusRapaKif5bdatasets	Q9UKZ1	CNOT11	6|6|4|6	22	5.5	4	0|0|0|0	1	1	1	1	1	8.12	55	0		+	+	PlusRapaKif5bdatasets	Q9UKZ1	6|4|6|6	22	5.5	4	0|0|0|0	1	1	1	1	1	8.1	55	0		+	+	No Change		1
MinusRapaKif5bdatasets	P78318	IGBP1	4|4|4|6	18	4.5	4	0|0|0|0	1	1	1	1	1	8.12	45	0		+	+	PlusRapaKif5bdatasets	P78318	6|6|4|2	18	4.5	4	0|0|0|0	1	1	1	1	1	4.52	45	0		+	+	No Change		1
MinusRapaKif5bdatasets	Q8N5C8	TAB3	4|4|4|4	16	4	4	0|0|0|0	1	1	1	1	1	8.12	40	0		+	+	PlusRapaKif5bdatasets	Q8N5C8	4|4|4|4	16	4	4	0|0|0|0	1	1	1	1	1	8.1	40	0		+	+	No Change		1
MinusRapaKif5bdatasets	P06493	CDK1	4|4|5|4	17	4.25	4	0|0|0|0	1	1	1	1	1	8.12	42.5	0		+	+	PlusRapaKif5bdatasets	P06493	0|4|9|4	17	4.25	4	0|0|0|0	0.75	1	0.75	1	0.75	-0.02	42.5	0.01		+		No Change		1
MinusRapaKif5bdatasets	Q9Y3F4	STRAP	4|6|8|6	24	6	4	0|0|0|0	1	1	1	1	1	8.12	60	0		+	+	PlusRapaKif5bdatasets	Q9Y3F4	6|8|6|4	24	6	4	0|0|0|0	1	1	1	1	1	8.1	60	0		+	+	No Change		1
MinusRapaKif5bdatasets	Q8IZE3	SCYL3	4|4|4|4	16	4	4	0|0|0|0	1	1	1	1	1	8.12	40	0		+	+	PlusRapaKif5bdatasets	Q8IZE3	6|6|2|2	16	4	4	0|0|0|0	0.99	1	0.99	1	0.99	4.52	40	0		+		No Change		1
MinusRapaKif5bdatasets	Q5JSZ5	PRRC2B	4|2|4|4	14	3.5	4	0|0|0|0	1	1	1	1	1	4.53	35	0		+	+	PlusRapaKif5bdatasets	Q5JSZ5	2|2|6|4	14	3.5	4	0|0|0|0	0.99	1	0.99	1	0.99	4.52	35	0		+		No Change		1
MinusRapaKif5bdatasets	Q8TD19	NEK9	6|8|2|6	22	5.5	4	0|0|0|0	1	1	1	1	1	4.53	55	0		+	+	PlusRapaKif5bdatasets	Q8TD19	4|6|4|8	22	5.5	4	0|0|0|0	1	1	1	1	1	8.1	55	0		+	+	No Change		1
MinusRapaKif5bdatasets	Q9H270	VPS11	4|4|4|4	16	4	4	0|0|0|0	1	1	1	1	1	8.12	40	0		+	+	PlusRapaKif5bdatasets	Q9H270	4|4|4|4	16	4	4	0|0|0|0	1	1	1	1	1	8.1	40	0		+	+	No Change		1
MinusRapaKif5bdatasets	P53618	COPB1	4|4|4|4	16	4	4	0|0|0|0	1	1	1	1	1	8.12	40	0		+	+	PlusRapaKif5bdatasets	P53618	2|6|4|4	16	4	4	0|0|0|0	1	1	1	1	1	4.52	40	0		+	+	No Change		1
MinusRapaKif5bdatasets	Q13188	STK3	4|4|4|2	14	3.5	4	0|0|0|0	1	1	1	1	1	4.53	35	0		+	+	PlusRapaKif5bdatasets	Q13188	4|4|4|2	14	3.5	4	0|0|0|0	1	1	1	1	1	4.52	35	0		+	+	No Change		1
MinusRapaKif5bdatasets	Q9H892	TTC12	4|8|8|8	28	7	4	0|0|0|0	1	1	1	1	1	8.12	70	0		+	+	PlusRapaKif5bdatasets	Q9H892	6|6|8|8	28	7	4	0|0|0|0	1	1	1	1	1	11.42	70	0		+	+	No Change		1
MinusRapaKif5bdatasets	Q8IWZ6	BBS7	4|6|6|6	22	5.5	4	0|0|0|0	1	1	1	1	1	8.12	55	0		+	+	PlusRapaKif5bdatasets	Q8IWZ6	4|4|8|6	22	5.5	4	0|0|0|0	1	1	1	1	1	8.1	55	0		+	+	No Change		1
MinusRapaKif5bdatasets	Q9H8H0	NOL11	4|4|4|4	16	4	4	0|0|0|0	1	1	1	1	1	8.12	40	0		+	+	PlusRapaKif5bdatasets	Q9H8H0	4|4|6|2	16	4	4	0|0|0|0	1	1	1	1	1	4.52	40	0		+	+	No Change		1
MinusRapaKif5bdatasets	Q9NX70	MED29	4|4|8|8	24	6	4	0|0|0|0	1	1	1	1	1	8.12	60	0		+	+	PlusRapaKif5bdatasets	Q9NX70	4|8|8|4	24	6	4	0|0|0|0	1	1	1	1	1	8.1	60	0		+	+	No Change		1
MinusRapaKif5bdatasets	O95219	SNX4	2|6|8|8	24	6	4	0|0|0|0	1	1	1	1	1	4.53	60	0		+	+	PlusRapaKif5bdatasets	O95219	4|4|8|8	24	6	4	0|0|0|0	1	1	1	1	1	8.1	60	0		+	+	No Change		1
MinusRapaKif5bdatasets	Q8WUX9	CHMP7	4|2|2|2	10	2.5	4	0|0|0|0	0.99	1	0.99	1	0.99	4.53	25	0		+		PlusRapaKif5bdatasets	Q8WUX9	2|2|2|4	10	2.5	4	0|0|0|0	0.99	1	0.99	1	0.99	4.52	25	0		+		No Change		1
MinusRapaKif5bdatasets	O95819	MAP4K4	6|4|2|2	14	3.5	4	0|0|0|0	0.99	1	0.99	1	0.99	4.53	35	0		+		PlusRapaKif5bdatasets	O95819	2|4|4|4	14	3.5	4	0|0|0|0	1	1	1	1	1	4.52	35	0		+	+	No Change		1
MinusRapaKif5bdatasets	Q92609	TBC1D5	2|2|2|2	8	2	4	0|0|0|0	0.99	0.99	0.99	0.99	0.99	4.53	20	0		+		PlusRapaKif5bdatasets	Q92609	2|2|2|2	8	2	4	0|0|0|0	0.99	0.99	0.99	0.99	0.99	4.52	20	0		+		No Change		1
MinusRapaKif5bdatasets	Q9H0W8	SMG9	2|2|2|2	8	2	4	0|0|0|0	0.99	0.99	0.99	0.99	0.99	4.53	20	0		+		PlusRapaKif5bdatasets	Q9H0W8	2|2|2|2	8	2	4	0|0|0|0	0.99	0.99	0.99	0.99	0.99	4.52	20	0		+		No Change		1
MinusRapaKif5bdatasets	Q96DT6	ATG4C	4|2|2|2	10	2.5	4	0|0|0|0	0.99	1	0.99	1	0.99	4.53	25	0		+		PlusRapaKif5bdatasets	Q96DT6	2|4|0|4	10	2.5	4	0|0|0|0	0.75	1	0.75	1	0.75	-0.02	25	0.01		+		No Change		1
MinusRapaKif5bdatasets	Q9H3P7	ACBD3	2|2|2|2	8	2	4	0|0|0|0	0.99	0.99	0.99	0.99	0.99	4.53	20	0		+		PlusRapaKif5bdatasets	Q9H3P7	2|2|2|2	8	2	4	0|0|0|0	0.99	0.99	0.99	0.99	0.99	4.52	20	0		+		No Change		1
MinusRapaKif5bdatasets	P55036	PSMD4	2|2|2|2	8	2	4	0|0|0|0	0.99	0.99	0.99	0.99	0.99	4.53	20	0		+		PlusRapaKif5bdatasets	P55036	2|2|2|2	8	2	4	0|0|0|0	0.99	0.99	0.99	0.99	0.99	4.52	20	0		+		No Change		1
MinusRapaKif5bdatasets	Q9Y2D5	AKAP2	4|3|2|2	11	2.75	4	0|0|0|0	0.99	1	0.99	1	0.99	4.53	27.5	0		+		PlusRapaKif5bdatasets	Q9Y2D5	2|4|2|3	11	2.75	4	0|0|0|0	0.99	1	0.99	1	0.99	4.52	27.5	0		+		No Change		1
MinusRapaKif5bdatasets	Q9Y262	EIF3L	2|2|2|2	8	2	4	0|0|0|0	0.99	0.99	0.99	0.99	0.99	4.53	20	0		+		PlusRapaKif5bdatasets	Q9Y262	2|2|2|2	8	2	4	0|0|0|0	0.99	0.99	0.99	0.99	0.99	4.52	20	0		+		No Change		1
MinusRapaKif5bdatasets	Q8NDI1	EHBP1	2|2|2|2	8	2	4	0|0|0|0	0.99	0.99	0.99	0.99	0.99	4.53	20	0		+		PlusRapaKif5bdatasets	Q8NDI1	2|2|2|2	8	2	4	0|0|0|0	0.99	0.99	0.99	0.99	0.99	4.52	20	0		+		No Change		1
MinusRapaKif5bdatasets	Q10713	PMPCA	2|2|2|2	8	2	4	0|0|0|0	0.99	0.99	0.99	0.99	0.99	4.53	20	0		+		PlusRapaKif5bdatasets	Q10713	2|2|2|2	8	2	4	0|0|0|0	0.99	0.99	0.99	0.99	0.99	4.52	20	0		+		No Change		1
MinusRapaKif5bdatasets	Q9NQC8	IFT46	2|2|2|2	8	2	4	0|0|0|0	0.99	0.99	0.99	0.99	0.99	4.53	20	0		+		PlusRapaKif5bdatasets	Q9NQC8	2|2|2|2	8	2	4	0|0|0|0	0.99	0.99	0.99	0.99	0.99	4.52	20	0		+		No Change		1
MinusRapaKif5bdatasets	Q8NEH6	MNS1	2|2|2|2	8	2	4	0|0|0|0	0.99	0.99	0.99	0.99	0.99	4.53	20	0		+		PlusRapaKif5bdatasets	Q8NEH6	2|0|4|2	8	2	4	0|0|0|0	0.74	1	0.74	1	0.74	-0.02	20	0.03		+		No Change		1
MinusRapaKif5bdatasets	Q9NP66	HMG20A	2|2|2|2	8	2	4	0|0|0|0	0.99	0.99	0.99	0.99	0.99	4.53	20	0		+		PlusRapaKif5bdatasets	Q9NP66	2|2|2|2	8	2	4	0|0|0|0	0.99	0.99	0.99	0.99	0.99	4.52	20	0		+		No Change		1
MinusRapaKif5bdatasets	Q9UNM6	PSMD13	2|2|2|4	10	2.5	4	0|0|0|0	0.99	1	0.99	1	0.99	4.53	25	0		+		PlusRapaKif5bdatasets	Q9UNM6	2|2|2|4	10	2.5	4	0|0|0|0	0.99	1	0.99	1	0.99	4.52	25	0		+		No Change		1
MinusRapaKif5bdatasets	Q15738	NSDHL	2|2|2|2	8	2	4	0|0|0|0	0.99	0.99	0.99	0.99	0.99	4.53	20	0		+		PlusRapaKif5bdatasets	Q15738	2|2|2|2	8	2	4	0|0|0|0	0.99	0.99	0.99	0.99	0.99	4.52	20	0		+		No Change		1
MinusRapaKif5bdatasets	Q8IWP9	CCDC28A	2|2|2|4	10	2.5	4	0|0|0|0	0.99	1	0.99	1	0.99	4.53	25	0		+		PlusRapaKif5bdatasets	Q8IWP9	0|4|4|2	10	2.5	4	0|0|0|0	0.75	1	0.75	1	0.75	-0.02	25	0.01		+		No Change		1
MinusRapaKif5bdatasets	O00560	SDCBP	2|6|2|6	16	4	4	0|0|0|0	0.99	1	0.99	1	0.99	4.53	40	0		+		PlusRapaKif5bdatasets	O00560	2|6|4|4	16	4	4	0|0|0|0	1	1	1	1	1	4.52	40	0		+	+	No Change		1
MinusRapaKif5bdatasets	Q96G01	BICD1	2|2|2|2	8	2	4	0|0|0|0	0.99	0.99	0.99	0.99	0.99	4.53	20	0		+		PlusRapaKif5bdatasets	Q96G01	2|2|2|2	8	2	4	0|0|0|0	0.99	0.99	0.99	0.99	0.99	4.52	20	0		+		No Change		1
MinusRapaKif5bdatasets	Q969X6	CIRH1A	2|2|2|2	8	2	4	0|0|0|0	0.99	0.99	0.99	0.99	0.99	4.53	20	0		+		PlusRapaKif5bdatasets	Q969X6	2|2|2|2	8	2	4	0|0|0|0	0.99	0.99	0.99	0.99	0.99	4.52	20	0		+		No Change		1
MinusRapaKif5bdatasets	P82094	TMF1	2|2|2|2	8	2	4	0|0|0|0	0.99	0.99	0.99	0.99	0.99	4.53	20	0		+		PlusRapaKif5bdatasets	P82094	2|2|2|2	8	2	4	0|0|0|0	0.99	0.99	0.99	0.99	0.99	4.52	20	0		+		No Change		1
MinusRapaKif5bdatasets	Q9P260	KIAA1468	2|2|2|2	8	2	4	0|0|0|0	0.99	0.99	0.99	0.99	0.99	4.53	20	0		+		PlusRapaKif5bdatasets	Q9P260	2|2|2|2	8	2	4	0|0|0|0	0.99	0.99	0.99	0.99	0.99	4.52	20	0		+		No Change		1
MinusRapaKif5bdatasets	Q9Y2L1	DIS3	2|2|2|2	8	2	4	0|0|0|0	0.99	0.99	0.99	0.99	0.99	4.53	20	0		+		PlusRapaKif5bdatasets	Q9Y2L1	2|2|4|0	8	2	4	0|0|0|0	0.74	1	0.74	1	0.74	-0.02	20	0.03		+		No Change		1
MinusRapaKif5bdatasets	P61006	RAB8A	2|2|2|2	8	2	4	0|0|0|0	0.99	0.99	0.99	0.99	0.99	4.53	20	0		+		PlusRapaKif5bdatasets	P61006	2|2|2|2	8	2	4	0|0|0|0	0.99	0.99	0.99	0.99	0.99	4.52	20	0		+		No Change		1
MinusRapaKif5bdatasets	Q12955	ANK3	2|2|2|2	8	2	4	0|0|0|0	0.99	0.99	0.99	0.99	0.99	4.53	20	0		+		PlusRapaKif5bdatasets	Q12955	2|2|2|2	8	2	4	0|0|0|0	0.99	0.99	0.99	0.99	0.99	4.52	20	0		+		No Change		1
MinusRapaKif5bdatasets	Q13155	AIMP2	2|2|2|2	8	2	4	0|0|0|0	0.99	0.99	0.99	0.99	0.99	4.53	20	0		+		PlusRapaKif5bdatasets	Q13155	2|2|2|2	8	2	4	0|0|0|0	0.99	0.99	0.99	0.99	0.99	4.52	20	0		+		No Change		1
MinusRapaKif5bdatasets	Q8NI27	THOC2	2|2|2|2	8	2	4	0|0|0|0	0.99	0.99	0.99	0.99	0.99	4.53	20	0		+		PlusRapaKif5bdatasets	Q8NI27	2|2|2|2	8	2	4	0|0|0|0	0.99	0.99	0.99	0.99	0.99	4.52	20	0		+		No Change		1
MinusRapaKif5bdatasets	P42224	STAT1	2|4|4|6	16	4	4	0|2|0|0	0.94	0.99	0.94	0.99	0.94	1.65	8	0		+		PlusRapaKif5bdatasets	P42224	4|4|4|4	16	4	4	0|2|0|0	0.97	0.97	0.97	0.97	0.97	3.38	8	0		+		No Change		1
MinusRapaKif5bdatasets	P52655	GTF2A1	2|2|2|2	8	2	4	0|0|0|0	0.99	0.99	0.99	0.99	0.99	4.53	20	0		+		PlusRapaKif5bdatasets	P52655	2|2|2|2	8	2	4	0|0|0|0	0.99	0.99	0.99	0.99	0.99	4.52	20	0		+		No Change		1
MinusRapaKif5bdatasets	Q9Y6I3	EPN1	2|2|2|2	8	2	4	0|0|0|0	0.99	0.99	0.99	0.99	0.99	4.53	20	0		+		PlusRapaKif5bdatasets	Q9Y6I3	2|2|2|2	8	2	4	0|0|0|0	0.99	0.99	0.99	0.99	0.99	4.52	20	0		+		No Change		1
MinusRapaKif5bdatasets	Q05519	SRSF11	2|2|2|2	8	2	4	0|0|0|0	0.99	0.99	0.99	0.99	0.99	4.53	20	0		+		PlusRapaKif5bdatasets	Q05519	2|2|2|2	8	2	4	0|0|0|0	0.99	0.99	0.99	0.99	0.99	4.52	20	0		+		No Change		1
MinusRapaKif5bdatasets	Q9BZI7	UPF3B	2|4|2|2	10	2.5	4	0|0|0|0	0.99	1	0.99	1	0.99	4.53	25	0		+		PlusRapaKif5bdatasets	Q9BZI7	2|4|2|2	10	2.5	4	0|0|0|0	0.99	1	0.99	1	0.99	4.52	25	0		+		No Change		1
MinusRapaKif5bdatasets	Q6P1J9	CDC73	2|2|4|2	10	2.5	4	0|0|0|0	0.99	1	0.99	1	0.99	4.53	25	0		+		PlusRapaKif5bdatasets	Q6P1J9	0|2|4|4	10	2.5	4	0|0|0|0	0.75	1	0.75	1	0.75	-0.02	25	0.01		+		No Change		1
MinusRapaKif5bdatasets	Q09666	AHNAK	122|120|127|153	522	130.5	4	0|0|0|0	1	1	1	1	1	175.62	1305	0		+	+	PlusRapaKif5bdatasets	Q09666	112|99|148|162	521	130.25	4	0|0|0|0	1	1	1	1	1	145.86	1302.5	0		+	+	PlusRapa Depleted		0.998084	1.00192
MinusRapaKif5bdatasets	P46108	CRK	24|28|30|24	106	26.5	4	0|0|0|0	1	1	1	1	1	38.6	265	0		+	+	PlusRapaKif5bdatasets	P46108	20|24|32|29	105	26.25	4	0|0|0|0	1	1	1	1	1	32.71	262.5	0		+	+	PlusRapa Depleted		0.990566	1.00952
MinusRapaKif5bdatasets	Q9UHD8	SEPT9	14|20|16|16	66	16.5	4	0|0|0|0	1	1	1	1	1	23.81	165	0		+	+	PlusRapaKif5bdatasets	Q9UHD8	16|20|13|16	65	16.25	4	0|0|0|0	1	1	1	1	1	22.29	162.5	0		+	+	PlusRapa Depleted		0.984848	1.01538
MinusRapaKif5bdatasets	Q9H3U1	UNC45A	34|38|38|36	146	36.5	4	0|0|0|0	1	1	1	1	1	53.13	365	0		+	+	PlusRapaKif5bdatasets	Q9H3U1	34|32|39|38	143	35.75	4	0|0|0|0	1	1	1	1	1	50.23	357.5	0		+	+	PlusRapa Depleted		0.979452	1.02098
MinusRapaKif5bdatasets	P20810	CAST	10|8|11|10	39	9.75	4	0|0|0|0	1	1	1	1	1	14.62	97.5	0		+	+	PlusRapaKif5bdatasets	P20810	12|8|10|8	38	9.5	4	0|0|0|0	1	1	1	1	1	14.61	95	0		+	+	PlusRapa Depleted		0.974359	1.02632
MinusRapaKif5bdatasets	Q9Y5K6	CD2AP	55|60|65|65	245	61.25	4	0|0|0|0	1	1	1	1	1	83.29	612.5	0		+	+	PlusRapaKif5bdatasets	Q9Y5K6	54|58|60|66	238	59.5	4	0|0|0|0	1	1	1	1	1	81.85	595	0		+	+	PlusRapa Depleted		0.971429	1.02941
MinusRapaKif5bdatasets	Q9Y450	HBS1L	18|12|20|20	70	17.5	4	0|0|0|0	1	1	1	1	1	20.79	175	0		+	+	PlusRapaKif5bdatasets	Q9Y450	18|14|18|18	68	17	4	0|0|0|0	1	1	1	1	1	23.79	170	0		+	+	PlusRapa Depleted		0.971429	1.02941
MinusRapaKif5bdatasets	P17812	CTPS1	6|10|9|8	33	8.25	4	0|0|0|9	0.88	0.95	0.88	0.95	0.88	1.05	3.67	0		+		PlusRapaKif5bdatasets	P17812	8|4|10|10	32	8	4	0|0|0|9	0.78	0.95	0.78	0.95	0.78	-0.79	3.56	0		+		PlusRapa Depleted		0.970027	1.0309
MinusRapaKif5bdatasets	Q96LB3	IFT74	51|55|59|68	233	58.25	4	0|0|0|0	1	1	1	1	1	77.57	582.5	0		+	+	PlusRapaKif5bdatasets	Q96LB3	51|60|58|57	226	56.5	4	0|0|0|0	1	1	1	1	1	77.56	565	0		+	+	PlusRapa Depleted		0.969957	1.03097
MinusRapaKif5bdatasets	Q9NZZ3	CHMP5	4|6|10|12	32	8	4	0|0|0|0	1	1	1	1	1	8.12	80	0		+	+	PlusRapaKif5bdatasets	Q9NZZ3	9|8|8|6	31	7.75	4	0|0|0|0	1	1	1	1	1	11.42	77.5	0		+	+	PlusRapa Depleted		0.96875	1.03226
MinusRapaKif5bdatasets	Q16513	PKN2	10|8|4|9	31	7.75	4	0|0|0|0	1	1	1	1	1	8.12	77.5	0		+	+	PlusRapaKif5bdatasets	Q16513	6|8|8|8	30	7.5	4	0|0|0|0	1	1	1	1	1	11.42	75	0		+	+	PlusRapa Depleted		0.967742	1.03333
MinusRapaKif5bdatasets	Q68CZ6	HAUS3	6|5|8|12	31	7.75	4	0|0|0|0	1	1	1	1	1	9.8	77.5	0		+	+	PlusRapaKif5bdatasets	Q68CZ6	6|6|10|8	30	7.5	4	0|0|0|0	1	1	1	1	1	11.42	75	0		+	+	PlusRapa Depleted		0.967742	1.03333
MinusRapaKif5bdatasets	Q9BR76	CORO1B	24|22|32|38	116	29	4	0|0|0|0	1	1	1	1	1	35.67	290	0		+	+	PlusRapaKif5bdatasets	Q9BR76	28|26|28|30	112	28	4	0|0|0|0	1	1	1	1	1	41.51	280	0		+	+	PlusRapa Depleted		0.965517	1.03571
MinusRapaKif5bdatasets	P16949	STMN1	5|6|10|8	29	7.25	4	0|0|0|0	1	1	1	1	1	9.8	72.5	0		+	+	PlusRapaKif5bdatasets	P16949	6|6|8|8	28	7	4	0|0|0|0	1	1	1	1	1	11.42	70	0		+	+	PlusRapa Depleted		0.965517	1.03571
MinusRapaKif5bdatasets	Q6Y7W6	GIGYF2	78|72|82|76	308	77	4	0|0|0|0	1	1	1	1	1	107.54	770	0		+	+	PlusRapaKif5bdatasets	Q6Y7W6	63|71|83|80	297	74.25	4	0|0|0|0	1	1	1	1	1	94.7	742.5	0		+	+	PlusRapa Depleted		0.964286	1.03704
MinusRapaKif5bdatasets	O75663	TIPRL	30|27|23|23	103	25.75	4	0|0|0|0	1	1	1	1	1	37.14	257.5	0		+	+	PlusRapaKif5bdatasets	O75663	28|24|21|26	99	24.75	4	0|0|0|0	1	1	1	1	1	34.19	247.5	0		+	+	PlusRapa Depleted		0.961165	1.0404
MinusRapaKif5bdatasets	Q7Z460	CLASP1	22|16|20|19	77	19.25	4	0|0|0|0	1	1	1	1	1	26.8	192.5	0		+	+	PlusRapaKif5bdatasets	Q7Z460	16|20|22|16	74	18.5	4	0|0|0|0	1	1	1	1	1	26.79	185	0		+	+	PlusRapa Depleted		0.961039	1.04054
MinusRapaKif5bdatasets	Q13613	MTMR1	4|7|9|4	24	6	4	0|0|0|0	1	1	1	1	1	8.12	60	0		+	+	PlusRapaKif5bdatasets	Q13613	2|2|11|8	23	5.75	4	0|0|0|0	0.99	1	0.99	1	0.99	4.52	57.5	0		+		PlusRapa Depleted		0.958333	1.04348
MinusRapaKif5bdatasets	Q9H6U6	BCAS3	4|8|7|5	24	6	4	0|0|0|0	1	1	1	1	1	8.12	60	0		+	+	PlusRapaKif5bdatasets	Q9H6U6	3|3|8|9	23	5.75	4	0|0|0|0	1	1	1	1	1	6.36	57.5	0		+	+	PlusRapa Depleted		0.958333	1.04348
MinusRapaKif5bdatasets	Q05682	CALD1	26|26|33|33	118	29.5	4	0|0|0|0	1	1	1	1	1	41.52	295	0		+	+	PlusRapaKif5bdatasets	Q05682	28|33|26|26	113	28.25	4	0|0|0|0	1	1	1	1	1	41.51	282.5	0		+	+	PlusRapa Depleted		0.957627	1.04425
MinusRapaKif5bdatasets	Q14258	TRIM25	14|8|10|12	44	11	4	0|0|0|0	1	1	1	1	1	14.62	110	0		+	+	PlusRapaKif5bdatasets	Q14258	10|8|10|14	42	10.5	4	0|0|0|0	1	1	1	1	1	14.61	105	0		+	+	PlusRapa Depleted		0.954545	1.04762
MinusRapaKif5bdatasets	Q08378	GOLGA3	6|8|4|4	22	5.5	4	0|0|0|0	1	1	1	1	1	8.12	55	0		+	+	PlusRapaKif5bdatasets	Q08378	8|5|4|4	21	5.25	4	0|0|0|0	1	1	1	1	1	8.1	52.5	0		+	+	PlusRapa Depleted		0.954545	1.04762
MinusRapaKif5bdatasets	Q5HYK7	SH3D19	6|8|4|4	22	5.5	4	0|0|0|0	1	1	1	1	1	8.12	55	0		+	+	PlusRapaKif5bdatasets	Q5HYK7	3|2|6|10	21	5.25	4	0|0|0|0	1	1	1	1	1	4.52	52.5	0		+	+	PlusRapa Depleted		0.954545	1.04762
MinusRapaKif5bdatasets	Q9NRA8	EIF4ENIF1	30|27|32|31	120	30	4	0|0|0|0	1	1	1	1	1	42.98	300	0		+	+	PlusRapaKif5bdatasets	Q9NRA8	27|27|30|30	114	28.5	4	0|0|0|0	1	1	1	1	1	42.97	285	0		+	+	PlusRapa Depleted		0.95	1.05263
MinusRapaKif5bdatasets	Q9Y2J2	EPB41L3	20|24|18|14	76	19	4	0|0|0|0	1	1	1	1	1	23.81	190	0		+	+	PlusRapaKif5bdatasets	Q9Y2J2	14|18|20|20	72	18	4	0|0|0|0	1	1	1	1	1	23.79	180	0		+	+	PlusRapa Depleted		0.947368	1.05556
MinusRapaKif5bdatasets	Q15025	TNIP1	15|14|14|14	57	14.25	4	0|0|0|0	1	1	1	1	1	23.81	142.5	0		+	+	PlusRapaKif5bdatasets	Q15025	14|14|12|14	54	13.5	4	0|0|0|0	1	1	1	1	1	20.77	135	0		+	+	PlusRapa Depleted		0.947368	1.05556
MinusRapaKif5bdatasets	O95721	SNAP29	6|10|10|12	38	9.5	4	0|0|0|0	1	1	1	1	1	11.43	95	0		+	+	PlusRapaKif5bdatasets	O95721	12|6|10|8	36	9	4	0|0|0|0	1	1	1	1	1	11.42	90	0		+	+	PlusRapa Depleted		0.947368	1.05556
MinusRapaKif5bdatasets	O43432	EIF4G3	19|16|20|19	74	18.5	4	0|0|0|0	1	1	1	1	1	26.8	185	0		+	+	PlusRapaKif5bdatasets	O43432	17|14|21|18	70	17.5	4	0|0|0|0	1	1	1	1	1	23.79	175	0		+	+	PlusRapa Depleted		0.945946	1.05714
MinusRapaKif5bdatasets	Q9NVX0	HAUS2	7|7|10|13	37	9.25	4	0|0|0|0	1	1	1	1	1	13.04	92.5	0		+	+	PlusRapaKif5bdatasets	Q9NVX0	7|9|6|13	35	8.75	4	0|0|0|0	1	1	1	1	1	11.42	87.5	0		+	+	PlusRapa Depleted		0.945946	1.05714
MinusRapaKif5bdatasets	Q06124	PTPN11	6|12|9|10	37	9.25	4	0|0|0|0	1	1	1	1	1	11.43	92.5	0		+	+	PlusRapaKif5bdatasets	Q06124	6|10|10|9	35	8.75	4	0|0|0|0	1	1	1	1	1	11.42	87.5	0		+	+	PlusRapa Depleted		0.945946	1.05714
MinusRapaKif5bdatasets	P50479	PDLIM4	2|2|6|8	18	4.5	4	0|0|0|0	0.99	1	0.99	1	0.99	4.53	45	0		+		PlusRapaKif5bdatasets	P50479	4|3|4|6	17	4.25	4	0|0|0|0	1	1	1	1	1	6.36	42.5	0		+	+	PlusRapa Depleted		0.944444	1.05882
MinusRapaKif5bdatasets	Q9UHB9	SRP68	26|26|27|27	106	26.5	4	0|0|0|0	1	1	1	1	1	41.52	265	0		+	+	PlusRapaKif5bdatasets	Q9UHB9	22|26|28|24	100	25	4	0|0|0|0	1	1	1	1	1	35.66	250	0		+	+	PlusRapa Depleted		0.943396	1.06
MinusRapaKif5bdatasets	Q8WWK9	CKAP2	26|29|26|22	103	25.75	4	0|0|0|0	1	1	1	1	1	35.67	257.5	0		+	+	PlusRapaKif5bdatasets	Q8WWK9	20|20|29|28	97	24.25	4	0|0|0|0	1	1	1	1	1	32.71	242.5	0		+	+	PlusRapa Depleted		0.941748	1.06186
MinusRapaKif5bdatasets	P35241	RDX	10|10|15|13	48	12	4	0|0|0|0	1	1	1	1	1	17.73	120	0		+	+	PlusRapaKif5bdatasets	P35241	13|7|14|11	45	11.25	4	0|0|0|0	1	1	1	1	1	13.02	112.5	0		+	+	PlusRapa Depleted		0.9375	1.06667
MinusRapaKif5bdatasets	Q15417	CNN3	11|15|18|17	61	15.25	4	0|0|0|0	1	1	1	1	1	19.26	152.5	0		+	+	PlusRapaKif5bdatasets	Q15417	13|11|16|17	57	14.25	4	0|0|0|0	1	1	1	1	1	19.25	142.5	0		+	+	PlusRapa Depleted		0.934426	1.07018
MinusRapaKif5bdatasets	Q13625	TP53BP2	44|40|40|38	162	40.5	4	0|0|0|0	1	1	1	1	1	58.91	405	0		+	+	PlusRapaKif5bdatasets	Q13625	37|40|42|32	151	37.75	4	0|0|0|0	1	1	1	1	1	50.23	377.5	0		+	+	PlusRapa Depleted		0.932099	1.07285
MinusRapaKif5bdatasets	Q9Y4E8	USP15	18|16|18|18	70	17.5	4	0|0|0|0	1	1	1	1	1	26.8	175	0		+	+	PlusRapaKif5bdatasets	Q9Y4E8	14|16|17|18	65	16.25	4	0|0|0|0	1	1	1	1	1	23.79	162.5	0		+	+	PlusRapa Depleted		0.928571	1.07692
MinusRapaKif5bdatasets	Q96PY6	NEK1	8|8|6|6	28	7	4	0|0|0|0	1	1	1	1	1	11.43	70	0		+	+	PlusRapaKif5bdatasets	Q96PY6	6|4|10|6	26	6.5	4	0|0|0|0	1	1	1	1	1	8.1	65	0		+	+	PlusRapa Depleted		0.928571	1.07692
MinusRapaKif5bdatasets	P16383	GCFC2	8|6|8|6	28	7	4	0|0|0|0	1	1	1	1	1	11.43	70	0		+	+	PlusRapaKif5bdatasets	P16383	6|6|10|4	26	6.5	4	0|0|0|0	1	1	1	1	1	8.1	65	0		+	+	PlusRapa Depleted		0.928571	1.07692
MinusRapaKif5bdatasets	Q9UHR5	SAP30BP	6|8|6|8	28	7	4	0|0|0|0	1	1	1	1	1	11.43	70	0		+	+	PlusRapaKif5bdatasets	Q9UHR5	8|6|6|6	26	6.5	4	0|0|0|0	1	1	1	1	1	11.42	65	0		+	+	PlusRapa Depleted		0.928571	1.07692
MinusRapaKif5bdatasets	P48730	CSNK1D	6|8|8|6	28	7	4	0|0|0|0	1	1	1	1	1	11.43	70	0		+	+	PlusRapaKif5bdatasets	P48730	6|6|8|6	26	6.5	4	0|0|0|0	1	1	1	1	1	11.42	65	0		+	+	PlusRapa Depleted		0.928571	1.07692
MinusRapaKif5bdatasets	O14640	DVL1	3|3|5|3	14	3.5	4	0|0|0|0	1	1	1	1	1	6.38	35	0		+	+	PlusRapaKif5bdatasets	O14640	5|0|4|4	13	3.25	4	0|0|0|0	0.75	1	0.75	1	0.75	-0.02	32.5	0.01		+		PlusRapa Depleted		0.928571	1.07692
MinusRapaKif5bdatasets	Q15058	KIF14	2|4|3|5	14	3.5	4	0|0|0|0	1	1	1	1	1	4.53	35	0		+	+	PlusRapaKif5bdatasets	Q15058	2|3|4|4	13	3.25	4	0|0|0|0	1	1	1	1	1	4.52	32.5	0		+	+	PlusRapa Depleted		0.928571	1.07692
MinusRapaKif5bdatasets	Q14677	CLINT1	31|40|36|44	151	37.75	4	0|0|0|0	1	1	1	1	1	48.79	377.5	0		+	+	PlusRapaKif5bdatasets	Q14677	33|32|38|37	140	35	4	0|0|0|0	1	1	1	1	1	50.23	350	0		+	+	PlusRapa Depleted		0.927152	1.07857
MinusRapaKif5bdatasets	Q96T21	SECISBP2	10|9|4|4	27	6.75	4	0|0|0|0	1	1	1	1	1	8.12	67.5	0		+	+	PlusRapaKif5bdatasets	Q96T21	6|10|5|4	25	6.25	4	0|0|0|0	1	1	1	1	1	8.1	62.5	0		+	+	PlusRapa Depleted		0.925926	1.08
MinusRapaKif5bdatasets	Q9NPI6	DCP1A	10|7|11|12	40	10	4	0|0|0|0	1	1	1	1	1	13.04	100	0		+	+	PlusRapaKif5bdatasets	Q9NPI6	11|10|8|8	37	9.25	4	0|0|0|0	1	1	1	1	1	14.61	92.5	0		+	+	PlusRapa Depleted		0.925	1.08108
MinusRapaKif5bdatasets	Q96C19	EFHD2	17|23|27|26	93	23.25	4	0|0|0|0	1	1	1	1	1	28.29	232.5	0		+	+	PlusRapaKif5bdatasets	Q96C19	23|18|25|20	86	21.5	4	0|0|0|0	1	1	1	1	1	29.76	215	0		+	+	PlusRapa Depleted		0.924731	1.0814
MinusRapaKif5bdatasets	P25098	ADRBK1	5|6|7|7	25	6.25	4	0|0|0|0	1	1	1	1	1	9.8	62.5	0		+	+	PlusRapaKif5bdatasets	P25098	5|4|7|7	23	5.75	4	0|0|0|0	1	1	1	1	1	8.1	57.5	0		+	+	PlusRapa Depleted		0.92	1.08696
MinusRapaKif5bdatasets	Q99961	SH3GL1	10|14|20|18	62	15.5	4	0|0|0|0	1	1	1	1	1	17.73	155	0		+	+	PlusRapaKif5bdatasets	Q99961	14|14|15|14	57	14.25	4	0|0|0|0	1	1	1	1	1	23.79	142.5	0		+	+	PlusRapa Depleted		0.919355	1.08772
MinusRapaKif5bdatasets	Q5SW79	CEP170	120|124|128|130	502	125.5	4	0|0|0|38	1	1	1	1	1	6.4	13.21	0		+	+	PlusRapaKif5bdatasets	Q5SW79	99|112|121|129	461	115.25	4	0|0|0|38	1	1	1	1	1	5.79	12.13	0		+	+	PlusRapa Depleted		0.918244	1.08904
MinusRapaKif5bdatasets	Q13596	SNX1	24|28|34|34	120	30	4	18|0|0|0	0.98	0.99	0.98	0.99	0.98	3.7	6.67	0		+		PlusRapaKif5bdatasets	Q13596	30|28|26|26	110	27.5	4	18|0|0|0	0.98	0.99	0.98	0.99	0.98	3.86	6.11	0		+		PlusRapa Depleted		0.916042	1.09165
MinusRapaKif5bdatasets	Q96D09	GPRASP2	14|10|12|10	46	11.5	4	0|0|0|0	1	1	1	1	1	17.73	115	0		+	+	PlusRapaKif5bdatasets	Q96D09	10|10|12|10	42	10.5	4	0|0|0|0	1	1	1	1	1	17.71	105	0		+	+	PlusRapa Depleted		0.913043	1.09524
MinusRapaKif5bdatasets	Q9UPQ9	TNRC6B	4|8|10|12	34	8.5	4	0|0|0|0	1	1	1	1	1	8.12	85	0		+	+	PlusRapaKif5bdatasets	Q9UPQ9	7|10|6|8	31	7.75	4	0|0|0|0	1	1	1	1	1	11.42	77.5	0		+	+	PlusRapa Depleted		0.911765	1.09677
MinusRapaKif5bdatasets	Q96HC4	PDLIM5	39|40|34|30	143	35.75	4	0|0|0|0	1	1	1	1	1	47.34	357.5	0		+	+	PlusRapaKif5bdatasets	Q96HC4	28|32|34|36	130	32.5	4	0|0|0|0	1	1	1	1	1	44.42	325	0		+	+	PlusRapa Depleted		0.909091	1.1
MinusRapaKif5bdatasets	Q14161	GIT2	6|6|6|4	22	5.5	4	0|0|0|0	1	1	1	1	1	8.12	55	0		+	+	PlusRapaKif5bdatasets	Q14161	6|4|6|4	20	5	4	0|0|0|0	1	1	1	1	1	8.1	50	0		+	+	PlusRapa Depleted		0.909091	1.1
MinusRapaKif5bdatasets	Q14738	PPP2R5D	6|4|5|7	22	5.5	4	0|0|0|0	1	1	1	1	1	8.12	55	0		+	+	PlusRapaKif5bdatasets	Q14738	4|4|3|9	20	5	4	0|0|0|0	1	1	1	1	1	6.36	50	0		+	+	PlusRapa Depleted		0.909091	1.1
MinusRapaKif5bdatasets	Q15056	EIF4H	6|6|6|4	22	5.5	4	0|0|0|0	1	1	1	1	1	8.12	55	0		+	+	PlusRapaKif5bdatasets	Q15056	6|6|6|2	20	5	4	0|0|0|0	1	1	1	1	1	4.52	50	0		+	+	PlusRapa Depleted		0.909091	1.1
MinusRapaKif5bdatasets	Q7Z4H3	HDDC2	6|6|6|4	22	5.5	4	0|0|0|0	1	1	1	1	1	8.12	55	0		+	+	PlusRapaKif5bdatasets	Q7Z4H3	4|4|6|6	20	5	4	0|0|0|0	1	1	1	1	1	8.1	50	0		+	+	PlusRapa Depleted		0.909091	1.1
MinusRapaKif5bdatasets	Q15121	PEA15	3|2|4|2	11	2.75	4	0|0|0|0	0.99	1	0.99	1	0.99	4.53	27.5	0		+		PlusRapaKif5bdatasets	Q15121	4|2|2|2	10	2.5	4	0|0|0|0	0.99	1	0.99	1	0.99	4.52	25	0		+		PlusRapa Depleted		0.909091	1.1
MinusRapaKif5bdatasets	Q9H9C1	VIPAS39	2|2|4|3	11	2.75	4	0|0|0|0	0.99	1	0.99	1	0.99	4.53	27.5	0		+		PlusRapaKif5bdatasets	Q9H9C1	4|2|2|2	10	2.5	4	0|0|0|0	0.99	1	0.99	1	0.99	4.52	25	0		+		PlusRapa Depleted		0.909091	1.1
MinusRapaKif5bdatasets	Q9P209	CEP72	10|8|14|11	43	10.75	4	0|0|0|0	1	1	1	1	1	14.62	107.5	0		+	+	PlusRapaKif5bdatasets	Q9P209	10|9|10|10	39	9.75	4	0|0|0|0	1	1	1	1	1	16.17	97.5	0		+	+	PlusRapa Depleted		0.906977	1.10256
MinusRapaKif5bdatasets	Q8IZH2	XRN1	62|56|77|83	278	69.5	4	0|0|0|0	1	1	1	1	1	84.72	695	0		+	+	PlusRapaKif5bdatasets	Q8IZH2	46|53|70|83	252	63	4	0|0|0|0	1	1	1	1	1	70.39	630	0		+	+	PlusRapa Depleted		0.906475	1.10317
MinusRapaKif5bdatasets	Q9UH65	SWAP70	3|11|8|9	31	7.75	4	0|0|0|0	1	1	1	1	1	6.38	77.5	0		+	+	PlusRapaKif5bdatasets	Q9UH65	8|6|5|9	28	7	4	0|0|0|0	1	1	1	1	1	9.78	70	0		+	+	PlusRapa Depleted		0.903226	1.10714
MinusRapaKif5bdatasets	O75330	HMMR	24|24|24|30	102	25.5	4	0|0|0|0	1	1	1	1	1	38.6	255	0		+	+	PlusRapaKif5bdatasets	O75330	22|26|19|25	92	23	4	0|0|0|0	1	1	1	1	1	31.24	230	0		+	+	PlusRapa Depleted		0.901961	1.1087
MinusRapaKif5bdatasets	Q9UKY7	CDV3	14|17|14|15	60	15	4	0|0|0|0	1	1	1	1	1	23.81	150	0		+	+	PlusRapaKif5bdatasets	Q9UKY7	10|17|15|12	54	13.5	4	0|0|0|0	1	1	1	1	1	17.71	135	0		+	+	PlusRapa Depleted		0.9	1.11111
MinusRapaKif5bdatasets	Q96BX8	MOB3A	4|6|4|6	20	5	4	0|0|0|0	1	1	1	1	1	8.12	50	0		+	+	PlusRapaKif5bdatasets	Q96BX8	4|4|4|6	18	4.5	4	0|0|0|0	1	1	1	1	1	8.1	45	0		+	+	PlusRapa Depleted		0.9	1.11111
MinusRapaKif5bdatasets	Q13136	PPFIA1	2|6|4|8	20	5	4	0|0|0|0	1	1	1	1	1	4.53	50	0		+	+	PlusRapaKif5bdatasets	Q13136	4|3|6|5	18	4.5	4	0|0|0|0	1	1	1	1	1	6.36	45	0		+	+	PlusRapa Depleted		0.9	1.11111
MinusRapaKif5bdatasets	P31939	ATIC	4|4|4|8	20	5	4	0|0|0|0	1	1	1	1	1	8.12	50	0		+	+	PlusRapaKif5bdatasets	P31939	4|4|4|6	18	4.5	4	0|0|0|0	1	1	1	1	1	8.1	45	0		+	+	PlusRapa Depleted		0.9	1.11111
MinusRapaKif5bdatasets	Q13190	STX5	2|2|4|2	10	2.5	4	0|0|0|0	0.99	1	0.99	1	0.99	4.53	25	0		+		PlusRapaKif5bdatasets	Q13190	2|0|4|3	9	2.25	4	0|0|0|0	0.75	1	0.75	1	0.75	-0.02	22.5	0.02		+		PlusRapa Depleted		0.9	1.11111
MinusRapaKif5bdatasets	Q9UBF2	COPG2	34|34|38|31	137	34.25	4	0|0|0|0	1	1	1	1	1	48.79	342.5	0		+	+	PlusRapaKif5bdatasets	Q9UBF2	31|31|28|33	123	30.75	4	0|0|0|0	1	1	1	1	1	44.42	307.5	0		+	+	PlusRapa Depleted		0.89781	1.11382
MinusRapaKif5bdatasets	P48444	ARCN1	21|26|26|24	97	24.25	4	0|0|0|0	1	1	1	1	1	34.2	242.5	0		+	+	PlusRapaKif5bdatasets	P48444	23|22|18|24	87	21.75	4	0|0|0|0	1	1	1	1	1	29.76	217.5	0		+	+	PlusRapa Depleted		0.896907	1.11494
MinusRapaKif5bdatasets	Q9UBC2	EPS15L1	12|16|15|15	58	14.5	4	0|0|0|0	1	1	1	1	1	20.79	145	0		+	+	PlusRapaKif5bdatasets	Q9UBC2	15|17|9|11	52	13	4	0|0|0|0	1	1	1	1	1	16.17	130	0		+	+	PlusRapa Depleted		0.896552	1.11538
MinusRapaKif5bdatasets	P50747	HLCS	8|10|10|10	38	9.5	4	0|0|5|0	0.98	0.98	0.98	0.98	0.98	3.35	7.6	0		+		PlusRapaKif5bdatasets	P50747	8|8|8|10	34	8.5	4	0|0|5|0	0.97	0.98	0.97	0.98	0.97	3.33	6.8	0		+		PlusRapa Depleted		0.894737	1.11765
MinusRapaKif5bdatasets	Q9UPV0	CEP164	6|14|14|13	47	11.75	4	0|0|0|0	1	1	1	1	1	11.43	117.5	0		+	+	PlusRapaKif5bdatasets	Q9UPV0	6|10|12|14	42	10.5	4	0|0|0|0	1	1	1	1	1	11.42	105	0		+	+	PlusRapa Depleted		0.893617	1.11905
MinusRapaKif5bdatasets	P49023	PXN	16|16|14|19	65	16.25	4	0|0|0|0	1	1	1	1	1	23.81	162.5	0		+	+	PlusRapaKif5bdatasets	P49023	12|12|16|18	58	14.5	4	0|0|0|0	1	1	1	1	1	20.77	145	0		+	+	PlusRapa Depleted		0.892308	1.12069
MinusRapaKif5bdatasets	Q9H910	HN1L	6|4|6|2	18	4.5	4	0|0|0|0	1	1	1	1	1	4.53	45	0		+	+	PlusRapaKif5bdatasets	Q9H910	4|2|6|4	16	4	4	0|0|0|0	1	1	1	1	1	4.52	40	0		+	+	PlusRapa Depleted		0.888889	1.125
MinusRapaKif5bdatasets	Q16204	CCDC6	4|6|4|4	18	4.5	4	0|0|0|0	1	1	1	1	1	8.12	45	0		+	+	PlusRapaKif5bdatasets	Q16204	4|4|4|4	16	4	4	0|0|0|0	1	1	1	1	1	8.1	40	0		+	+	PlusRapa Depleted		0.888889	1.125
MinusRapaKif5bdatasets	P55327	TPD52	2|2|2|3	9	2.25	4	0|0|0|0	0.99	1	0.99	1	0.99	4.53	22.5	0		+		PlusRapaKif5bdatasets	P55327	2|2|2|2	8	2	4	0|0|0|0	0.99	0.99	0.99	0.99	0.99	4.52	20	0		+		PlusRapa Depleted		0.888889	1.125
MinusRapaKif5bdatasets	P62495	ETF1	4|4|6|4	18	4.5	4	3|0|0|0	0.94	0.97	0.94	0.97	0.94	2.58	6	0		+		PlusRapaKif5bdatasets	P62495	2|4|4|6	16	4	4	3|0|0|0	0.9	0.97	0.9	0.97	0.9	1.12	5.33	0		+		PlusRapa Depleted		0.888333	1.1257
MinusRapaKif5bdatasets	Q2M1P5	KIF7	24|24|28|20	96	24	4	0|0|0|0	1	1	1	1	1	32.73	240	0		+	+	PlusRapaKif5bdatasets	Q2M1P5	20|13|30|22	85	21.25	4	0|0|0|0	1	1	1	1	1	22.29	212.5	0		+	+	PlusRapa Depleted		0.885417	1.12941
MinusRapaKif5bdatasets	P49591	SARS	9|11|7|7	34	8.5	4	0|0|0|0	1	1	1	1	1	13.04	85	0		+	+	PlusRapaKif5bdatasets	P49591	9|5|11|5	30	7.5	4	0|0|0|0	1	1	1	1	1	9.78	75	0		+	+	PlusRapa Depleted		0.882353	1.13333
MinusRapaKif5bdatasets	Q9UPS8	ANKRD26	4|4|3|6	17	4.25	4	0|0|0|0	1	1	1	1	1	6.38	42.5	0		+	+	PlusRapaKif5bdatasets	Q9UPS8	3|4|4|4	15	3.75	4	0|0|0|0	1	1	1	1	1	6.36	37.5	0		+	+	PlusRapa Depleted		0.882353	1.13333
MinusRapaKif5bdatasets	Q7L590	MCM10	18|23|20|30	91	22.75	4	0|0|0|0	1	1	1	1	1	29.77	227.5	0		+	+	PlusRapaKif5bdatasets	Q7L590	14|14|26|26	80	20	4	0|0|0|0	1	1	1	1	1	23.79	200	0		+	+	PlusRapa Depleted		0.879121	1.1375
MinusRapaKif5bdatasets	Q9ULH7	MKL2	37|30|36|42	145	36.25	4	0|0|0|0	1	1	1	1	1	47.34	362.5	0		+	+	PlusRapaKif5bdatasets	Q9ULH7	29|28|34|36	127	31.75	4	0|0|0|0	1	1	1	1	1	44.42	317.5	0		+	+	PlusRapa Depleted		0.875862	1.14173
MinusRapaKif5bdatasets	P37840	SNCA	8|6|8|10	32	8	4	0|0|0|0	1	1	1	1	1	11.43	80	0		+	+	PlusRapaKif5bdatasets	P37840	6|8|6|8	28	7	4	0|0|0|0	1	1	1	1	1	11.42	70	0		+	+	PlusRapa Depleted		0.875	1.14286
MinusRapaKif5bdatasets	O75449	KATNA1	9|9|7|7	32	8	4	0|0|0|0	1	1	1	1	1	13.04	80	0		+	+	PlusRapaKif5bdatasets	O75449	9|7|7|5	28	7	4	0|0|0|0	1	1	1	1	1	9.78	70	0		+	+	PlusRapa Depleted		0.875	1.14286
MinusRapaKif5bdatasets	P38606	ATP6V1A	6|4|4|2	16	4	4	0|0|0|0	1	1	1	1	1	4.53	40	0		+	+	PlusRapaKif5bdatasets	P38606	6|4|0|4	14	3.5	4	0|0|0|0	0.75	1	0.75	1	0.75	-0.02	35	0.01		+		PlusRapa Depleted		0.875	1.14286
MinusRapaKif5bdatasets	Q9UKT4	FBXO5	4|4|4|4	16	4	4	0|0|0|0	1	1	1	1	1	8.12	40	0		+	+	PlusRapaKif5bdatasets	Q9UKT4	4|4|4|2	14	3.5	4	0|0|0|0	1	1	1	1	1	4.52	35	0		+	+	PlusRapa Depleted		0.875	1.14286
MinusRapaKif5bdatasets	Q5T5U3	ARHGAP21	4|4|4|4	16	4	4	0|0|0|0	1	1	1	1	1	8.12	40	0		+	+	PlusRapaKif5bdatasets	Q5T5U3	4|2|4|4	14	3.5	4	0|0|0|0	1	1	1	1	1	4.52	35	0		+	+	PlusRapa Depleted		0.875	1.14286
MinusRapaKif5bdatasets	Q9UPU7	TBC1D2B	2|6|4|4	16	4	4	0|0|0|0	1	1	1	1	1	4.53	40	0		+	+	PlusRapaKif5bdatasets	Q9UPU7	2|2|6|4	14	3.5	4	0|0|0|0	0.99	1	0.99	1	0.99	4.52	35	0		+		PlusRapa Depleted		0.875	1.14286
MinusRapaKif5bdatasets	P53367	ARFIP1	4|4|4|4	16	4	4	0|0|0|0	1	1	1	1	1	8.12	40	0		+	+	PlusRapaKif5bdatasets	P53367	2|2|6|4	14	3.5	4	0|0|0|0	0.99	1	0.99	1	0.99	4.52	35	0		+		PlusRapa Depleted		0.875	1.14286
MinusRapaKif5bdatasets	Q9BZD4	NUF2	2|4|6|4	16	4	4	0|0|0|0	1	1	1	1	1	4.53	40	0		+	+	PlusRapaKif5bdatasets	Q9BZD4	2|2|6|4	14	3.5	4	0|0|0|0	0.99	1	0.99	1	0.99	4.52	35	0		+		PlusRapa Depleted		0.875	1.14286
MinusRapaKif5bdatasets	O43290	SART1	2|2|2|2	8	2	4	0|0|0|0	0.99	0.99	0.99	0.99	0.99	4.53	20	0		+		PlusRapaKif5bdatasets	O43290	2|3|0|2	7	1.75	4	0|0|0|0	0.74	1	0.74	1	0.74	-0.02	17.5	0.04		+		PlusRapa Depleted		0.875	1.14286
MinusRapaKif5bdatasets	Q92576	PHF3	2|2|2|2	8	2	4	0|0|0|0	0.99	0.99	0.99	0.99	0.99	4.53	20	0		+		PlusRapaKif5bdatasets	Q92576	2|2|3|0	7	1.75	4	0|0|0|0	0.74	1	0.74	1	0.74	-0.02	17.5	0.04		+		PlusRapa Depleted		0.875	1.14286
MinusRapaKif5bdatasets	Q9C0F1	CEP44	2|2|6|6	16	4	4	0|0|0|0	0.99	1	0.99	1	0.99	4.53	40	0		+		PlusRapaKif5bdatasets	Q9C0F1	4|2|4|4	14	3.5	4	0|0|0|0	1	1	1	1	1	4.52	35	0		+	+	PlusRapa Depleted		0.875	1.14286
MinusRapaKif5bdatasets	O95373	IPO7	16|20|22|21	79	19.75	4	0|0|0|0	1	1	1	1	1	26.8	197.5	0		+	+	PlusRapaKif5bdatasets	O95373	22|18|12|17	69	17.25	4	0|0|0|0	1	1	1	1	1	20.77	172.5	0		+	+	PlusRapa Depleted		0.873418	1.14493
MinusRapaKif5bdatasets	Q9BY44	EIF2A	6|16|18|15	55	13.75	4	0|0|0|0	1	1	1	1	1	11.43	137.5	0		+	+	PlusRapaKif5bdatasets	Q9BY44	12|6|14|16	48	12	4	0|0|0|0	1	1	1	1	1	11.42	120	0		+	+	PlusRapa Depleted		0.872727	1.14583
MinusRapaKif5bdatasets	Q49A88	CCDC14	2|2|8|11	23	5.75	4	0|0|0|0	0.99	1	0.99	1	0.99	4.53	57.5	0		+		PlusRapaKif5bdatasets	Q49A88	6|2|6|6	20	5	4	0|0|0|0	1	1	1	1	1	4.52	50	0		+	+	PlusRapa Depleted		0.869565	1.15
MinusRapaKif5bdatasets	P55010	EIF5	57|55|52|69	233	58.25	4	0|0|0|0	1	1	1	1	1	79	582.5	0		+	+	PlusRapaKif5bdatasets	P55010	48|48|50|56	202	50.5	4	0|0|0|0	1	1	1	1	1	73.26	505	0		+	+	PlusRapa Depleted		0.866953	1.15347
MinusRapaKif5bdatasets	O60869	EDF1	5|4|4|2	15	3.75	4	0|0|0|0	1	1	1	1	1	4.53	37.5	0		+	+	PlusRapaKif5bdatasets	O60869	3|4|3|3	13	3.25	4	0|0|0|0	1	1	1	1	1	6.36	32.5	0		+	+	PlusRapa Depleted		0.866667	1.15385
MinusRapaKif5bdatasets	P40222	TXLNA	17|10|14|18	59	14.75	4	0|0|0|0	1	1	1	1	1	17.73	147.5	0		+	+	PlusRapaKif5bdatasets	P40222	12|11|17|11	51	12.75	4	0|0|0|0	1	1	1	1	1	19.25	127.5	0		+	+	PlusRapa Depleted		0.864407	1.15686
MinusRapaKif5bdatasets	O60566	BUB1B	2|4|8|8	22	5.5	4	0|0|0|0	1	1	1	1	1	4.53	55	0		+	+	PlusRapaKif5bdatasets	O60566	8|2|5|4	19	4.75	4	0|0|0|0	1	1	1	1	1	4.52	47.5	0		+	+	PlusRapa Depleted		0.863636	1.15789
MinusRapaKif5bdatasets	Q9NUQ3	TXLNG	27|23|19|26	95	23.75	4	0|0|0|0	1	1	1	1	1	31.25	237.5	0		+	+	PlusRapaKif5bdatasets	Q9NUQ3	25|14|22|21	82	20.5	4	0|0|0|0	1	1	1	1	1	23.79	205	0		+	+	PlusRapa Depleted		0.863158	1.15854
MinusRapaKif5bdatasets	Q86V48	LUZP1	30|28|32|32	122	30.5	4	0|0|0|0	1	1	1	1	1	44.44	305	0		+	+	PlusRapaKif5bdatasets	Q86V48	20|27|24|34	105	26.25	4	0|0|0|0	1	1	1	1	1	32.71	262.5	0		+	+	PlusRapa Depleted		0.860656	1.1619
MinusRapaKif5bdatasets	Q96T51	RUFY1	2|2|6|4	14	3.5	4	0|0|0|0	0.99	1	0.99	1	0.99	4.53	35	0		+		PlusRapaKif5bdatasets	Q96T51	4|2|4|2	12	3	4	0|0|0|0	0.99	1	0.99	1	0.99	4.52	30	0		+		PlusRapa Depleted		0.857143	1.16667
MinusRapaKif5bdatasets	Q96JH7	VCPIP1	47|54|61|57	219	54.75	4	0|0|0|0	1	1	1	1	1	71.84	547.5	0		+	+	PlusRapaKif5bdatasets	Q96JH7	46|40|55|46	187	46.75	4	0|0|0|0	1	1	1	1	1	61.77	467.5	0		+	+	PlusRapa Depleted		0.853881	1.17112
MinusRapaKif5bdatasets	O00151	PDLIM1	22|34|40|45	141	35.25	4	0|0|0|0	1	1	1	1	1	35.67	352.5	0		+	+	PlusRapaKif5bdatasets	O00151	29|22|39|30	120	30	4	0|0|0|0	1	1	1	1	1	35.66	300	0		+	+	PlusRapa Depleted		0.851064	1.175
MinusRapaKif5bdatasets	Q9H0L4	CSTF2T	12|13|12|10	47	11.75	4	0|0|0|0	1	1	1	1	1	17.73	117.5	0		+	+	PlusRapaKif5bdatasets	Q9H0L4	9|7|16|8	40	10	4	0|0|0|0	1	1	1	1	1	13.02	100	0		+	+	PlusRapa Depleted		0.851064	1.175
MinusRapaKif5bdatasets	Q92997	DVL3	3|4|5|8	20	5	4	0|0|0|0	1	1	1	1	1	6.38	50	0		+	+	PlusRapaKif5bdatasets	Q92997	3|6|4|4	17	4.25	4	0|0|0|0	1	1	1	1	1	6.36	42.5	0		+	+	PlusRapa Depleted		0.85	1.17647
MinusRapaKif5bdatasets	P14635	CCNB1	16|14|20|16	66	16.5	4	0|0|0|0	1	1	1	1	1	23.81	165	0		+	+	PlusRapaKif5bdatasets	P14635	18|14|12|12	56	14	4	0|0|0|0	1	1	1	1	1	20.77	140	0		+	+	PlusRapa Depleted		0.848485	1.17857
MinusRapaKif5bdatasets	P29401	TKT	6|6|6|8	26	6.5	4	0|0|0|0	1	1	1	1	1	11.43	65	0		+	+	PlusRapaKif5bdatasets	P29401	4|2|8|8	22	5.5	4	0|0|0|0	1	1	1	1	1	4.52	55	0		+	+	PlusRapa Depleted		0.846154	1.18182
MinusRapaKif5bdatasets	A1X283	SH3PXD2B	6|4|7|9	26	6.5	4	0|0|0|0	1	1	1	1	1	8.12	65	0		+	+	PlusRapaKif5bdatasets	A1X283	4|6|8|4	22	5.5	4	0|0|0|0	1	1	1	1	1	8.1	55	0		+	+	PlusRapa Depleted		0.846154	1.18182
MinusRapaKif5bdatasets	Q9NP61	ARFGAP3	3|3|4|3	13	3.25	4	0|0|0|0	1	1	1	1	1	6.38	32.5	0		+	+	PlusRapaKif5bdatasets	Q9NP61	4|2|3|2	11	2.75	4	0|0|0|0	0.99	1	0.99	1	0.99	4.52	27.5	0		+		PlusRapa Depleted		0.846154	1.18182
MinusRapaKif5bdatasets	P53985	SLC16A1	10|10|6|12	38	9.5	4	0|0|0|0	1	1	1	1	1	11.43	95	0		+	+	PlusRapaKif5bdatasets	P53985	4|8|12|8	32	8	4	0|0|0|0	1	1	1	1	1	8.1	80	0		+	+	PlusRapa Depleted		0.842105	1.1875
MinusRapaKif5bdatasets	Q9H307	PNN	22|17|21|22	82	20.5	4	0|0|0|0	1	1	1	1	1	28.29	205	0		+	+	PlusRapaKif5bdatasets	Q9H307	15|18|19|17	69	17.25	4	0|0|0|0	1	1	1	1	1	25.29	172.5	0		+	+	PlusRapa Depleted		0.841463	1.18841
MinusRapaKif5bdatasets	O14617	AP3D1	10|6|12|9	37	9.25	4	0|0|0|0	1	1	1	1	1	11.43	92.5	0		+	+	PlusRapaKif5bdatasets	O14617	6|4|8|13	31	7.75	4	0|0|0|0	1	1	1	1	1	8.1	77.5	0		+	+	PlusRapa Depleted		0.837838	1.19355
MinusRapaKif5bdatasets	P40763	STAT3	14|9|20|24	67	16.75	4	0|0|0|0	1	1	1	1	1	16.18	167.5	0		+	+	PlusRapaKif5bdatasets	P40763	12|12|19|13	56	14	4	0|0|0|0	1	1	1	1	1	20.77	140	0		+	+	PlusRapa Depleted		0.835821	1.19643
MinusRapaKif5bdatasets	Q9Y490	TLN1	56|43|40|49	188	47	4	0|0|0|0	1	1	1	1	1	61.79	470	0		+	+	PlusRapaKif5bdatasets	Q9Y490	34|37|40|46	157	39.25	4	0|0|0|0	1	1	1	1	1	53.12	392.5	0		+	+	PlusRapa Depleted		0.835106	1.19745
MinusRapaKif5bdatasets	O95817	BAG3	18|12|16|8	54	13.5	4	0|0|0|0	1	1	1	1	1	14.62	135	0		+	+	PlusRapaKif5bdatasets	O95817	8|11|16|10	45	11.25	4	0|0|0|0	1	1	1	1	1	14.61	112.5	0		+	+	PlusRapa Depleted		0.833333	1.2
MinusRapaKif5bdatasets	Q14651	PLS1	4|6|6|8	24	6	4	0|0|0|0	1	1	1	1	1	8.12	60	0		+	+	PlusRapaKif5bdatasets	Q14651	8|6|0|6	20	5	4	0|0|0|0	0.75	1	0.75	1	0.75	-0.02	50	0.01		+		PlusRapa Depleted		0.833333	1.2
MinusRapaKif5bdatasets	O75367	H2AFY	3|2|2|5	12	3	4	0|0|0|0	0.99	1	0.99	1	0.99	4.53	30	0		+		PlusRapaKif5bdatasets	O75367	4|2|2|2	10	2.5	4	0|0|0|0	0.99	1	0.99	1	0.99	4.52	25	0		+		PlusRapa Depleted		0.833333	1.2
MinusRapaKif5bdatasets	Q9UKE5	TNIK	4|4|2|2	12	3	4	0|0|0|0	0.99	1	0.99	1	0.99	4.53	30	0		+		PlusRapaKif5bdatasets	Q9UKE5	0|2|4|4	10	2.5	4	0|0|0|0	0.75	1	0.75	1	0.75	-0.02	25	0.01		+		PlusRapa Depleted		0.833333	1.2
MinusRapaKif5bdatasets	Q02241	KIF23	2|2|4|4	12	3	4	0|0|0|0	0.99	1	0.99	1	0.99	4.53	30	0		+		PlusRapaKif5bdatasets	Q02241	2|2|4|2	10	2.5	4	0|0|0|0	0.99	1	0.99	1	0.99	4.52	25	0		+		PlusRapa Depleted		0.833333	1.2
MinusRapaKif5bdatasets	Q8IVM0	CCDC50	2|4|2|4	12	3	4	0|0|0|0	0.99	1	0.99	1	0.99	4.53	30	0		+		PlusRapaKif5bdatasets	Q8IVM0	2|2|4|2	10	2.5	4	0|0|0|0	0.99	1	0.99	1	0.99	4.52	25	0		+		PlusRapa Depleted		0.833333	1.2
MinusRapaKif5bdatasets	Q9NZC7	WWOX	2|4|2|4	12	3	4	0|0|0|0	0.99	1	0.99	1	0.99	4.53	30	0		+		PlusRapaKif5bdatasets	Q9NZC7	2|4|2|2	10	2.5	4	0|0|0|0	0.99	1	0.99	1	0.99	4.52	25	0		+		PlusRapa Depleted		0.833333	1.2
MinusRapaKif5bdatasets	Q8NBF2	NHLRC2	2|2|4|4	12	3	4	0|0|0|0	0.99	1	0.99	1	0.99	4.53	30	0		+		PlusRapaKif5bdatasets	Q8NBF2	2|2|2|4	10	2.5	4	0|0|0|0	0.99	1	0.99	1	0.99	4.52	25	0		+		PlusRapa Depleted		0.833333	1.2
MinusRapaKif5bdatasets	Q14008	CKAP5	61|49|77|70	257	64.25	4	0|0|0|0	1	1	1	1	1	74.71	642.5	0		+	+	PlusRapaKif5bdatasets	Q14008	46|47|63|58	214	53.5	4	0|0|0|0	1	1	1	1	1	70.39	535	0		+	+	PlusRapa Depleted		0.832685	1.20093
MinusRapaKif5bdatasets	P78344	EIF4G2	61|64|60|58	243	60.75	4	0|0|0|0	1	1	1	1	1	87.58	607.5	0		+	+	PlusRapaKif5bdatasets	P78344	58|50|46|48	202	50.5	4	0|0|0|0	1	1	1	1	1	70.39	505	0		+	+	PlusRapa Depleted		0.831276	1.20297
MinusRapaKif5bdatasets	P55196	MLLT4	49|56|55|71	231	57.75	4	0|0|0|0	1	1	1	1	1	74.71	577.5	0		+	+	PlusRapaKif5bdatasets	P55196	39|30|69|54	192	48	4	0|0|0|0	1	1	1	1	1	47.33	480	0		+	+	PlusRapa Depleted		0.831169	1.20312
MinusRapaKif5bdatasets	Q6FI81	CIAPIN1	4|8|10|12	34	8.5	4	0|0|0|0	1	1	1	1	1	8.12	85	0		+	+	PlusRapaKif5bdatasets	Q6FI81	8|3|7|10	28	7	4	0|0|0|0	1	1	1	1	1	6.36	70	0		+	+	PlusRapa Depleted		0.823529	1.21429
MinusRapaKif5bdatasets	Q6P2H3	CEP85	2|10|10|12	34	8.5	4	0|0|0|0	1	1	1	1	1	4.53	85	0		+	+	PlusRapaKif5bdatasets	Q6P2H3	4|6|10|8	28	7	4	0|0|0|0	1	1	1	1	1	8.1	70	0		+	+	PlusRapa Depleted		0.823529	1.21429
MinusRapaKif5bdatasets	P35658	NUP214	22|16|17|18	73	18.25	4	0|0|0|0	1	1	1	1	1	26.8	182.5	0		+	+	PlusRapaKif5bdatasets	P35658	12|16|18|14	60	15	4	0|0|0|0	1	1	1	1	1	20.77	150	0		+	+	PlusRapa Depleted		0.821918	1.21667
MinusRapaKif5bdatasets	Q6PKG0	LARP1	28|29|32|34	123	30.75	4	0|0|0|0	1	1	1	1	1	44.44	307.5	0		+	+	PlusRapaKif5bdatasets	Q6PKG0	28|21|27|25	101	25.25	4	0|0|0|0	1	1	1	1	1	34.19	252.5	0		+	+	PlusRapa Depleted		0.821138	1.21782
MinusRapaKif5bdatasets	Q7Z478	DHX29	20|18|18|22	78	19.5	4	0|0|0|0	1	1	1	1	1	29.77	195	0		+	+	PlusRapaKif5bdatasets	Q7Z478	16|18|14|16	64	16	4	0|0|0|0	1	1	1	1	1	23.79	160	0		+	+	PlusRapa Depleted		0.820513	1.21875
MinusRapaKif5bdatasets	P33240	CSTF2	12|8|9|10	39	9.75	4	0|0|0|0	1	1	1	1	1	14.62	97.5	0		+	+	PlusRapaKif5bdatasets	P33240	7|9|8|8	32	8	4	0|0|0|0	1	1	1	1	1	13.02	80	0		+	+	PlusRapa Depleted		0.820513	1.21875
MinusRapaKif5bdatasets	Q08AD1	CAMSAP2	14|12|8|10	44	11	4	0|0|0|0	1	1	1	1	1	14.62	110	0		+	+	PlusRapaKif5bdatasets	Q08AD1	4|6|10|16	36	9	4	0|0|0|0	1	1	1	1	1	8.1	90	0		+	+	PlusRapa Depleted		0.818182	1.22222
MinusRapaKif5bdatasets	Q86UW6	N4BP2	4|6|6|6	22	5.5	4	0|0|0|0	1	1	1	1	1	8.12	55	0		+	+	PlusRapaKif5bdatasets	Q86UW6	6|4|4|4	18	4.5	4	0|0|0|0	1	1	1	1	1	8.1	45	0		+	+	PlusRapa Depleted		0.818182	1.22222
MinusRapaKif5bdatasets	O43768	ENSA	6|5|5|11	27	6.75	4	0|0|0|0	1	1	1	1	1	9.8	67.5	0		+	+	PlusRapaKif5bdatasets	O43768	7|4|6|5	22	5.5	4	0|0|0|0	1	1	1	1	1	8.1	55	0		+	+	PlusRapa Depleted		0.814815	1.22727
MinusRapaKif5bdatasets	Q8TC07	TBC1D15	6|8|10|8	32	8	4	0|0|0|0	1	1	1	1	1	11.43	80	0		+	+	PlusRapaKif5bdatasets	Q8TC07	4|4|6|12	26	6.5	4	0|0|0|0	1	1	1	1	1	8.1	65	0		+	+	PlusRapa Depleted		0.8125	1.23077
MinusRapaKif5bdatasets	P54577	YARS	8|4|2|2	16	4	4	0|0|0|0	0.99	1	0.99	1	0.99	4.53	40	0		+		PlusRapaKif5bdatasets	P54577	3|2|2|6	13	3.25	4	0|0|0|0	0.99	1	0.99	1	0.99	4.52	32.5	0		+		PlusRapa Depleted		0.8125	1.23077
MinusRapaKif5bdatasets	P46937	YAP1	2|2|6|6	16	4	4	0|0|0|0	0.99	1	0.99	1	0.99	4.53	40	0		+		PlusRapaKif5bdatasets	P46937	4|2|1|6	13	3.25	4	0|0|0|0	0.75	1	0.75	1	0.75	2.48	32.5	0.01		+		PlusRapa Depleted		0.8125	1.23077
MinusRapaKif5bdatasets	Q4VCS5	AMOT	58|71|73|67	269	67.25	4	0|0|0|0	1	1	1	1	1	87.58	672.5	0		+	+	PlusRapaKif5bdatasets	Q4VCS5	52|48|62|56	218	54.5	4	0|0|0|0	1	1	1	1	1	73.26	545	0		+	+	PlusRapa Depleted		0.810409	1.23394
MinusRapaKif5bdatasets	Q96SB3	PPP1R9B	16|18|21|18	73	18.25	4	0|0|0|0	1	1	1	1	1	26.8	182.5	0		+	+	PlusRapaKif5bdatasets	Q96SB3	14|15|16|14	59	14.75	4	0|0|0|0	1	1	1	1	1	23.79	147.5	0		+	+	PlusRapa Depleted		0.808219	1.23729
MinusRapaKif5bdatasets	Q9UKF6	CPSF3	33|29|30|32	124	31	4	0|0|0|0	1	1	1	1	1	45.89	310	0		+	+	PlusRapaKif5bdatasets	Q9UKF6	21|27|27|25	100	25	4	0|0|0|0	1	1	1	1	1	34.19	250	0		+	+	PlusRapa Depleted		0.806452	1.24
MinusRapaKif5bdatasets	Q12834	CDC20	5|4|3|3	15	3.75	4	0|0|0|0	1	1	1	1	1	6.38	37.5	0		+	+	PlusRapaKif5bdatasets	Q12834	3|2|3|4	12	3	4	0|0|0|0	1	1	1	1	1	4.52	30	0		+	+	PlusRapa Depleted		0.8	1.25
MinusRapaKif5bdatasets	Q9BPX3	NCAPG	6|10|8|6	30	7.5	4	0|0|0|0	1	1	1	1	1	11.43	75	0		+	+	PlusRapaKif5bdatasets	Q9BPX3	4|6|8|6	24	6	4	0|0|0|0	1	1	1	1	1	8.1	60	0		+	+	PlusRapa Depleted		0.8	1.25
MinusRapaKif5bdatasets	Q9NVM4	PRMT7	4|7|8|6	25	6.25	4	0|0|0|0	1	1	1	1	1	8.12	62.5	0		+	+	PlusRapaKif5bdatasets	Q9NVM4	4|4|4|8	20	5	4	0|0|0|0	1	1	1	1	1	8.1	50	0		+	+	PlusRapa Depleted		0.8	1.25
MinusRapaKif5bdatasets	Q15061	WDR43	4|4|6|6	20	5	4	0|0|0|0	1	1	1	1	1	8.12	50	0		+	+	PlusRapaKif5bdatasets	Q15061	4|4|4|4	16	4	4	0|0|0|0	1	1	1	1	1	8.1	40	0		+	+	PlusRapa Depleted		0.8	1.25
MinusRapaKif5bdatasets	Q8ND24	RNF214	4|6|8|12	30	7.5	4	0|0|0|0	1	1	1	1	1	8.12	75	0		+	+	PlusRapaKif5bdatasets	Q8ND24	12|6|2|4	24	6	4	0|0|0|0	1	1	1	1	1	4.52	60	0		+	+	PlusRapa Depleted		0.8	1.25
MinusRapaKif5bdatasets	Q9P1Q0	VPS54	4|2|2|2	10	2.5	4	0|0|0|0	0.99	1	0.99	1	0.99	4.53	25	0		+		PlusRapaKif5bdatasets	Q9P1Q0	2|2|2|2	8	2	4	0|0|0|0	0.99	0.99	0.99	0.99	0.99	4.52	20	0		+		PlusRapa Depleted		0.8	1.25
MinusRapaKif5bdatasets	Q5T6F2	UBAP2	4|2|2|2	10	2.5	4	0|0|0|0	0.99	1	0.99	1	0.99	4.53	25	0		+		PlusRapaKif5bdatasets	Q5T6F2	2|2|2|2	8	2	4	0|0|0|0	0.99	0.99	0.99	0.99	0.99	4.52	20	0		+		PlusRapa Depleted		0.8	1.25
MinusRapaKif5bdatasets	Q9UBT7	CTNNAL1	2|4|2|2	10	2.5	4	0|0|0|0	0.99	1	0.99	1	0.99	4.53	25	0		+		PlusRapaKif5bdatasets	Q9UBT7	2|2|0|4	8	2	4	0|0|0|0	0.74	1	0.74	1	0.74	-0.02	20	0.03		+		PlusRapa Depleted		0.8	1.25
MinusRapaKif5bdatasets	Q96JG6	CCDC132	2|4|2|2	10	2.5	4	0|0|0|0	0.99	1	0.99	1	0.99	4.53	25	0		+		PlusRapaKif5bdatasets	Q96JG6	2|2|2|2	8	2	4	0|0|0|0	0.99	0.99	0.99	0.99	0.99	4.52	20	0		+		PlusRapa Depleted		0.8	1.25
MinusRapaKif5bdatasets	P41236	PPP1R2	2|2|2|4	10	2.5	4	0|0|0|0	0.99	1	0.99	1	0.99	4.53	25	0		+		PlusRapaKif5bdatasets	P41236	0|2|4|2	8	2	4	0|0|0|0	0.74	1	0.74	1	0.74	-0.02	20	0.03		+		PlusRapa Depleted		0.8	1.25
MinusRapaKif5bdatasets	Q7Z6E9	RBBP6	2|4|2|2	10	2.5	4	0|0|0|0	0.99	1	0.99	1	0.99	4.53	25	0		+		PlusRapaKif5bdatasets	Q7Z6E9	2|2|0|4	8	2	4	0|0|0|0	0.74	1	0.74	1	0.74	-0.02	20	0.03		+		PlusRapa Depleted		0.8	1.25
MinusRapaKif5bdatasets	P61081	UBE2M	2|2|4|2	10	2.5	4	0|0|0|0	0.99	1	0.99	1	0.99	4.53	25	0		+		PlusRapaKif5bdatasets	P61081	2|2|2|2	8	2	4	0|0|0|0	0.99	0.99	0.99	0.99	0.99	4.52	20	0		+		PlusRapa Depleted		0.8	1.25
MinusRapaKif5bdatasets	O75534	CSDE1	27|26|29|36	118	29.5	4	0|0|0|0	1	1	1	1	1	41.52	295	0		+	+	PlusRapaKif5bdatasets	O75534	23|24|23|24	94	23.5	4	0|0|0|0	1	1	1	1	1	37.12	235	0		+	+	PlusRapa Depleted		0.79661	1.25532
MinusRapaKif5bdatasets	Q9NRY5	FAM114A2	23|20|22|18	83	20.75	4	0|0|0|0	1	1	1	1	1	29.77	207.5	0		+	+	PlusRapaKif5bdatasets	Q9NRY5	13|21|16|16	66	16.5	4	0|0|0|0	1	1	1	1	1	22.29	165	0		+	+	PlusRapa Depleted		0.795181	1.25758
MinusRapaKif5bdatasets	Q8IUD2	ERC1	36|26|32|31	125	31.25	4	0|0|0|0	1	1	1	1	1	41.52	312.5	0		+	+	PlusRapaKif5bdatasets	Q8IUD2	18|25|26|30	99	24.75	4	0|0|0|0	1	1	1	1	1	29.76	247.5	0		+	+	PlusRapa Depleted		0.792	1.26263
MinusRapaKif5bdatasets	Q92540	SMG7	20|18|23|24	85	21.25	4	0|0|0|0	1	1	1	1	1	29.77	212.5	0		+	+	PlusRapaKif5bdatasets	Q92540	14|14|22|17	67	16.75	4	0|0|0|0	1	1	1	1	1	23.79	167.5	0		+	+	PlusRapa Depleted		0.788235	1.26866
MinusRapaKif5bdatasets	Q2NKX8	ERCC6L	8|8|6|6	28	7	4	0|0|0|0	1	1	1	1	1	11.43	70	0		+	+	PlusRapaKif5bdatasets	Q2NKX8	4|6|6|6	22	5.5	4	0|0|0|0	1	1	1	1	1	8.1	55	0		+	+	PlusRapa Depleted		0.785714	1.27273
MinusRapaKif5bdatasets	O95487	SEC24B	4|2|2|6	14	3.5	4	0|0|0|0	0.99	1	0.99	1	0.99	4.53	35	0		+		PlusRapaKif5bdatasets	O95487	2|2|3|4	11	2.75	4	0|0|0|0	0.99	1	0.99	1	0.99	4.52	27.5	0		+		PlusRapa Depleted		0.785714	1.27273
MinusRapaKif5bdatasets	Q8NI36	WDR36	6|6|6|5	23	5.75	4	0|0|0|0	1	1	1	1	1	9.8	57.5	0		+	+	PlusRapaKif5bdatasets	Q8NI36	4|6|4|4	18	4.5	4	0|0|0|0	1	1	1	1	1	8.1	45	0		+	+	PlusRapa Depleted		0.782609	1.27778
MinusRapaKif5bdatasets	P58417	NXPH1	5|3|10|5	23	5.75	4	0|0|0|0	1	1	1	1	1	6.38	57.5	0		+	+	PlusRapaKif5bdatasets	P58417	5|0|3|10	18	4.5	4	0|0|0|0	0.75	1	0.75	1	0.75	-0.02	45	0.01		+		PlusRapa Depleted		0.782609	1.27778
MinusRapaKif5bdatasets	Q5T5Y3	CAMSAP1	37|40|33|49	159	39.75	4	0|0|0|0	1	1	1	1	1	51.69	397.5	0		+	+	PlusRapaKif5bdatasets	Q5T5Y3	27|22|34|41	124	31	4	0|0|0|0	1	1	1	1	1	35.66	310	0		+	+	PlusRapa Depleted		0.779874	1.28226
MinusRapaKif5bdatasets	O96013	PAK4	6|4|4|4	18	4.5	4	0|0|0|0	1	1	1	1	1	8.12	45	0		+	+	PlusRapaKif5bdatasets	O96013	4|4|4|2	14	3.5	4	0|0|0|0	1	1	1	1	1	4.52	35	0		+	+	PlusRapa Depleted		0.777778	1.28571
MinusRapaKif5bdatasets	Q13620	CUL4B	4|2|4|8	18	4.5	4	0|0|0|0	1	1	1	1	1	4.53	45	0		+	+	PlusRapaKif5bdatasets	Q13620	4|4|2|4	14	3.5	4	0|0|0|0	1	1	1	1	1	4.52	35	0		+	+	PlusRapa Depleted		0.777778	1.28571
MinusRapaKif5bdatasets	Q96AC1	FERMT2	4|4|4|6	18	4.5	4	0|0|0|0	1	1	1	1	1	8.12	45	0		+	+	PlusRapaKif5bdatasets	Q96AC1	4|4|2|4	14	3.5	4	0|0|0|0	1	1	1	1	1	4.52	35	0		+	+	PlusRapa Depleted		0.777778	1.28571
MinusRapaKif5bdatasets	Q92783	STAM	4|4|6|4	18	4.5	4	0|0|0|0	1	1	1	1	1	8.12	45	0		+	+	PlusRapaKif5bdatasets	Q92783	4|4|2|4	14	3.5	4	0|0|0|0	1	1	1	1	1	4.52	35	0		+	+	PlusRapa Depleted		0.777778	1.28571
MinusRapaKif5bdatasets	Q9NSV4	DIAPH3	72|71|78|75	296	74	4	0|0|0|0	1	1	1	1	1	106.11	740	0		+	+	PlusRapaKif5bdatasets	Q9NSV4	53|56|55|66	230	57.5	4	0|0|0|0	1	1	1	1	1	80.42	575	0		+	+	PlusRapa Depleted		0.777027	1.28696
MinusRapaKif5bdatasets	P46060	RANGAP1	44|42|58|44	188	47	4	0|0|0|0	1	1	1	1	1	64.66	470	0		+	+	PlusRapaKif5bdatasets	P46060	36|38|36|36	146	36.5	4	0|0|0|0	1	1	1	1	1	56.01	365	0		+	+	PlusRapa Depleted		0.776596	1.28767
MinusRapaKif5bdatasets	Q7Z569	BRAP	10|14|16|12	52	13	4	0|0|0|0	1	1	1	1	1	17.73	130	0		+	+	PlusRapaKif5bdatasets	Q7Z569	9|12|8|11	40	10	4	0|0|0|0	1	1	1	1	1	14.61	100	0		+	+	PlusRapa Depleted		0.769231	1.3
MinusRapaKif5bdatasets	O14976	GAK	5|7|8|6	26	6.5	4	0|0|0|0	1	1	1	1	1	9.8	65	0		+	+	PlusRapaKif5bdatasets	O14976	6|5|5|4	20	5	4	0|0|0|0	1	1	1	1	1	8.1	50	0		+	+	PlusRapa Depleted		0.769231	1.3
MinusRapaKif5bdatasets	Q68EM7	ARHGAP17	6|8|6|6	26	6.5	4	0|0|0|0	1	1	1	1	1	11.43	65	0		+	+	PlusRapaKif5bdatasets	Q68EM7	2|4|6|8	20	5	4	0|0|0|0	1	1	1	1	1	4.52	50	0		+	+	PlusRapa Depleted		0.769231	1.3
MinusRapaKif5bdatasets	Q86UK7	ZNF598	14|10|20|18	62	15.5	4	0|0|0|0	1	1	1	1	1	17.73	155	0		+	+	PlusRapaKif5bdatasets	Q86UK7	8|8|19|12	47	11.75	4	0|0|0|0	1	1	1	1	1	14.61	117.5	0		+	+	PlusRapa Depleted		0.758065	1.31915
MinusRapaKif5bdatasets	Q15942	ZYX	14|19|15|18	66	16.5	4	0|0|0|0	1	1	1	1	1	23.81	165	0		+	+	PlusRapaKif5bdatasets	Q15942	14|12|12|12	50	12.5	4	0|0|0|0	1	1	1	1	1	20.77	125	0		+	+	PlusRapa Depleted		0.757576	1.32
MinusRapaKif5bdatasets	Q9BT92	TCHP	14|18|14|14	60	15	4	0|0|0|0	1	1	1	1	1	23.81	150	0		+	+	PlusRapaKif5bdatasets	Q9BT92	12|14|12|7	45	11.25	4	0|0|0|0	1	1	1	1	1	13.02	112.5	0		+	+	PlusRapa Depleted		0.75	1.33333
MinusRapaKif5bdatasets	Q06787	FMR1	4|4|4|4	16	4	4	0|0|0|0	1	1	1	1	1	8.12	40	0		+	+	PlusRapaKif5bdatasets	Q06787	2|2|4|4	12	3	4	0|0|0|0	0.99	1	0.99	1	0.99	4.52	30	0		+		PlusRapa Depleted		0.75	1.33333
MinusRapaKif5bdatasets	O75347	TBCA	2|2|2|2	8	2	4	0|0|0|0	0.99	0.99	0.99	0.99	0.99	4.53	20	0		+		PlusRapaKif5bdatasets	O75347	2|2|2|0	6	1.5	4	0|0|0|0	0.74	0.99	0.74	0.99	0.74	-0.02	15	0.04		+		PlusRapa Depleted		0.75	1.33333
MinusRapaKif5bdatasets	Q9UJX5	ANAPC4	2|2|2|2	8	2	4	0|0|0|0	0.99	0.99	0.99	0.99	0.99	4.53	20	0		+		PlusRapaKif5bdatasets	Q9UJX5	2|2|2|0	6	1.5	4	0|0|0|0	0.74	0.99	0.74	0.99	0.74	-0.02	15	0.04		+		PlusRapa Depleted		0.75	1.33333
MinusRapaKif5bdatasets	Q8TDB6	DTX3L	2|2|2|2	8	2	4	0|0|0|0	0.99	0.99	0.99	0.99	0.99	4.53	20	0		+		PlusRapaKif5bdatasets	Q8TDB6	0|2|2|2	6	1.5	4	0|0|0|0	0.74	0.99	0.74	0.99	0.74	-0.02	15	0.04		+		PlusRapa Depleted		0.75	1.33333
MinusRapaKif5bdatasets	Q9NV70	EXOC1	2|2|2|2	8	2	4	0|0|0|0	0.99	0.99	0.99	0.99	0.99	4.53	20	0		+		PlusRapaKif5bdatasets	Q9NV70	2|2|0|2	6	1.5	4	0|0|0|0	0.74	0.99	0.74	0.99	0.74	-0.02	15	0.04		+		PlusRapa Depleted		0.75	1.33333
MinusRapaKif5bdatasets	Q8WXE0	CASKIN2	2|2|2|2	8	2	4	0|0|0|0	0.99	0.99	0.99	0.99	0.99	4.53	20	0		+		PlusRapaKif5bdatasets	Q8WXE0	2|2|2|0	6	1.5	4	0|0|0|0	0.74	0.99	0.74	0.99	0.74	-0.02	15	0.04		+		PlusRapa Depleted		0.75	1.33333
MinusRapaKif5bdatasets	Q8N5M4	TTC9C	2|2|2|2	8	2	4	0|0|0|0	0.99	0.99	0.99	0.99	0.99	4.53	20	0		+		PlusRapaKif5bdatasets	Q8N5M4	2|2|0|2	6	1.5	4	0|0|0|0	0.74	0.99	0.74	0.99	0.74	-0.02	15	0.04		+		PlusRapa Depleted		0.75	1.33333
MinusRapaKif5bdatasets	Q14669	TRIP12	2|2|2|2	8	2	4	0|0|0|0	0.99	0.99	0.99	0.99	0.99	4.53	20	0		+		PlusRapaKif5bdatasets	Q14669	0|2|2|2	6	1.5	4	0|0|0|0	0.74	0.99	0.74	0.99	0.74	-0.02	15	0.04		+		PlusRapa Depleted		0.75	1.33333
MinusRapaKif5bdatasets	Q8TDY2	RB1CC1	2|2|2|2	8	2	4	0|0|0|0	0.99	0.99	0.99	0.99	0.99	4.53	20	0		+		PlusRapaKif5bdatasets	Q8TDY2	2|2|0|2	6	1.5	4	0|0|0|0	0.74	0.99	0.74	0.99	0.74	-0.02	15	0.04		+		PlusRapa Depleted		0.75	1.33333
MinusRapaKif5bdatasets	Q969G3	SMARCE1	2|2|2|2	8	2	4	0|0|0|0	0.99	0.99	0.99	0.99	0.99	4.53	20	0		+		PlusRapaKif5bdatasets	Q969G3	2|0|2|2	6	1.5	4	0|0|0|0	0.74	0.99	0.74	0.99	0.74	-0.02	15	0.04		+		PlusRapa Depleted		0.75	1.33333
MinusRapaKif5bdatasets	P48426	PIP4K2A	2|2|2|2	8	2	4	0|0|0|0	0.99	0.99	0.99	0.99	0.99	4.53	20	0		+		PlusRapaKif5bdatasets	P48426	2|2|0|2	6	1.5	4	0|0|0|0	0.74	0.99	0.74	0.99	0.74	-0.02	15	0.04		+		PlusRapa Depleted		0.75	1.33333
MinusRapaKif5bdatasets	Q14667	KIAA0100	2|2|2|2	8	2	4	0|0|0|0	0.99	0.99	0.99	0.99	0.99	4.53	20	0		+		PlusRapaKif5bdatasets	Q14667	2|0|2|2	6	1.5	4	0|0|0|0	0.74	0.99	0.74	0.99	0.74	-0.02	15	0.04		+		PlusRapa Depleted		0.75	1.33333
MinusRapaKif5bdatasets	Q8N0Z3	SPICE1	12|8|14|13	47	11.75	4	0|0|0|0	1	1	1	1	1	14.62	117.5	0		+	+	PlusRapaKif5bdatasets	Q8N0Z3	10|6|10|9	35	8.75	4	0|0|0|0	1	1	1	1	1	11.42	87.5	0		+	+	PlusRapa Depleted		0.744681	1.34286
MinusRapaKif5bdatasets	O60841	EIF5B	10|8|13|12	43	10.75	4	0|0|0|0	1	1	1	1	1	14.62	107.5	0		+	+	PlusRapaKif5bdatasets	O60841	8|8|10|6	32	8	4	0|0|0|0	1	1	1	1	1	11.42	80	0		+	+	PlusRapa Depleted		0.744186	1.34375
MinusRapaKif5bdatasets	Q9Y5B9	SUPT16H	2|8|10|7	27	6.75	4	0|0|0|0	1	1	1	1	1	4.53	67.5	0		+	+	PlusRapaKif5bdatasets	Q9Y5B9	2|8|8|2	20	5	4	0|0|0|0	0.99	1	0.99	1	0.99	4.52	50	0		+		PlusRapa Depleted		0.740741	1.35
MinusRapaKif5bdatasets	O60716	CTNND1	18|14|18|15	65	16.25	4	0|0|0|0	1	1	1	1	1	23.81	162.5	0		+	+	PlusRapaKif5bdatasets	O60716	14|12|12|10	48	12	4	0|0|0|0	1	1	1	1	1	17.71	120	0		+	+	PlusRapa Depleted		0.738462	1.35417
MinusRapaKif5bdatasets	Q8IX90	SKA3	8|6|12|12	38	9.5	4	0|0|0|0	1	1	1	1	1	11.43	95	0		+	+	PlusRapaKif5bdatasets	Q8IX90	6|8|6|8	28	7	4	0|0|0|0	1	1	1	1	1	11.42	70	0		+	+	PlusRapa Depleted		0.736842	1.35714
MinusRapaKif5bdatasets	Q86TB9	PATL1	2|4|7|6	19	4.75	4	0|0|0|0	1	1	1	1	1	4.53	47.5	0		+	+	PlusRapaKif5bdatasets	Q86TB9	2|0|6|6	14	3.5	4	0|0|0|0	0.75	1	0.75	1	0.75	-0.02	35	0.01		+		PlusRapa Depleted		0.736842	1.35714
MinusRapaKif5bdatasets	Q9BY89	KIAA1671	22|16|26|18	82	20.5	4	0|0|0|0	1	1	1	1	1	26.8	205	0		+	+	PlusRapaKif5bdatasets	Q9BY89	10|14|14|22	60	15	4	0|0|0|0	1	1	1	1	1	17.71	150	0		+	+	PlusRapa Depleted		0.731707	1.36667
MinusRapaKif5bdatasets	Q9UJY5	GGA1	6|6|4|6	22	5.5	4	0|0|0|0	1	1	1	1	1	8.12	55	0		+	+	PlusRapaKif5bdatasets	Q9UJY5	4|2|6|4	16	4	4	0|0|0|0	1	1	1	1	1	4.52	40	0		+	+	PlusRapa Depleted		0.727273	1.375
MinusRapaKif5bdatasets	Q8WWI1	LMO7	4|6|4|8	22	5.5	4	0|0|0|0	1	1	1	1	1	8.12	55	0		+	+	PlusRapaKif5bdatasets	Q8WWI1	2|6|2|6	16	4	4	0|0|0|0	0.99	1	0.99	1	0.99	4.52	40	0		+		PlusRapa Depleted		0.727273	1.375
MinusRapaKif5bdatasets	Q9NZ52	GGA3	8|6|9|2	25	6.25	4	0|0|0|0	1	1	1	1	1	4.53	62.5	0		+	+	PlusRapaKif5bdatasets	Q9NZ52	2|2|8|6	18	4.5	4	0|0|0|0	0.99	1	0.99	1	0.99	4.52	45	0		+		PlusRapa Depleted		0.72	1.38889
MinusRapaKif5bdatasets	O95229	ZWINT	4|4|4|2	14	3.5	4	0|0|0|0	1	1	1	1	1	4.53	35	0		+	+	PlusRapaKif5bdatasets	O95229	4|2|2|2	10	2.5	4	0|0|0|0	0.99	1	0.99	1	0.99	4.52	25	0		+		PlusRapa Depleted		0.714286	1.4
MinusRapaKif5bdatasets	Q6P2Q9	PRPF8	6|5|6|4	21	5.25	4	0|0|0|0	1	1	1	1	1	8.12	52.5	0		+	+	PlusRapaKif5bdatasets	Q6P2Q9	2|3|4|6	15	3.75	4	0|0|0|0	1	1	1	1	1	4.52	37.5	0		+	+	PlusRapa Depleted		0.714286	1.4
MinusRapaKif5bdatasets	Q96G28	CFAP36	4|4|2|4	14	3.5	4	0|0|0|0	1	1	1	1	1	4.53	35	0		+	+	PlusRapaKif5bdatasets	Q96G28	2|4|2|2	10	2.5	4	0|0|0|0	0.99	1	0.99	1	0.99	4.52	25	0		+		PlusRapa Depleted		0.714286	1.4
MinusRapaKif5bdatasets	Q9H6S0	YTHDC2	6|6|8|8	28	7	4	0|0|0|0	1	1	1	1	1	11.43	70	0		+	+	PlusRapaKif5bdatasets	Q9H6S0	4|6|6|4	20	5	4	0|0|0|0	1	1	1	1	1	8.1	50	0		+	+	PlusRapa Depleted		0.714286	1.4
MinusRapaKif5bdatasets	Q14974	KPNB1	4|4|4|2	14	3.5	4	0|0|0|0	1	1	1	1	1	4.53	35	0		+	+	PlusRapaKif5bdatasets	Q14974	4|2|2|2	10	2.5	4	0|0|0|0	0.99	1	0.99	1	0.99	4.52	25	0		+		PlusRapa Depleted		0.714286	1.4
MinusRapaKif5bdatasets	O14530	TXNDC9	4|4|4|2	14	3.5	4	0|0|0|0	1	1	1	1	1	4.53	35	0		+	+	PlusRapaKif5bdatasets	O14530	2|2|4|2	10	2.5	4	0|0|0|0	0.99	1	0.99	1	0.99	4.52	25	0		+		PlusRapa Depleted		0.714286	1.4
MinusRapaKif5bdatasets	Q12929	EPS8	2|4|4|4	14	3.5	4	0|0|0|0	1	1	1	1	1	4.53	35	0		+	+	PlusRapaKif5bdatasets	Q12929	2|2|4|2	10	2.5	4	0|0|0|0	0.99	1	0.99	1	0.99	4.52	25	0		+		PlusRapa Depleted		0.714286	1.4
MinusRapaKif5bdatasets	Q7KZI7	MARK2	2|4|4|4	14	3.5	4	0|0|0|0	1	1	1	1	1	4.53	35	0		+	+	PlusRapaKif5bdatasets	Q7KZI7	2|2|4|2	10	2.5	4	0|0|0|0	0.99	1	0.99	1	0.99	4.52	25	0		+		PlusRapa Depleted		0.714286	1.4
MinusRapaKif5bdatasets	Q8NHV4	NEDD1	8|8|8|10	34	8.5	4	0|0|0|0	1	1	1	1	1	14.62	85	0		+	+	PlusRapaKif5bdatasets	Q8NHV4	6|6|6|6	24	6	4	0|0|0|0	1	1	1	1	1	11.42	60	0		+	+	PlusRapa Depleted		0.705882	1.41667
MinusRapaKif5bdatasets	Q9C026	TRIM9	4|4|2|7	17	4.25	4	0|0|0|0	1	1	1	1	1	4.53	42.5	0		+	+	PlusRapaKif5bdatasets	Q9C026	2|4|2|4	12	3	4	0|0|0|0	0.99	1	0.99	1	0.99	4.52	30	0		+		PlusRapa Depleted		0.705882	1.41667
MinusRapaKif5bdatasets	Q96F24	NRBF2	16|14|12|22	64	16	4	0|0|0|0	1	1	1	1	1	20.79	160	0		+	+	PlusRapaKif5bdatasets	Q96F24	8|12|14|11	45	11.25	4	0|0|0|0	1	1	1	1	1	14.61	112.5	0		+	+	PlusRapa Depleted		0.703125	1.42222
MinusRapaKif5bdatasets	Q9BUK6	MSTO1	2|2|2|4	10	2.5	4	0|0|0|0	0.99	1	0.99	1	0.99	4.53	25	0		+		PlusRapaKif5bdatasets	Q9BUK6	3|0|2|2	7	1.75	4	0|0|0|0	0.74	1	0.74	1	0.74	-0.02	17.5	0.04		+		PlusRapa Depleted		0.7	1.42857
MinusRapaKif5bdatasets	Q96EB1	ELP4	20|16|20|16	72	18	4	0|0|0|0	1	1	1	1	1	26.8	180	0		+	+	PlusRapaKif5bdatasets	Q96EB1	13|14|9|14	50	12.5	4	0|0|0|0	1	1	1	1	1	16.17	125	0		+	+	PlusRapa Depleted		0.694444	1.44
MinusRapaKif5bdatasets	P53621	COPA	8|8|14|6	36	9	4	0|0|0|0	1	1	1	1	1	11.43	90	0		+	+	PlusRapaKif5bdatasets	P53621	6|4|9|6	25	6.25	4	0|0|0|0	1	1	1	1	1	8.1	62.5	0		+	+	PlusRapa Depleted		0.694444	1.44
MinusRapaKif5bdatasets	O95905	ECD	14|16|18|14	62	15.5	4	0|0|0|0	1	1	1	1	1	23.81	155	0		+	+	PlusRapaKif5bdatasets	O95905	11|10|10|12	43	10.75	4	0|0|0|0	1	1	1	1	1	17.71	107.5	0		+	+	PlusRapa Depleted		0.693548	1.44186
MinusRapaKif5bdatasets	Q6P3W7	SCYL2	18|9|12|19	58	14.5	4	0|0|0|0	1	1	1	1	1	16.18	145	0		+	+	PlusRapaKif5bdatasets	Q6P3W7	10|8|12|10	40	10	4	0|0|0|0	1	1	1	1	1	14.61	100	0		+	+	PlusRapa Depleted		0.689655	1.45
MinusRapaKif5bdatasets	Q8N5U6	RNF10	4|9|4|12	29	7.25	4	0|0|0|0	1	1	1	1	1	8.12	72.5	0		+	+	PlusRapaKif5bdatasets	Q8N5U6	6|2|6|6	20	5	4	0|0|0|0	1	1	1	1	1	4.52	50	0		+	+	PlusRapa Depleted		0.689655	1.45
MinusRapaKif5bdatasets	O60271	SPAG9	10|4|10|8	32	8	4	0|0|0|0	1	1	1	1	1	8.12	80	0		+	+	PlusRapaKif5bdatasets	O60271	2|7|5|8	22	5.5	4	0|0|0|0	1	1	1	1	1	4.52	55	0		+	+	PlusRapa Depleted		0.6875	1.45455
MinusRapaKif5bdatasets	Q96D71	REPS1	2|4|4|6	16	4	4	0|0|0|0	1	1	1	1	1	4.53	40	0		+	+	PlusRapaKif5bdatasets	Q96D71	6|0|3|2	11	2.75	4	0|0|0|0	0.75	1	0.75	1	0.75	-0.02	27.5	0.02		+		PlusRapa Depleted		0.6875	1.45455
MinusRapaKif5bdatasets	Q8IXW5	RPAP2	12|14|14|11	51	12.75	4	0|0|0|0	1	1	1	1	1	19.26	127.5	0		+	+	PlusRapaKif5bdatasets	Q8IXW5	6|6|12|11	35	8.75	4	0|0|0|0	1	1	1	1	1	11.42	87.5	0		+	+	PlusRapa Depleted		0.686275	1.45714
MinusRapaKif5bdatasets	Q9UJU6	DBNL	8|14|10|14	46	11.5	4	0|0|0|0	1	1	1	1	1	14.62	115	0		+	+	PlusRapaKif5bdatasets	Q9UJU6	4|6|10|11	31	7.75	4	0|0|0|0	1	1	1	1	1	8.1	77.5	0		+	+	PlusRapa Depleted		0.673913	1.48387
MinusRapaKif5bdatasets	Q9UNY4	TTF2	10|10|12|16	48	12	4	0|0|0|0	1	1	1	1	1	17.73	120	0		+	+	PlusRapaKif5bdatasets	Q9UNY4	6|6|10|10	32	8	4	0|0|0|0	1	1	1	1	1	11.42	80	0		+	+	PlusRapa Depleted		0.666667	1.5
MinusRapaKif5bdatasets	Q9C0C9	UBE2O	16|18|14|18	66	16.5	4	0|0|0|0	1	1	1	1	1	23.81	165	0		+	+	PlusRapaKif5bdatasets	Q9C0C9	14|12|8|10	44	11	4	0|0|0|0	1	1	1	1	1	14.61	110	0		+	+	PlusRapa Depleted		0.666667	1.5
MinusRapaKif5bdatasets	Q9H3R5	CENPH	12|12|12|12	48	12	4	0|0|0|0	1	1	1	1	1	20.79	120	0		+	+	PlusRapaKif5bdatasets	Q9H3R5	6|6|8|12	32	8	4	0|0|0|0	1	1	1	1	1	11.42	80	0		+	+	PlusRapa Depleted		0.666667	1.5
MinusRapaKif5bdatasets	P37198	NUP62	9|15|13|11	48	12	4	0|0|2|2	1	1	1	1	1	7.7	12	0		+	+	PlusRapaKif5bdatasets	P37198	7|7|9|9	32	8	4	0|0|2|2	1	1	1	1	1	5.42	8	0		+	+	PlusRapa Depleted		0.666667	1.5
MinusRapaKif5bdatasets	Q8IZD4	DCP1B	6|4|2|3	15	3.75	4	0|0|0|0	1	1	1	1	1	4.53	37.5	0		+	+	PlusRapaKif5bdatasets	Q8IZD4	2|2|4|2	10	2.5	4	0|0|0|0	0.99	1	0.99	1	0.99	4.52	25	0		+		PlusRapa Depleted		0.666667	1.5
MinusRapaKif5bdatasets	P83436	COG7	6|5|4|6	21	5.25	4	0|0|0|0	1	1	1	1	1	8.12	52.5	0		+	+	PlusRapaKif5bdatasets	P83436	2|4|2|6	14	3.5	4	0|0|0|0	0.99	1	0.99	1	0.99	4.52	35	0		+		PlusRapa Depleted		0.666667	1.5
MinusRapaKif5bdatasets	Q00013	MPP1	4|2|4|8	18	4.5	4	0|0|0|0	1	1	1	1	1	4.53	45	0		+	+	PlusRapaKif5bdatasets	Q00013	2|4|4|2	12	3	4	0|0|0|0	0.99	1	0.99	1	0.99	4.52	30	0		+		PlusRapa Depleted		0.666667	1.5
MinusRapaKif5bdatasets	Q9NYZ3	GTSE1	2|4|4|8	18	4.5	4	0|0|0|0	1	1	1	1	1	4.53	45	0		+	+	PlusRapaKif5bdatasets	Q9NYZ3	4|0|2|6	12	3	4	0|0|0|0	0.75	1	0.75	1	0.75	-0.02	30	0.01		+		PlusRapa Depleted		0.666667	1.5
MinusRapaKif5bdatasets	P06744	GPI	6|2|2|2	12	3	4	0|0|0|0	0.99	1	0.99	1	0.99	4.53	30	0		+		PlusRapaKif5bdatasets	P06744	2|2|2|2	8	2	4	0|0|0|0	0.99	0.99	0.99	0.99	0.99	4.52	20	0		+		PlusRapa Depleted		0.666667	1.5
MinusRapaKif5bdatasets	P50542	PEX5	2|2|4|4	12	3	4	0|0|0|0	0.99	1	0.99	1	0.99	4.53	30	0		+		PlusRapaKif5bdatasets	P50542	2|2|4|0	8	2	4	0|0|0|0	0.74	1	0.74	1	0.74	-0.02	20	0.03		+		PlusRapa Depleted		0.666667	1.5
MinusRapaKif5bdatasets	Q9BSJ2	TUBGCP2	4|2|2|4	12	3	4	0|0|0|0	0.99	1	0.99	1	0.99	4.53	30	0		+		PlusRapaKif5bdatasets	Q9BSJ2	2|2|4|0	8	2	4	0|0|0|0	0.74	1	0.74	1	0.74	-0.02	20	0.03		+		PlusRapa Depleted		0.666667	1.5
MinusRapaKif5bdatasets	Q9UBP0	SPAST	2|2|2|3	9	2.25	4	0|0|0|0	0.99	1	0.99	1	0.99	4.53	22.5	0		+		PlusRapaKif5bdatasets	Q9UBP0	2|2|0|2	6	1.5	4	0|0|0|0	0.74	0.99	0.74	0.99	0.74	-0.02	15	0.04		+		PlusRapa Depleted		0.666667	1.5
MinusRapaKif5bdatasets	Q96RL7	VPS13A	2|2|3|2	9	2.25	4	0|0|0|0	0.99	1	0.99	1	0.99	4.53	22.5	0		+		PlusRapaKif5bdatasets	Q96RL7	2|2|0|2	6	1.5	4	0|0|0|0	0.74	0.99	0.74	0.99	0.74	-0.02	15	0.04		+		PlusRapa Depleted		0.666667	1.5
MinusRapaKif5bdatasets	Q9H2G2	SLK	37|44|40|41	162	40.5	4	0|0|0|0	1	1	1	1	1	57.47	405	0		+	+	PlusRapaKif5bdatasets	Q9H2G2	24|26|27|30	107	26.75	4	0|0|0|0	1	1	1	1	1	38.59	267.5	0		+	+	PlusRapa Depleted		0.660494	1.51402
MinusRapaKif5bdatasets	Q9UHB6	LIMA1	7|8|8|6	29	7.25	4	0|0|0|0	1	1	1	1	1	11.43	72.5	0		+	+	PlusRapaKif5bdatasets	Q9UHB6	5|4|6|4	19	4.75	4	0|0|0|0	1	1	1	1	1	8.1	47.5	0		+	+	PlusRapa Depleted		0.655172	1.52632
MinusRapaKif5bdatasets	O75113	N4BP1	12|8|15|17	52	13	4	0|0|0|0	1	1	1	1	1	14.62	130	0		+	+	PlusRapaKif5bdatasets	O75113	4|8|6|16	34	8.5	4	0|0|0|0	1	1	1	1	1	8.1	85	0		+	+	PlusRapa Depleted		0.653846	1.52941
MinusRapaKif5bdatasets	P49757	NUMB	8|12|12|14	46	11.5	4	0|0|0|0	1	1	1	1	1	14.62	115	0		+	+	PlusRapaKif5bdatasets	P49757	4|10|8|8	30	7.5	4	0|0|0|0	1	1	1	1	1	8.1	75	0		+	+	PlusRapa Depleted		0.652174	1.53333
MinusRapaKif5bdatasets	Q5VT06	CEP350	37|42|44|55	178	44.5	4	0|0|0|0	1	1	1	1	1	57.47	445	0		+	+	PlusRapaKif5bdatasets	Q5VT06	30|31|30|25	116	29	4	0|0|0|0	1	1	1	1	1	40.05	290	0		+	+	PlusRapa Depleted		0.651685	1.53448
MinusRapaKif5bdatasets	Q9Y5X3	SNX5	16|18|15|17	66	16.5	4	0|0|0|0	1	1	1	1	1	25.31	165	0		+	+	PlusRapaKif5bdatasets	Q9Y5X3	13|10|9|11	43	10.75	4	0|0|0|0	1	1	1	1	1	16.17	107.5	0		+	+	PlusRapa Depleted		0.651515	1.53488
MinusRapaKif5bdatasets	Q9H6T3	RPAP3	12|8|12|8	40	10	4	0|0|0|0	1	1	1	1	1	14.62	100	0		+	+	PlusRapaKif5bdatasets	Q9H6T3	8|6|8|4	26	6.5	4	0|0|0|0	1	1	1	1	1	8.1	65	0		+	+	PlusRapa Depleted		0.65	1.53846
MinusRapaKif5bdatasets	Q9HAU0	PLEKHA5	6|8|8|8	30	7.5	4	0|0|0|0	1	1	1	1	1	11.43	75	0		+	+	PlusRapaKif5bdatasets	Q9HAU0	5|4|8|2	19	4.75	4	0|0|0|0	1	1	1	1	1	4.52	47.5	0		+	+	PlusRapa Depleted		0.633333	1.57895
MinusRapaKif5bdatasets	O15230	LAMA5	4|9|2|4	19	4.75	4	0|0|0|0	1	1	1	1	1	4.53	47.5	0		+	+	PlusRapaKif5bdatasets	O15230	2|5|3|2	12	3	4	0|0|0|0	0.99	1	0.99	1	0.99	4.52	30	0		+		PlusRapa Depleted		0.631579	1.58333
MinusRapaKif5bdatasets	P49588	AARS	6|9|7|10	32	8	4	0|0|0|0	1	1	1	1	1	11.43	80	0		+	+	PlusRapaKif5bdatasets	P49588	4|8|4|4	20	5	4	0|0|0|0	1	1	1	1	1	8.1	50	0		+	+	PlusRapa Depleted		0.625	1.6
MinusRapaKif5bdatasets	O95747	OXSR1	4|4|4|4	16	4	4	0|0|0|0	1	1	1	1	1	8.12	40	0		+	+	PlusRapaKif5bdatasets	O95747	4|0|2|4	10	2.5	4	0|0|0|0	0.75	1	0.75	1	0.75	-0.02	25	0.01		+		PlusRapa Depleted		0.625	1.6
MinusRapaKif5bdatasets	Q92844	TANK	2|4|4|6	16	4	4	0|0|0|0	1	1	1	1	1	4.53	40	0		+	+	PlusRapaKif5bdatasets	Q92844	4|2|2|2	10	2.5	4	0|0|0|0	0.99	1	0.99	1	0.99	4.52	25	0		+		PlusRapa Depleted		0.625	1.6
MinusRapaKif5bdatasets	Q15691	MAPRE1	4|6|8|6	24	6	4	0|0|0|0	1	1	1	1	1	8.12	60	0		+	+	PlusRapaKif5bdatasets	Q15691	4|2|4|5	15	3.75	4	0|0|0|0	1	1	1	1	1	4.52	37.5	0		+	+	PlusRapa Depleted		0.625	1.6
MinusRapaKif5bdatasets	O43639	NCK2	4|4|4|4	16	4	4	0|0|0|0	1	1	1	1	1	8.12	40	0		+	+	PlusRapaKif5bdatasets	O43639	0|2|4|4	10	2.5	4	0|0|0|0	0.75	1	0.75	1	0.75	-0.02	25	0.01		+		PlusRapa Depleted		0.625	1.6
MinusRapaKif5bdatasets	P35249	RFC4	2|4|4|6	16	4	4	0|0|0|0	1	1	1	1	1	4.53	40	0		+	+	PlusRapaKif5bdatasets	P35249	2|2|2|4	10	2.5	4	0|0|0|0	0.99	1	0.99	1	0.99	4.52	25	0		+		PlusRapa Depleted		0.625	1.6
MinusRapaKif5bdatasets	P49792	RANBP2	27|29|23|18	97	24.25	4	0|0|0|0	1	1	1	1	1	29.77	242.5	0		+	+	PlusRapaKif5bdatasets	P49792	10|10|20|20	60	15	4	0|0|0|0	1	1	1	1	1	17.71	150	0		+	+	PlusRapa Depleted		0.618557	1.61667
MinusRapaKif5bdatasets	Q9UBB9	TFIP11	23|21|27|31	102	25.5	4	0|0|0|0	1	1	1	1	1	34.2	255	0		+	+	PlusRapaKif5bdatasets	Q9UBB9	15|15|18|15	63	15.75	4	0|0|0|0	1	1	1	1	1	25.29	157.5	0		+	+	PlusRapa Depleted		0.617647	1.61905
MinusRapaKif5bdatasets	O75179	ANKRD17	44|46|52|43	185	46.25	4	0|0|0|0	1	1	1	1	1	66.1	462.5	0		+	+	PlusRapaKif5bdatasets	O75179	29|28|36|21	114	28.5	4	0|0|0|0	1	1	1	1	1	34.19	285	0		+	+	PlusRapa Depleted		0.616216	1.62281
MinusRapaKif5bdatasets	Q99439	CNN2	6|4|7|9	26	6.5	4	0|0|0|0	1	1	1	1	1	8.12	65	0		+	+	PlusRapaKif5bdatasets	Q99439	6|4|2|4	16	4	4	0|0|0|0	1	1	1	1	1	4.52	40	0		+	+	PlusRapa Depleted		0.615385	1.625
MinusRapaKif5bdatasets	Q8N3J3	C17orf53	2|4|4|3	13	3.25	4	0|0|0|0	1	1	1	1	1	4.53	32.5	0		+	+	PlusRapaKif5bdatasets	Q8N3J3	2|2|2|2	8	2	4	0|0|0|0	0.99	0.99	0.99	0.99	0.99	4.52	20	0		+		PlusRapa Depleted		0.615385	1.625
MinusRapaKif5bdatasets	Q8NEY1	NAV1	11|7|11|12	41	10.25	4	0|0|0|0	1	1	1	1	1	13.04	102.5	0		+	+	PlusRapaKif5bdatasets	Q8NEY1	4|4|9|8	25	6.25	4	0|0|0|0	1	1	1	1	1	8.1	62.5	0		+	+	PlusRapa Depleted		0.609756	1.64
MinusRapaKif5bdatasets	O75934	BCAS2	12|7|11|8	38	9.5	4	0|0|0|0	1	1	1	1	1	13.04	95	0		+	+	PlusRapaKif5bdatasets	O75934	6|4|7|6	23	5.75	4	0|0|0|0	1	1	1	1	1	8.1	57.5	0		+	+	PlusRapa Depleted		0.605263	1.65217
MinusRapaKif5bdatasets	Q9Y520	PRRC2C	11|19|19|21	70	17.5	4	0|0|0|0	1	1	1	1	1	19.26	175	0		+	+	PlusRapaKif5bdatasets	Q9Y520	9|5|14|14	42	10.5	4	0|0|0|0	1	1	1	1	1	9.78	105	0		+	+	PlusRapa Depleted		0.6	1.66667
MinusRapaKif5bdatasets	Q8N3F8	MICALL1	8|6|8|8	30	7.5	4	0|0|0|0	1	1	1	1	1	11.43	75	0		+	+	PlusRapaKif5bdatasets	Q8N3F8	6|6|4|2	18	4.5	4	0|0|0|0	1	1	1	1	1	4.52	45	0		+	+	PlusRapa Depleted		0.6	1.66667
MinusRapaKif5bdatasets	Q5VSY0	GKAP1	4|3|4|4	15	3.75	4	0|0|0|0	1	1	1	1	1	6.38	37.5	0		+	+	PlusRapaKif5bdatasets	Q5VSY0	3|4|2|0	9	2.25	4	0|0|0|0	0.75	1	0.75	1	0.75	-0.02	22.5	0.02		+		PlusRapa Depleted		0.6	1.66667
MinusRapaKif5bdatasets	Q96ST8	CEP89	2|2|2|4	10	2.5	4	0|0|0|0	0.99	1	0.99	1	0.99	4.53	25	0		+		PlusRapaKif5bdatasets	Q96ST8	2|2|0|2	6	1.5	4	0|0|0|0	0.74	0.99	0.74	0.99	0.74	-0.02	15	0.04		+		PlusRapa Depleted		0.6	1.66667
MinusRapaKif5bdatasets	Q99550	MPHOSPH9	11|10|10|16	47	11.75	4	0|0|0|0	1	1	1	1	1	17.73	117.5	0		+	+	PlusRapaKif5bdatasets	Q99550	6|6|8|8	28	7	4	0|0|0|0	1	1	1	1	1	11.42	70	0		+	+	PlusRapa Depleted		0.595745	1.67857
MinusRapaKif5bdatasets	P78312	FAM193A	10|9|10|8	37	9.25	4	0|0|0|0	1	1	1	1	1	14.62	92.5	0		+	+	PlusRapaKif5bdatasets	P78312	4|6|6|6	22	5.5	4	0|0|0|0	1	1	1	1	1	8.1	55	0		+	+	PlusRapa Depleted		0.594595	1.68182
MinusRapaKif5bdatasets	P16333	NCK1	8|8|8|10	34	8.5	4	0|0|0|0	1	1	1	1	1	14.62	85	0		+	+	PlusRapaKif5bdatasets	P16333	4|4|4|8	20	5	4	0|0|0|0	1	1	1	1	1	8.1	50	0		+	+	PlusRapa Depleted		0.588235	1.7
MinusRapaKif5bdatasets	P26358	DNMT1	2|2|8|5	17	4.25	4	0|0|0|0	0.99	1	0.99	1	0.99	4.53	42.5	0		+		PlusRapaKif5bdatasets	P26358	2|4|2|2	10	2.5	4	0|0|0|0	0.99	1	0.99	1	0.99	4.52	25	0		+		PlusRapa Depleted		0.588235	1.7
MinusRapaKif5bdatasets	Q7Z2W4	ZC3HAV1	18|6|10|7	41	10.25	4	0|0|0|0	1	1	1	1	1	11.43	102.5	0		+	+	PlusRapaKif5bdatasets	Q7Z2W4	2|2|10|10	24	6	4	0|0|0|0	0.99	1	0.99	1	0.99	4.52	60	0		+		PlusRapa Depleted		0.585366	1.70833
MinusRapaKif5bdatasets	Q9H7E2	TDRD3	2|2|2|6	12	3	4	0|0|0|0	0.99	1	0.99	1	0.99	4.53	30	0		+		PlusRapaKif5bdatasets	Q9H7E2	2|2|0|3	7	1.75	4	0|0|0|0	0.74	1	0.74	1	0.74	-0.02	17.5	0.04		+		PlusRapa Depleted		0.583333	1.71429
MinusRapaKif5bdatasets	P48634	PRRC2A	16|20|17|20	73	18.25	4	0|0|0|0	1	1	1	1	1	26.8	182.5	0		+	+	PlusRapaKif5bdatasets	P48634	6|10|16|10	42	10.5	4	0|0|0|0	1	1	1	1	1	11.42	105	0		+	+	PlusRapa Depleted		0.575342	1.7381
MinusRapaKif5bdatasets	P52594	AGFG1	4|5|6|6	21	5.25	4	0|0|0|0	1	1	1	1	1	8.12	52.5	0		+	+	PlusRapaKif5bdatasets	P52594	4|2|4|2	12	3	4	0|0|0|0	0.99	1	0.99	1	0.99	4.52	30	0		+		PlusRapa Depleted		0.571429	1.75
MinusRapaKif5bdatasets	O00429	DNM1L	4|8|4|12	28	7	4	0|0|0|0	1	1	1	1	1	8.12	70	0		+	+	PlusRapaKif5bdatasets	O00429	6|2|2|6	16	4	4	0|0|0|0	0.99	1	0.99	1	0.99	4.52	40	0		+		PlusRapa Depleted		0.571429	1.75
MinusRapaKif5bdatasets	Q7L1Q6	BZW1	2|4|4|4	14	3.5	4	0|0|0|0	1	1	1	1	1	4.53	35	0		+	+	PlusRapaKif5bdatasets	Q7L1Q6	2|4|0|2	8	2	4	0|0|0|0	0.74	1	0.74	1	0.74	-0.02	20	0.03		+		PlusRapa Depleted		0.571429	1.75
MinusRapaKif5bdatasets	P62304	SNRPE	4|4|2|4	14	3.5	4	0|0|0|2	0.94	0.97	0.94	0.97	0.94	1.65	7	0		+		PlusRapaKif5bdatasets	P62304	2|2|2|2	8	2	4	0|0|0|2	0.84	0.84	0.84	0.84	0.84	1.64	4	0		+		PlusRapa Depleted		0.571429	1.75
MinusRapaKif5bdatasets	Q5JSH3	WDR44	4|2|2|6	14	3.5	4	0|0|0|0	0.99	1	0.99	1	0.99	4.53	35	0		+		PlusRapaKif5bdatasets	Q5JSH3	2|4|2|0	8	2	4	0|0|0|0	0.74	1	0.74	1	0.74	-0.02	20	0.03		+		PlusRapa Depleted		0.571429	1.75
MinusRapaKif5bdatasets	P55265	ADAR	4|2|6|2	14	3.5	4	0|0|0|0	0.99	1	0.99	1	0.99	4.53	35	0		+		PlusRapaKif5bdatasets	P55265	0|2|4|2	8	2	4	0|0|0|0	0.74	1	0.74	1	0.74	-0.02	20	0.03		+		PlusRapa Depleted		0.571429	1.75
MinusRapaKif5bdatasets	P27816	MAP4	47|51|44|51	193	48.25	4	0|0|0|0	1	1	1	1	1	67.54	482.5	0		+	+	PlusRapaKif5bdatasets	P27816	23|27|27|33	110	27.5	4	0|0|0|0	1	1	1	1	1	37.12	275	0		+	+	PlusRapa Depleted		0.569948	1.75455
MinusRapaKif5bdatasets	Q8NB25	FAM184A	12|6|14|12	44	11	4	0|0|0|0	1	1	1	1	1	11.43	110	0		+	+	PlusRapaKif5bdatasets	Q8NB25	8|4|6|7	25	6.25	4	0|0|0|0	1	1	1	1	1	8.1	62.5	0		+	+	PlusRapa Depleted		0.568182	1.76
MinusRapaKif5bdatasets	Q96A49	SYAP1	7|6|12|12	37	9.25	4	0|0|0|0	1	1	1	1	1	11.43	92.5	0		+	+	PlusRapaKif5bdatasets	Q96A49	6|7|4|4	21	5.25	4	0|0|0|0	1	1	1	1	1	8.1	52.5	0		+	+	PlusRapa Depleted		0.567568	1.7619
MinusRapaKif5bdatasets	Q53HC0	CCDC92	8|7|6|9	30	7.5	4	0|0|0|0	1	1	1	1	1	11.43	75	0		+	+	PlusRapaKif5bdatasets	Q53HC0	5|4|5|3	17	4.25	4	0|0|0|0	1	1	1	1	1	6.36	42.5	0		+	+	PlusRapa Depleted		0.566667	1.76471
MinusRapaKif5bdatasets	Q96AY4	TTC28	13|8|20|12	53	13.25	4	0|0|0|0	1	1	1	1	1	14.62	132.5	0		+	+	PlusRapaKif5bdatasets	Q96AY4	4|6|10|10	30	7.5	4	0|0|0|0	1	1	1	1	1	8.1	75	0		+	+	PlusRapa Depleted		0.566038	1.76667
MinusRapaKif5bdatasets	Q92900	UPF1	8|8|8|8	32	8	4	0|0|0|0	1	1	1	1	1	14.62	80	0		+	+	PlusRapaKif5bdatasets	Q92900	4|4|6|4	18	4.5	4	0|0|0|0	1	1	1	1	1	8.1	45	0		+	+	PlusRapa Depleted		0.5625	1.77778
MinusRapaKif5bdatasets	P10636	MAPT	3|5|5|5	18	4.5	4	0|0|0|0	1	1	1	1	1	6.38	45	0		+	+	PlusRapaKif5bdatasets	P10636	3|2|3|2	10	2.5	4	0|0|0|0	0.99	1	0.99	1	0.99	4.52	25	0		+		PlusRapa Depleted		0.555556	1.8
MinusRapaKif5bdatasets	Q9UGP4	LIMD1	4|10|11|6	31	7.75	4	0|0|0|0	1	1	1	1	1	8.12	77.5	0		+	+	PlusRapaKif5bdatasets	Q9UGP4	4|4|4|5	17	4.25	4	0|0|0|0	1	1	1	1	1	8.1	42.5	0		+	+	PlusRapa Depleted		0.548387	1.82353
MinusRapaKif5bdatasets	Q70E73	RAPH1	14|10|11|17	52	13	4	0|0|0|0	1	1	1	1	1	17.73	130	0		+	+	PlusRapaKif5bdatasets	Q70E73	8|6|8|6	28	7	4	0|0|0|0	1	1	1	1	1	11.42	70	0		+	+	PlusRapa Depleted		0.538462	1.85714
MinusRapaKif5bdatasets	Q14C86	GAPVD1	8|10|12|17	47	11.75	4	0|0|0|0	1	1	1	1	1	14.62	117.5	0		+	+	PlusRapaKif5bdatasets	Q14C86	5|4|8|8	25	6.25	4	0|0|0|0	1	1	1	1	1	8.1	62.5	0		+	+	PlusRapa Depleted		0.531915	1.88
MinusRapaKif5bdatasets	Q9Y4F5	CEP170B	11|9|12|12	44	11	4	0|0|0|0	1	1	1	1	1	16.18	110	0		+	+	PlusRapaKif5bdatasets	Q9Y4F5	4|5|4|10	23	5.75	4	0|0|0|0	1	1	1	1	1	8.1	57.5	0		+	+	PlusRapa Depleted		0.522727	1.91304
MinusRapaKif5bdatasets	Q9Y6G9	DYNC1LI1	11|12|14|10	47	11.75	4	0|0|0|0	1	1	1	1	1	17.73	117.5	0		+	+	PlusRapaKif5bdatasets	Q9Y6G9	6|4|8|6	24	6	4	0|0|0|0	1	1	1	1	1	8.1	60	0		+	+	PlusRapa Depleted		0.510638	1.95833
MinusRapaKif5bdatasets	Q8IZ21	PHACTR4	16|8|15|15	54	13.5	4	0|0|0|0	1	1	1	1	1	14.62	135	0		+	+	PlusRapaKif5bdatasets	Q8IZ21	6|8|5|8	27	6.75	4	0|0|0|0	1	1	1	1	1	9.78	67.5	0		+	+	PlusRapa Depleted		0.5	2
MinusRapaKif5bdatasets	O60763	USO1	2|6|2|2	12	3	4	0|0|0|0	0.99	1	0.99	1	0.99	4.53	30	0		+		PlusRapaKif5bdatasets	O60763	2|2|2|0	6	1.5	4	0|0|0|0	0.74	0.99	0.74	0.99	0.74	-0.02	15	0.04		+		PlusRapa Depleted		0.5	2
MinusRapaKif5bdatasets	Q92890	UFD1L	2|2|6|6	16	4	4	0|0|0|0	0.99	1	0.99	1	0.99	4.53	40	0		+		PlusRapaKif5bdatasets	Q92890	2|4|2|0	8	2	4	0|0|0|0	0.74	1	0.74	1	0.74	-0.02	20	0.03		+		PlusRapa Depleted		0.5	2
MinusRapaKif5bdatasets	Q8N6T3	ARFGAP1	10|10|10|12	42	10.5	4	0|0|0|0	1	1	1	1	1	17.73	105	0		+	+	PlusRapaKif5bdatasets	Q8N6T3	6|4|6|4	20	5	4	0|0|0|0	1	1	1	1	1	8.1	50	0		+	+	PlusRapa Depleted		0.47619	2.1
MinusRapaKif5bdatasets	Q6P2E9	EDC4	5|6|4|4	19	4.75	4	0|0|0|0	1	1	1	1	1	8.12	47.5	0		+	+	PlusRapaKif5bdatasets	Q6P2E9	0|2|5|2	9	2.25	4	0|0|0|0	0.74	1	0.74	1	0.74	-0.02	22.5	0.02		+		PlusRapa Depleted		0.473684	2.11111
MinusRapaKif5bdatasets	Q8WX93	PALLD	4|2|5|4	15	3.75	4	0|0|0|0	1	1	1	1	1	4.53	37.5	0		+	+	PlusRapaKif5bdatasets	Q8WX93	2|2|2|1	7	1.75	4	0|0|0|0	0.74	0.99	0.74	0.99	0.74	2.48	17.5	0.04		+		PlusRapa Depleted		0.466667	2.14286
MinusRapaKif5bdatasets	Q86XP3	DDX42	3|3|4|3	13	3.25	4	0|0|0|0	1	1	1	1	1	6.38	32.5	0		+	+	PlusRapaKif5bdatasets	Q86XP3	2|2|2|0	6	1.5	4	0|0|0|0	0.74	0.99	0.74	0.99	0.74	-0.02	15	0.04		+		PlusRapa Depleted		0.461538	2.16667
MinusRapaKif5bdatasets	P11171	EPB41	18|18|22|16	74	18.5	4	0|0|0|0	1	1	1	1	1	26.8	185	0		+	+	PlusRapaKif5bdatasets	P11171	10|8|6|10	34	8.5	4	0|0|0|0	1	1	1	1	1	11.42	85	0		+	+	PlusRapa Depleted		0.459459	2.17647
MinusRapaKif5bdatasets	Q6ZWJ1	STXBP4	4|6|6|6	22	5.5	4	0|0|0|0	1	1	1	1	1	8.12	55	0		+	+	PlusRapaKif5bdatasets	Q6ZWJ1	0|2|4|4	10	2.5	4	0|0|0|0	0.75	1	0.75	1	0.75	-0.02	25	0.01		+		PlusRapa Depleted		0.454545	2.2
MinusRapaKif5bdatasets	Q5H9R7	PPP6R3	8|2|10|12	32	8	4	0|0|0|0	1	1	1	1	1	4.53	80	0		+	+	PlusRapaKif5bdatasets	Q5H9R7	6|2|2|4	14	3.5	4	0|0|0|0	0.99	1	0.99	1	0.99	4.52	35	0		+		PlusRapa Depleted		0.4375	2.28571
MinusRapaKif5bdatasets	Q9Y5V3	MAGED1	16|16|20|26	78	19.5	4	0|0|0|0	1	1	1	1	1	26.8	195	0		+	+	PlusRapaKif5bdatasets	Q9Y5V3	4|8|12|10	34	8.5	4	0|0|0|0	1	1	1	1	1	8.1	85	0		+	+	PlusRapa Depleted		0.435897	2.29412
MinusRapaKif5bdatasets	Q8TEQ6	GEMIN5	11|16|14|10	51	12.75	4	0|0|0|0	1	1	1	1	1	17.73	127.5	0		+	+	PlusRapaKif5bdatasets	Q8TEQ6	4|4|6|8	22	5.5	4	0|0|0|0	1	1	1	1	1	8.1	55	0		+	+	PlusRapa Depleted		0.431373	2.31818
MinusRapaKif5bdatasets	Q14203	DCTN1	4|6|8|10	28	7	4	0|0|0|0	1	1	1	1	1	8.12	70	0		+	+	PlusRapaKif5bdatasets	Q14203	2|4|2|4	12	3	4	0|0|0|0	0.99	1	0.99	1	0.99	4.52	30	0		+		PlusRapa Depleted		0.428571	2.33333
MinusRapaKif5bdatasets	Q9UBB4	ATXN10	4|4|4|2	14	3.5	4	0|0|0|0	1	1	1	1	1	4.53	35	0		+	+	PlusRapaKif5bdatasets	Q9UBB4	2|2|0|2	6	1.5	4	0|0|0|0	0.74	0.99	0.74	0.99	0.74	-0.02	15	0.04		+		PlusRapa Depleted		0.428571	2.33333
MinusRapaKif5bdatasets	Q96GY0	ZC2HC1A	4|6|4|7	21	5.25	4	0|0|0|0	1	1	1	1	1	8.12	52.5	0		+	+	PlusRapaKif5bdatasets	Q96GY0	3|0|2|4	9	2.25	4	0|0|0|0	0.75	1	0.75	1	0.75	-0.02	22.5	0.02		+		PlusRapa Depleted		0.428571	2.33333
MinusRapaKif5bdatasets	Q07157	TJP1	6|14|14|14	48	12	4	0|0|0|0	1	1	1	1	1	11.43	120	0		+	+	PlusRapaKif5bdatasets	Q07157	2|6|6|6	20	5	4	0|0|0|0	1	1	1	1	1	4.52	50	0		+	+	PlusRapa Depleted		0.416667	2.4
MinusRapaKif5bdatasets	Q8TBE9	NANP	8|12|12|12	44	11	4	0|0|0|0	1	1	1	1	1	14.62	110	0		+	+	PlusRapaKif5bdatasets	Q8TBE9	4|4|6|4	18	4.5	4	0|0|0|0	1	1	1	1	1	8.1	45	0		+	+	PlusRapa Depleted		0.409091	2.44444
MinusRapaKif5bdatasets	Q8N0X7	SPG20	10|14|10|12	46	11.5	4	0|0|0|0	1	1	1	1	1	17.73	115	0		+	+	PlusRapaKif5bdatasets	Q8N0X7	5|6|4|3	18	4.5	4	0|0|0|0	1	1	1	1	1	6.36	45	0		+	+	PlusRapa Depleted		0.391304	2.55556
MinusRapaKif5bdatasets	P43487	RANBP1	4|4|4|6	18	4.5	4	0|0|0|0	1	1	1	1	1	8.12	45	0		+	+	PlusRapaKif5bdatasets	P43487	2|0|2|2	6	1.5	4	0|0|0|0	0.74	0.99	0.74	0.99	0.74	-0.02	15	0.04		+		PlusRapa Depleted		0.333333	3
MinusRapaKif5bdatasets	O95613	PCNT	6|12|11|11	40	10	4	0|0|0|0	1	1	1	1	1	11.43	100	0		+	+	PlusRapaKif5bdatasets	O95613	4|2|4|2	12	3	4	0|0|0|0	0.99	1	0.99	1	0.99	4.52	30	0		+		PlusRapa Depleted		0.3	3.33333
MinusRapaKif5bdatasets	Q8TED0	UTP15	4|4|8|4	20	5	4	0|0|0|0	1	1	1	1	1	8.12	50	0		+	+	PlusRapaKif5bdatasets	Q8TED0	2|2|0|2	6	1.5	4	0|0|0|0	0.74	0.99	0.74	0.99	0.74	-0.02	15	0.04		+		PlusRapa Depleted		0.3	3.33333
MinusRapaKif5bdatasets	Q8IWZ3	ANKHD1	20|20|18|20	78	19.5	4	0|0|0|0	1	1	1	1	1	29.77	195	0		+	+														0					PlusRapa Depleted		0	#DIV/0!
MinusRapaKif5bdatasets	P46013	MKI67	20|4|8|6	38	9.5	4	0|0|0|0	1	1	1	1	1	8.12	95	0		+	+														0					PlusRapa Depleted		0	#DIV/0!
MinusRapaKif5bdatasets	P46939	UTRN	11|7|16|10	44	11	4	0|0|0|0	1	1	1	1	1	13.04	110	0		+	+														0					PlusRapa Depleted		0	#DIV/0!
MinusRapaKif5bdatasets	Q2M2I8	AAK1	6|12|6|6	30	7.5	4	0|0|0|0	1	1	1	1	1	11.43	75	0		+	+														0					PlusRapa Depleted		0	#DIV/0!
MinusRapaKif5bdatasets	Q96BY7	ATG2B	4|4|2|4	14	3.5	4	0|0|0|0	1	1	1	1	1	4.53	35	0		+	+														0					PlusRapa Depleted		0	#DIV/0!
MinusRapaKif5bdatasets	Q5VUA4	ZNF318	6|4|6|6	22	5.5	4	0|0|0|0	1	1	1	1	1	8.12	55	0		+	+														0					PlusRapa Depleted		0	#DIV/0!
MinusRapaKif5bdatasets	Q02224	CENPE	8|4|2|7	21	5.25	4	0|0|0|0	1	1	1	1	1	4.53	52.5	0		+	+														0					PlusRapa Depleted		0	#DIV/0!
MinusRapaKif5bdatasets	Q7Z5L2	R3HCC1L	4|4|4|4	16	4	4	0|0|0|0	1	1	1	1	1	8.12	40	0		+	+														0					PlusRapa Depleted		0	#DIV/0!
MinusRapaKif5bdatasets	Q96EV2	RBM33	6|2|4|6	18	4.5	4	0|0|0|0	1	1	1	1	1	4.53	45	0		+	+														0					PlusRapa Depleted		0	#DIV/0!
MinusRapaKif5bdatasets	Q9NQ48	LZTFL1	6|4|6|6	22	5.5	4	0|0|0|0	1	1	1	1	1	8.12	55	0		+	+														0					PlusRapa Depleted		0	#DIV/0!
MinusRapaKif5bdatasets	O60664	PLIN3	4|8|4|10	26	6.5	4	0|0|0|0	1	1	1	1	1	8.12	65	0		+	+														0					PlusRapa Depleted		0	#DIV/0!
MinusRapaKif5bdatasets	Q9C0D5	TANC1	9|4|4|8	25	6.25	4	0|0|0|0	1	1	1	1	1	8.12	62.5	0		+	+														0					PlusRapa Depleted		0	#DIV/0!
MinusRapaKif5bdatasets	Q8IZP0	ABI1	6|3|6|10	25	6.25	4	0|0|0|0	1	1	1	1	1	6.38	62.5	0		+	+														0					PlusRapa Depleted		0	#DIV/0!
MinusRapaKif5bdatasets	Q12986	NFX1	4|4|8|10	26	6.5	4	0|0|0|0	1	1	1	1	1	8.12	65	0		+	+														0					PlusRapa Depleted		0	#DIV/0!
MinusRapaKif5bdatasets	Q8TDN6	BRIX1	4|4|6|4	18	4.5	4	0|0|0|0	1	1	1	1	1	8.12	45	0		+	+														0					PlusRapa Depleted		0	#DIV/0!
MinusRapaKif5bdatasets	O94986	CEP152	4|4|4|7	19	4.75	4	0|0|0|0	1	1	1	1	1	8.12	47.5	0		+	+														0					PlusRapa Depleted		0	#DIV/0!
MinusRapaKif5bdatasets	Q9Y285	FARSA	3|3|5|5	16	4	4	0|0|0|0	1	1	1	1	1	6.38	40	0		+	+														0					PlusRapa Depleted		0	#DIV/0!
MinusRapaKif5bdatasets	O43426	SYNJ1	5|6|2|4	17	4.25	4	0|0|0|0	1	1	1	1	1	4.53	42.5	0		+	+														0					PlusRapa Depleted		0	#DIV/0!
MinusRapaKif5bdatasets	O75874	IDH1	4|4|4|5	17	4.25	4	0|0|0|0	1	1	1	1	1	8.12	42.5	0		+	+														0					PlusRapa Depleted		0	#DIV/0!
MinusRapaKif5bdatasets	P51114	FXR1	4|6|4|4	18	4.5	4	0|0|0|0	1	1	1	1	1	8.12	45	0		+	+														0					PlusRapa Depleted		0	#DIV/0!
MinusRapaKif5bdatasets	Q96GA3	LTV1	4|6|2|4	16	4	4	0|0|0|0	1	1	1	1	1	4.53	40	0		+	+														0					PlusRapa Depleted		0	#DIV/0!
MinusRapaKif5bdatasets	Q14012	CAMK1	4|6|4|4	18	4.5	4	0|0|0|0	1	1	1	1	1	8.12	45	0		+	+														0					PlusRapa Depleted		0	#DIV/0!
MinusRapaKif5bdatasets	Q9NUQ6	SPATS2L	3|3|3|7	16	4	4	0|0|0|0	1	1	1	1	1	6.38	40	0		+	+														0					PlusRapa Depleted		0	#DIV/0!
MinusRapaKif5bdatasets	Q9Y6E0	STK24	2|4|4|4	14	3.5	4	0|0|0|0	1	1	1	1	1	4.53	35	0		+	+														0					PlusRapa Depleted		0	#DIV/0!
MinusRapaKif5bdatasets	P08243	ASNS	2|4|4|4	14	3.5	4	0|0|0|0	1	1	1	1	1	4.53	35	0		+	+														0					PlusRapa Depleted		0	#DIV/0!
MinusRapaKif5bdatasets	P0DJJ0	SRGAP2C	14|13|0|14	41	10.25	4	0|0|0|0	0.75	1	0.75	1	0.75	-0.01	102.5	0		+															0					PlusRapa Depleted		0	#DIV/0!
MinusRapaKif5bdatasets	O75044	SRGAP2	14|0|16|16	46	11.5	4	0|0|0|0	0.75	1	0.75	1	0.75	-0.01	115	0		+															0					PlusRapa Depleted		0	#DIV/0!
MinusRapaKif5bdatasets	O60447	EVI5	4|2|2|2	10	2.5	4	0|0|0|0	0.99	1	0.99	1	0.99	4.53	25	0		+															0					PlusRapa Depleted		0	#DIV/0!
MinusRapaKif5bdatasets	P47712	PLA2G4A	2|2|4|2	10	2.5	4	0|0|0|0	0.99	1	0.99	1	0.99	4.53	25	0		+															0					PlusRapa Depleted		0	#DIV/0!
MinusRapaKif5bdatasets	Q2VIQ3	KIF4B	3|2|2|3	10	2.5	4	0|0|0|0	0.99	1	0.99	1	0.99	4.53	25	0		+															0					PlusRapa Depleted		0	#DIV/0!
MinusRapaKif5bdatasets	Q9NQC3	RTN4	2|2|2|2	8	2	4	0|0|0|0	0.99	0.99	0.99	0.99	0.99	4.53	20	0		+															0					PlusRapa Depleted		0	#DIV/0!
MinusRapaKif5bdatasets	Q96P70	IPO9	2|2|2|4	10	2.5	4	0|0|0|0	0.99	1	0.99	1	0.99	4.53	25	0		+															0					PlusRapa Depleted		0	#DIV/0!
MinusRapaKif5bdatasets	O60583	CCNT2	2|2|2|2	8	2	4	0|0|0|0	0.99	0.99	0.99	0.99	0.99	4.53	20	0		+															0					PlusRapa Depleted		0	#DIV/0!
MinusRapaKif5bdatasets	Q9NR12	PDLIM7	3|6|2|2	13	3.25	4	0|0|0|0	0.99	1	0.99	1	0.99	4.53	32.5	0		+															0					PlusRapa Depleted		0	#DIV/0!
MinusRapaKif5bdatasets	Q9NUP1	BLOC1S4	2|2|2|2	8	2	4	0|0|0|0	0.99	0.99	0.99	0.99	0.99	4.53	20	0		+															0					PlusRapa Depleted		0	#DIV/0!
MinusRapaKif5bdatasets	Q96ME1	FBXL18	2|2|2|2	8	2	4	0|0|0|0	0.99	0.99	0.99	0.99	0.99	4.53	20	0		+															0					PlusRapa Depleted		0	#DIV/0!
MinusRapaKif5bdatasets	Q9NX08	COMMD8	2|2|2|2	8	2	4	0|0|0|0	0.99	0.99	0.99	0.99	0.99	4.53	20	0		+															0					PlusRapa Depleted		0	#DIV/0!
MinusRapaKif5bdatasets	Q14687	GSE1	2|2|2|2	8	2	4	0|0|0|0	0.99	0.99	0.99	0.99	0.99	4.53	20	0		+															0					PlusRapa Depleted		0	#DIV/0!
MinusRapaKif5bdatasets	Q9UL46	PSME2	2|2|2|4	10	2.5	4	0|0|0|0	0.99	1	0.99	1	0.99	4.53	25	0		+															0					PlusRapa Depleted		0	#DIV/0!
MinusRapaKif5bdatasets	P19525	EIF2AK2	3|2|2|2	9	2.25	4	0|0|0|0	0.99	1	0.99	1	0.99	4.53	22.5	0		+															0					PlusRapa Depleted		0	#DIV/0!
MinusRapaKif5bdatasets	Q8NHQ8	RASSF8	2|2|2|2	8	2	4	0|0|0|0	0.99	0.99	0.99	0.99	0.99	4.53	20	0		+															0					PlusRapa Depleted		0	#DIV/0!
MinusRapaKif5bdatasets	P07197	NEFM	2|2|2|2	8	2	4	0|0|0|0	0.99	0.99	0.99	0.99	0.99	4.53	20	0		+															0					PlusRapa Depleted		0	#DIV/0!
MinusRapaKif5bdatasets	O60443	DFNA5	2|2|2|2	8	2	4	0|0|0|0	0.99	0.99	0.99	0.99	0.99	4.53	20	0		+															0					PlusRapa Depleted		0	#DIV/0!
MinusRapaKif5bdatasets	Q9UGI8	TES	2|2|4|4	12	3	4	0|0|0|0	0.99	1	0.99	1	0.99	4.53	30	0		+															0					PlusRapa Depleted		0	#DIV/0!
MinusRapaKif5bdatasets	P00387	CYB5R3	2|2|2|4	10	2.5	4	0|0|0|0	0.99	1	0.99	1	0.99	4.53	25	0		+															0					PlusRapa Depleted		0	#DIV/0!
MinusRapaKif5bdatasets	Q12959	DLG1	2|2|2|2	8	2	4	0|0|0|0	0.99	0.99	0.99	0.99	0.99	4.53	20	0		+															0					PlusRapa Depleted		0	#DIV/0!
MinusRapaKif5bdatasets	Q4KMP7	TBC1D10B	2|2|2|4	10	2.5	4	0|0|0|0	0.99	1	0.99	1	0.99	4.53	25	0		+															0					PlusRapa Depleted		0	#DIV/0!
MinusRapaKif5bdatasets	Q7L2K0	C16orf59	2|2|2|3	9	2.25	4	0|0|0|0	0.99	1	0.99	1	0.99	4.53	22.5	0		+															0					PlusRapa Depleted		0	#DIV/0!
MinusRapaKif5bdatasets	Q9H0K1	SIK2	2|2|6|2	12	3	4	0|0|0|0	0.99	1	0.99	1	0.99	4.53	30	0		+															0					PlusRapa Depleted		0	#DIV/0!
MinusRapaKif5bdatasets	O60885	BRD4	2|2|2|2	8	2	4	0|0|0|0	0.99	0.99	0.99	0.99	0.99	4.53	20	0		+															0					PlusRapa Depleted		0	#DIV/0!
MinusRapaKif5bdatasets	Q9Y592	CEP83	2|2|2|2	8	2	4	0|0|0|0	0.99	0.99	0.99	0.99	0.99	4.53	20	0		+															0					PlusRapa Depleted		0	#DIV/0!
MinusRapaKif5bdatasets	Q96IZ0	PAWR	2|2|2|4	10	2.5	4	0|0|0|0	0.99	1	0.99	1	0.99	4.53	25	0		+															0					PlusRapa Depleted		0	#DIV/0!
MinusRapaKif5bdatasets	Q659A1	ICE2	2|2|4|2	10	2.5	4	0|0|0|0	0.99	1	0.99	1	0.99	4.53	25	0		+															0					PlusRapa Depleted		0	#DIV/0!
MinusRapaKif5bdatasets	Q8NEB9	PIK3C3	2|2|2|2	8	2	4	0|0|0|0	0.99	0.99	0.99	0.99	0.99	4.53	20	0		+															0					PlusRapa Depleted		0	#DIV/0!
MinusRapaKif5bdatasets	P19838	NFKB1	2|2|4|2	10	2.5	4	0|0|0|0	0.99	1	0.99	1	0.99	4.53	25	0		+															0					PlusRapa Depleted		0	#DIV/0!
MinusRapaKif5bdatasets	Q9BQ61	C19orf43	2|2|2|2	8	2	4	0|0|0|0	0.99	0.99	0.99	0.99	0.99	4.53	20	0		+															0					PlusRapa Depleted		0	#DIV/0!
MinusRapaKif5bdatasets	Q9BZD3	GCOM2	2|4|2|4	12	3	4	0|0|0|0	0.99	1	0.99	1	0.99	4.53	30	0		+															0					PlusRapa Depleted		0	#DIV/0!
MinusRapaKif5bdatasets	Q96RU3	FNBP1	2|2|2|2	8	2	4	0|0|0|0	0.99	0.99	0.99	0.99	0.99	4.53	20	0		+															0					PlusRapa Depleted		0	#DIV/0!
MinusRapaKif5bdatasets	Q9H6S1	AZI2	2|2|2|2	8	2	4	0|0|0|0	0.99	0.99	0.99	0.99	0.99	4.53	20	0		+															0					PlusRapa Depleted		0	#DIV/0!
MinusRapaKif5bdatasets	O95163	IKBKAP	2|2|2|2	8	2	4	0|0|0|0	0.99	0.99	0.99	0.99	0.99	4.53	20	0		+															0					PlusRapa Depleted		0	#DIV/0!
MinusRapaKif5bdatasets	Q6PII3	CCDC174	2|2|4|2	10	2.5	4	0|0|0|0	0.99	1	0.99	1	0.99	4.53	25	0		+															0					PlusRapa Depleted		0	#DIV/0!
MinusRapaKif5bdatasets	Q9NWS0	PIH1D1	2|2|4|2	10	2.5	4	0|0|0|0	0.99	1	0.99	1	0.99	4.53	25	0		+															0					PlusRapa Depleted		0	#DIV/0!
		ACIN1												0					PlusRapaKif5bdatasets	Q9UKV3	6|8|2|4	20	5	4	0|0|0|0	1	1	1	1	1	4.52	50	0		+	+	PlusRapa Enriched		#DIV/0!
		KLC2												0					PlusRapaKif5bdatasets	Q9H0B6	6|5|12|12	35	8.75	4	0|0|0|0	1	1	1	1	1	9.78	87.5	0		+	+	PlusRapa Enriched		#DIV/0!
		CCDC112												0					PlusRapaKif5bdatasets	Q8NEF3	3|10|6|11	30	7.5	4	0|0|0|0	1	1	1	1	1	6.36	75	0		+	+	PlusRapa Enriched		#DIV/0!
		WAPAL												0					PlusRapaKif5bdatasets	Q7Z5K2	4|4|6|3	17	4.25	4	0|0|0|0	1	1	1	1	1	6.36	42.5	0		+	+	PlusRapa Enriched		#DIV/0!
		TUBA1B												0					PlusRapaKif5bdatasets	P68363	46|0|51|53	150	37.5	4	0|0|0|0	0.75	1	0.75	1	0.75	-0.02	375	0		+		PlusRapa Enriched		#DIV/0!
		PHB2												0					PlusRapaKif5bdatasets	Q99623	6|4|4|4	18	4.5	4	0|0|0|6	0.8	0.92	0.8	0.92	0.8	1.19	3	0		+		PlusRapa Enriched		#DIV/0!
		HAUS4												0					PlusRapaKif5bdatasets	Q9H6D7	6|2|10|0	18	4.5	4	0|0|0|0	0.75	1	0.75	1	0.75	-0.02	45	0.01		+		PlusRapa Enriched		#DIV/0!
		MLF1												0					PlusRapaKif5bdatasets	P58340	2|2|0|2	6	1.5	4	0|0|0|0	0.74	0.99	0.74	0.99	0.74	-0.02	15	0.04		+		PlusRapa Enriched		#DIV/0!
		PGK1												0					PlusRapaKif5bdatasets	P00558	2|3|2|2	9	2.25	4	0|0|0|0	0.99	1	0.99	1	0.99	4.52	22.5	0		+		PlusRapa Enriched		#DIV/0!
		EIF3E												0					PlusRapaKif5bdatasets	P60228	4|2|4|2	12	3	4	4|0|0|0	0.76	0.9	0.76	0.9	0.76	0.48	3	0		+		PlusRapa Enriched		#DIV/0!
		TPPP												0					PlusRapaKif5bdatasets	O94811	2|2|3|2	9	2.25	4	0|0|0|0	0.99	1	0.99	1	0.99	4.52	22.5	0		+		PlusRapa Enriched		#DIV/0!
		KPNA6												0					PlusRapaKif5bdatasets	O60684	2|4|4|0	10	2.5	4	0|0|0|0	0.75	1	0.75	1	0.75	-0.02	25	0.01		+		PlusRapa Enriched		#DIV/0!
		KIF18B												0					PlusRapaKif5bdatasets	Q86Y91	2|0|2|2	6	1.5	4	0|0|0|0	0.74	0.99	0.74	0.99	0.74	-0.02	15	0.04		+		PlusRapa Enriched		#DIV/0!
		PSPC1												0					PlusRapaKif5bdatasets	Q8WXF1	2|4|2|0	8	2	4	0|0|0|0	0.74	1	0.74	1	0.74	-0.02	20	0.03		+		PlusRapa Enriched		#DIV/0!
		VPS53												0					PlusRapaKif5bdatasets	Q5VIR6	2|4|4|2	12	3	4	0|0|0|0	0.99	1	0.99	1	0.99	4.52	30	0		+		PlusRapa Enriched		#DIV/0!
		CCDC101												0					PlusRapaKif5bdatasets	Q96ES7	2|2|2|2	8	2	4	0|0|0|0	0.99	0.99	0.99	0.99	0.99	4.52	20	0		+		PlusRapa Enriched		#DIV/0!
		CEP85L												0					PlusRapaKif5bdatasets	Q5SZL2	2|2|2|0	6	1.5	4	0|0|0|0	0.74	0.99	0.74	0.99	0.74	-0.02	15	0.04		+		PlusRapa Enriched		#DIV/0!
		USP9Y												0					PlusRapaKif5bdatasets	O00507	2|2|2|2	8	2	4	0|0|0|0	0.99	0.99	0.99	0.99	0.99	4.52	20	0		+		PlusRapa Enriched		#DIV/0!
		GIT1												0					PlusRapaKif5bdatasets	Q9Y2X7	2|0|2|2	6	1.5	4	0|0|0|0	0.74	0.99	0.74	0.99	0.74	-0.02	15	0.04		+		PlusRapa Enriched		#DIV/0!
		CAND1												0					PlusRapaKif5bdatasets	Q86VP6	2|0|2|4	8	2	4	0|0|0|0	0.74	1	0.74	1	0.74	-0.02	20	0.03		+		PlusRapa Enriched		#DIV/0!
		TSC1												0					PlusRapaKif5bdatasets	Q92574	2|0|3|2	7	1.75	4	0|0|0|0	0.74	1	0.74	1	0.74	-0.02	17.5	0.04		+		PlusRapa Enriched		#DIV/0!
		PDZRN3												0					PlusRapaKif5bdatasets	Q9UPQ7	2|0|2|2	6	1.5	4	0|0|0|0	0.74	0.99	0.74	0.99	0.74	-0.02	15	0.04		+		PlusRapa Enriched		#DIV/0!
		DPY30												0					PlusRapaKif5bdatasets	Q9C005	2|2|2|0	6	1.5	4	0|0|0|0	0.74	0.99	0.74	0.99	0.74	-0.02	15	0.04		+		PlusRapa Enriched		#DIV/0!
		AP2S1												0					PlusRapaKif5bdatasets	P53680	3|3|0|3	9	2.25	4	0|0|0|0	0.75	1	0.75	1	0.75	-0.02	22.5	0.01		+		PlusRapa Enriched		#DIV/0!
		XIAP												0					PlusRapaKif5bdatasets	P98170	2|2|2|2	8	2	4	0|0|0|0	0.99	0.99	0.99	0.99	0.99	4.52	20	0		+		PlusRapa Enriched		#DIV/0!
		NSFL1C												0					PlusRapaKif5bdatasets	Q9UNZ2	3|2|2|4	11	2.75	4	0|0|0|0	0.99	1	0.99	1	0.99	4.52	27.5	0		+		PlusRapa Enriched		#DIV/0!
		CKAP2L												0					PlusRapaKif5bdatasets	Q8IYA6	1|7|5|3	16	4	4	0|0|0|0	0.75	1	0.75	1	0.75	2.48	40	0.01		+		PlusRapa Enriched		#DIV/0!
		TBL3												0					PlusRapaKif5bdatasets	Q12788	2|3|2|0	7	1.75	4	0|0|0|0	0.74	1	0.74	1	0.74	-0.02	17.5	0.04		+		PlusRapa Enriched		#DIV/0!
		POLDIP3												0					PlusRapaKif5bdatasets	Q9BY77	2|3|2|2	9	2.25	4	0|0|0|0	0.99	1	0.99	1	0.99	4.52	22.5	0		+		PlusRapa Enriched		#DIV/0!
		POLA2												0					PlusRapaKif5bdatasets	Q14181	2|2|0|2	6	1.5	4	0|0|0|0	0.74	0.99	0.74	0.99	0.74	-0.02	15	0.04		+		PlusRapa Enriched		#DIV/0!
		RBM17												0					PlusRapaKif5bdatasets	Q96I25	2|2|2|4	10	2.5	4	0|0|0|0	0.99	1	0.99	1	0.99	4.52	25	0		+		PlusRapa Enriched		#DIV/0!
		RICTOR												0					PlusRapaKif5bdatasets	Q6R327	2|2|2|2	8	2	4	0|0|0|0	0.99	0.99	0.99	0.99	0.99	4.52	20	0		+		PlusRapa Enriched		#DIV/0!
		SMAP2												0					PlusRapaKif5bdatasets	Q8WU79	2|2|4|2	10	2.5	4	0|0|0|0	0.99	1	0.99	1	0.99	4.52	25	0		+		PlusRapa Enriched		#DIV/0!
		NUP133												0					PlusRapaKif5bdatasets	Q8WUM0	2|2|4|0	8	2	4	0|0|0|0	0.74	1	0.74	1	0.74	-0.02	20	0.03		+		PlusRapa Enriched		#DIV/0!
		SCOC												0					PlusRapaKif5bdatasets	Q9UIL1	2|2|2|2	8	2	4	0|0|0|0	0.99	0.99	0.99	0.99	0.99	4.52	20	0		+		PlusRapa Enriched		#DIV/0!
		ILKAP												0					PlusRapaKif5bdatasets	Q9H0C8	2|2|4|1	9	2.25	4	0|0|0|0	0.74	1	0.74	1	0.74	2.48	22.5	0.03		+		PlusRapa Enriched		#DIV/0!
		IQCB1												0					PlusRapaKif5bdatasets	Q15051	2|0|2|2	6	1.5	4	0|0|0|0	0.74	0.99	0.74	0.99	0.74	-0.02	15	0.04		+		PlusRapa Enriched		#DIV/0!
		FKBP3												0					PlusRapaKif5bdatasets	Q00688	2|2|2|4	10	2.5	4	0|0|0|0	0.99	1	0.99	1	0.99	4.52	25	0		+		PlusRapa Enriched		#DIV/0!
		SEL1L												0					PlusRapaKif5bdatasets	Q9UBV2	2|2|2|2	8	2	4	0|0|0|0	0.99	0.99	0.99	0.99	0.99	4.52	20	0		+		PlusRapa Enriched		#DIV/0!
		UTP14A												0					PlusRapaKif5bdatasets	Q9BVJ6	2|2|2|2	8	2	4	0|0|0|0	0.99	0.99	0.99	0.99	0.99	4.52	20	0		+		PlusRapa Enriched		#DIV/0!
		BAZ1B												0					PlusRapaKif5bdatasets	Q9UIG0	2|2|0|2	6	1.5	4	0|0|0|0	0.74	0.99	0.74	0.99	0.74	-0.02	15	0.04		+		PlusRapa Enriched		#DIV/0!
		MTDH												0					PlusRapaKif5bdatasets	Q86UE4	2|4|2|0	8	2	4	0|0|0|0	0.74	1	0.74	1	0.74	-0.02	20	0.03		+		PlusRapa Enriched		#DIV/0!
		EEF2K												0					PlusRapaKif5bdatasets	O00418	2|2|2|0	6	1.5	4	0|0|0|0	0.74	0.99	0.74	0.99	0.74	-0.02	15	0.04		+		PlusRapa Enriched		#DIV/0!
		TOM1L2												0					PlusRapaKif5bdatasets	Q6ZVM7	2|2|2|0	6	1.5	4	0|0|0|0	0.74	0.99	0.74	0.99	0.74	-0.02	15	0.04		+		PlusRapa Enriched		#DIV/0!
		USP7												0					PlusRapaKif5bdatasets	Q93009	2|0|2|2	6	1.5	4	0|0|0|0	0.74	0.99	0.74	0.99	0.74	-0.02	15	0.04		+		PlusRapa Enriched		#DIV/0!
		DDOST												0					PlusRapaKif5bdatasets	P39656	2|2|2|2	8	2	4	0|0|0|0	0.99	0.99	0.99	0.99	0.99	4.52	20	0		+		PlusRapa Enriched		#DIV/0!
		ATG3												0					PlusRapaKif5bdatasets	Q9NT62	2|2|0|2	6	1.5	4	0|0|0|0	0.74	0.99	0.74	0.99	0.74	-0.02	15	0.04		+		PlusRapa Enriched		#DIV/0!
		KEAP1												0					PlusRapaKif5bdatasets	Q14145	2|0|4|4	10	2.5	4	0|0|0|0	0.75	1	0.75	1	0.75	-0.02	25	0.01		+		PlusRapa Enriched		#DIV/0!
		INPPL1												0					PlusRapaKif5bdatasets	O15357	2|0|2|4	8	2	4	0|0|0|0	0.74	1	0.74	1	0.74	-0.02	20	0.03		+		PlusRapa Enriched		#DIV/0!
		TBC1D22B												0					PlusRapaKif5bdatasets	Q9NU19	2|0|2|2	6	1.5	4	0|0|0|0	0.74	0.99	0.74	0.99	0.74	-0.02	15	0.04		+		PlusRapa Enriched		#DIV/0!
		SUPT5H												0					PlusRapaKif5bdatasets	O00267	2|0|2|2	6	1.5	4	0|0|0|0	0.74	0.99	0.74	0.99	0.74	-0.02	15	0.04		+		PlusRapa Enriched		#DIV/0!
		LCA5												0					PlusRapaKif5bdatasets	Q86VQ0	2|2|8|6	18	4.5	4	0|0|0|0	0.99	1	0.99	1	0.99	4.52	45	0		+		PlusRapa Enriched		#DIV/0!
		DARS2												0					PlusRapaKif5bdatasets	Q6PI48	2|2|0|2	6	1.5	4	0|0|0|0	0.74	0.99	0.74	0.99	0.74	-0.02	15	0.04		+		PlusRapa Enriched		#DIV/0!
		CCDC9												0					PlusRapaKif5bdatasets	Q9Y3X0	2|2|0|2	6	1.5	4	0|0|0|0	0.74	0.99	0.74	0.99	0.74	-0.02	15	0.04		+		PlusRapa Enriched		#DIV/0!
		CEP97												0					PlusRapaKif5bdatasets	Q8IW35	2|2|2|2	8	2	4	0|0|0|0	0.99	0.99	0.99	0.99	0.99	4.52	20	0		+		PlusRapa Enriched		#DIV/0!
		STARD13												0					PlusRapaKif5bdatasets	Q9Y3M8	2|2|0|2	6	1.5	4	0|0|0|0	0.74	0.99	0.74	0.99	0.74	-0.02	15	0.04		+		PlusRapa Enriched		#DIV/0!
		HNRNPAB												0					PlusRapaKif5bdatasets	Q99729	2|2|2|2	8	2	4	0|0|0|0	0.99	0.99	0.99	0.99	0.99	4.52	20	0		+		PlusRapa Enriched		#DIV/0!
		NUCKS1												0					PlusRapaKif5bdatasets	Q9H1E3	2|2|2|2	8	2	4	0|0|0|0	0.99	0.99	0.99	0.99	0.99	4.52	20	0		+		PlusRapa Enriched		#DIV/0!
		C2CD4C												0					PlusRapaKif5bdatasets	Q8TF44	2|2|2|2	8	2	4	0|0|0|0	0.99	0.99	0.99	0.99	0.99	4.52	20	0		+		PlusRapa Enriched		#DIV/0!
		SLC36A4												0					PlusRapaKif5bdatasets	Q6YBV0	4|0|3|7	14	3.5	4	0|0|0|0	0.75	1	0.75	1	0.75	-0.02	35	0.01		+		PlusRapa Enriched		#DIV/0!
		KATNAL1												0					PlusRapaKif5bdatasets	Q9BW62	0|6|4|4	14	3.5	4	0|0|0|0	0.75	1	0.75	1	0.75	-0.02	35	0.01		+		PlusRapa Enriched		#DIV/0!
		KIF20A												0					PlusRapaKif5bdatasets	O95235	0|4|4|2	10	2.5	4	0|0|0|0	0.75	1	0.75	1	0.75	-0.02	25	0.01		+		PlusRapa Enriched		#DIV/0!
		PRPF19												0					PlusRapaKif5bdatasets	Q9UMS4	0|6|2|6	14	3.5	4	0|0|0|0	0.75	1	0.75	1	0.75	-0.02	35	0.01		+		PlusRapa Enriched		#DIV/0!
		SMAP												0					PlusRapaKif5bdatasets	O00193	0|2|2|4	8	2	4	0|0|0|0	0.74	1	0.74	1	0.74	-0.02	20	0.03		+		PlusRapa Enriched		#DIV/0!
		PFKP												0					PlusRapaKif5bdatasets	Q01813	0|2|4|2	8	2	4	0|0|0|0	0.74	1	0.74	1	0.74	-0.02	20	0.03		+		PlusRapa Enriched		#DIV/0!
		RPS5												0					PlusRapaKif5bdatasets	P46782	0|2|2|4	8	2	4	0|0|0|0	0.74	1	0.74	1	0.74	-0.02	20	0.03		+		PlusRapa Enriched		#DIV/0!
		RRBP1												0					PlusRapaKif5bdatasets	Q9P2E9	0|2|2|2	6	1.5	4	0|0|0|0	0.74	0.99	0.74	0.99	0.74	-0.02	15	0.04		+		PlusRapa Enriched		#DIV/0!
		WDR70												0					PlusRapaKif5bdatasets	Q9NW82	0|2|4|4	10	2.5	4	0|0|0|0	0.75	1	0.75	1	0.75	-0.02	25	0.01		+		PlusRapa Enriched		#DIV/0!
		CXorf57												0					PlusRapaKif5bdatasets	Q6NSI4	0|2|2|4	8	2	4	0|0|0|0	0.74	1	0.74	1	0.74	-0.02	20	0.03		+		PlusRapa Enriched		#DIV/0!
		PRIM2												0					PlusRapaKif5bdatasets	P49643	0|2|2|6	10	2.5	4	0|0|0|0	0.74	1	0.74	1	0.74	-0.02	25	0.02		+		PlusRapa Enriched		#DIV/0!
		MAEA												0					PlusRapaKif5bdatasets	Q7L5Y9	0|2|2|2	6	1.5	4	0|0|0|0	0.74	0.99	0.74	0.99	0.74	-0.02	15	0.04		+		PlusRapa Enriched		#DIV/0!
		LRRC40												0					PlusRapaKif5bdatasets	Q9H9A6	0|2|2|2	6	1.5	4	0|0|0|0	0.74	0.99	0.74	0.99	0.74	-0.02	15	0.04		+		PlusRapa Enriched		#DIV/0!
		DHX36												0					PlusRapaKif5bdatasets	Q9H2U1	0|2|4|2	8	2	4	0|0|0|0	0.74	1	0.74	1	0.74	-0.02	20	0.03		+		PlusRapa Enriched		#DIV/0!
		DNAJC12												0					PlusRapaKif5bdatasets	Q9UKB3	0|2|2|2	6	1.5	4	0|0|0|0	0.74	0.99	0.74	0.99	0.74	-0.02	15	0.04		+		PlusRapa Enriched		#DIV/0!
		FNDC3A												0					PlusRapaKif5bdatasets	Q9Y2H6	0|2|2|2	6	1.5	4	0|0|0|0	0.74	0.99	0.74	0.99	0.74	-0.02	15	0.04		+		PlusRapa Enriched		#DIV/0!
