# Supplementary material for: Acute inhibition of centriolar satellite function and positioning reveals their functions at the primary cilium
Source: PLoS Biol. 2020 Jun 18;18(6):e3000679. doi: 10.1371/journal.pbio.3000679 (PMC7326281; doi:10.1371/journal.pbio.3000679)
Supplement: S3 Table — Proximity interactors of Myc-BirA*-PCM1-FKBP were classified into GO categories using the EnrichR analysis program. FKBP, FK506 binding protein 12; GO, Gene Ontology; PCM1, pericentriolar material 1 (XLSX) [file pbio.3000679.s009.xlsx]

## Sheet: GO_Biological_Process_2018_tabl
Term	Overlap	P-value	Adjusted P-value	Old P-value	Old Adjusted P-value	Odds Ratio	Combined Score	Genes
regulation of cell cycle G2/M phase transition (GO:1902749)	28/84	2.24417e-23	1.1452e-19	0	0	12.3457	643.841	CEP57;DCTN2;DCTN1;CEP164;KIF14;CCP110;HMMR;HAUS8;CEP72;PCNT;CLASP1;OFD1;H2AFY;ODF2;NDE1;CEP131;PLK1;HAUS3;CSNK1D;HAUS6;CKAP5;HAUS2;HAUS1;TPX2;NEDD1;FGFR1OP;CEP63;MAPRE1
cilium assembly (GO:0060271)	46/288	1.44444e-22	3.68549e-19	0	0	5.91564	297.492	CEP57;DCTN2;TRAF3IP1;DCTN1;CEP164;CCP110;SEPT9;IFT74;HAUS8;KIF3A;CEP72;NEK1;BBS7;CEP97;PCNT;IFT57;PIBF1;SNAP29;RAB8A;CLASP1;OFD1;ODF2;NDE1;PLK1;CEP131;HAUS3;CSNK1D;OCRL;HAUS6;RPGRIP1L;CKAP5;SEPT2;HAUS2;HAUS1;IFT20;NEDD1;IFT81;KIAA0586;FGFR1OP;CEP162;CEP63;DZIP1;MAPRE1;IFT46;MAPRE2;SSX2IP
mitotic cell cycle phase transition (GO:0044772)	40/221	8.08704e-22	1.37561e-18	0	0	6.70354	325.568	CEP57;DCTN2;DCTN1;CEP164;CUL1;CCP110;MCM10;EPS8;CCNB2;CCNB1;HAUS8;ENSA;ORC2;CEP72;PCNT;RAB8A;CLASP1;CLASP2;OFD1;RANBP2;RANBP3;PPP1R12A;ODF2;NDE1;PLK1;CEP131;HAUS3;CSNK1D;HAUS6;CKAP5;HAUS2;HAUS1;NEDD1;TACC3;CHMP4B;FGFR1OP;CEP63;MAPRE1;CHMP7;CUL4B
ciliary basal body-plasma membrane docking (GO:0097711)	28/96	1.42491e-21	1.81783e-18	0	0	10.8025	518.52	CEP57;DCTN2;DCTN1;CEP164;CCP110;HAUS8;CEP72;CEP97;PCNT;RAB8A;CLASP1;OFD1;ODF2;NDE1;CEP131;PLK1;HAUS3;CSNK1D;HAUS6;RPGRIP1L;CKAP5;HAUS2;HAUS1;NEDD1;FGFR1OP;CEP162;CEP63;MAPRE1
regulation of mitotic cell cycle phase transition (GO:1901990)	36/184	6.19477e-21	6.32238e-18	0	0	7.24638	337.178	CEP57;DCTN2;PSMD13;DCTN1;CEP164;CUL1;KIF14;BUB1B;CCP110;HMMR;PPP1R9B;CDC20;CCNB1;PSMD4;HAUS8;CEP72;FBXO5;PCNT;CLASP1;OFD1;ODF2;NDE1;CEP131;PLK1;HAUS3;CSNK1D;HAUS6;CKAP5;HAUS2;HAUS1;TPX2;ANLN;NEDD1;FGFR1OP;CEP63;MAPRE1
G2/M transition of mitotic cell cycle (GO:0000086)	30/126	3.19352e-20	2.71609e-17	0	0	8.81834	395.86	CEP57;DCTN2;DCTN1;CEP164;CUL1;CCP110;CCNB2;CCNB1;HAUS8;ENSA;CEP72;PCNT;RAB8A;CLASP1;OFD1;PPP1R12A;ODF2;NDE1;CEP131;PLK1;HAUS3;CSNK1D;HAUS6;CKAP5;HAUS2;HAUS1;NEDD1;FGFR1OP;CEP63;MAPRE1
cell cycle G2/M phase transition (GO:0044839)	30/127	4.07771e-20	2.97265e-17	0	0	8.74891	390.605	CEP57;DCTN2;DCTN1;CEP164;CUL1;CCP110;CCNB2;CCNB1;HAUS8;ENSA;CEP72;PCNT;RAB8A;CLASP1;OFD1;PPP1R12A;ODF2;NDE1;CEP131;PLK1;HAUS3;CSNK1D;HAUS6;CKAP5;HAUS2;HAUS1;NEDD1;FGFR1OP;CEP63;MAPRE1
regulation of G2/M transition of mitotic cell cycle (GO:0010389)	31/149	5.1629e-19	3.29329e-16	0	0	7.70569	324.468	CEP57;DCTN2;PSMD13;DCTN1;CEP164;CUL1;KIF14;CCP110;HMMR;CCNB1;PSMD4;HAUS8;CEP72;PCNT;CLASP1;OFD1;ODF2;NDE1;CEP131;PLK1;HAUS3;CSNK1D;HAUS6;CKAP5;HAUS2;HAUS1;TPX2;NEDD1;FGFR1OP;CEP63;MAPRE1
organelle assembly (GO:0070925)	46/376	8.76139e-18	4.96771e-15	0	0	4.53113	177.965	TRAF3IP1;CEP164;LIMD1;BICD1;SEPT9;IFT74;HAUS8;KIF3A;SH3PXD2B;NUP62;NEK1;BBS7;PCNT;IFT57;SNAP29;RAB8A;EIF2A;OFD1;DBNL;PDCD6IP;CEP131;HAUS3;CSNK1D;OCRL;HAUS6;STAM;WIPI2;SEPT2;HAUS2;HAUS1;IFT20;ANLN;NSFL1C;IFT81;KIAA0586;CHMP2B;CHMP4B;CEP162;CEP63;MAPT;DZIP1;IFT46;VPS25;SSX2IP;CHMP7;CHMP5
endosomal transport (GO:0016197)	30/229	8.61888e-13	4.39821e-10	0	0	4.85201	134.787	SDCCAG3;DCTN1;GCC2;SNX4;SNX1;SNX2;VPS53;MICALL1;VPS11;VPS54;SNX9;ERC1;SNX5;SCYL2;SNX6;SPAG9;STAM;ZFYVE16;KIF16B;HOOK1;TBC1D5;CHMP2B;UBAP1;CHMP4B;UBE2O;VIPAS39;VPS25;CHMP7;PICALM;CHMP5
mitotic spindle organization (GO:0007052)	16/74	1.01396e-10	4.70385e-08	0	0	8.00801	184.28	DCTN2;SPICE1;XIAP;KIF23;TTK;TPX2;CCNB1;NUF2;STMN1;TBCE;MAP4;PCNT;PIBF1;KPNB1;CLASP1;CLASP2
plasma membrane bounded cell projection assembly (GO:0120031)	27/241	4.50902e-10	1.91746e-07	0	0	4.14938	89.2937	TRAF3IP1;CEP164;PPP1R9B;SDCBP;SEPT9;IFT74;KIF3A;NEK1;BBS7;PCNT;IFT57;SNAP29;RAB8A;OFD1;CEP131;OCRL;SEPT2;CD2AP;IFT20;GOLPH3;IFT81;KIAA0586;CEP162;DZIP1;IFT46;SSX2IP;VCL
mitotic sister chromatid segregation (GO:0000070)	16/82	5.15529e-10	2.02365e-07	0	0	7.22674	154.55	CEP57;PLK1;KIF14;NCAPG;KIF23;ZWINT;CCNB1;NUP62;CHMP2B;CHMP4B;SPDL1;CHMP7;PIBF1;DLGAP5;KPNB1;CHMP5
vesicle-mediated transport (GO:0016192)	36/410	5.84674e-10	2.13114e-07	0	0	3.25203	69.1381	DCTN1;GCC2;C2CD4C;PIK3C2A;SNX4;SNX1;SNX2;VPS53;MICALL1;VPS11;VPS54;CPNE3;SNX9;ERC1;SNAP29;SNX5;SCYL2;AGFG1;SNX6;SPAG9;BCAS3;GIT2;CSNK1D;ARFGAP3;ARFGAP1;MIB1;KIF16B;HOOK1;TBC1D5;UBE2O;VIPAS39;SMAP2;SMAP1;CHMP7;PICALM;CHMP5
regulation of translation (GO:0006417)	25/213	7.53553e-10	2.56359e-07	0	0	4.34707	91.3155	CDC123;POLDIP3;FMR1;GIGYF2;GLE1;IPO8;LARP1;FXR2;TPR;NUP62;EIF2A;NUP214;RANBP2;UPF1;EIF5B;UPF3B;SAMD4B;MTOR;EIF5;GEMIN5;EIF3H;ETF1;EIF3E;ZNF598;EIF4G3
mitotic nuclear division (GO:0140014)	15/74	1.02469e-09	3.26812e-07	0	0	7.50751	155.397	CEP57;NDE1;PLK1;SPICE1;XIAP;ZWINT;EPS8;TPX2;NUP62;CHMP4B;CHMP7;PIBF1;KPNB1;CLASP1;CLASP2
microtubule cytoskeleton organization involved in mitosis (GO:1902850)	1944-12-01	1.27598e-09	3.8302e-07	0	0	10.101	206.864	CCNB1;DCTN2;NUF2;STMN1;TBCE;TACC3;TTK;MAP4;PCNT;CLASP1;KPNB1;CLASP2
intracellular protein transport (GO:0006886)	32/347	1.61716e-09	4.58466e-07	0	0	3.41552	69.139	CEP57;COPA;PHB2;IPO7;GGA1;SNX1;IPO8;GGA3;NUP62;ARFIP1;SNX9;CCHCR1;RAB8A;TBC1D15;SEC31A;SNX6;NUP214;RANBP2;COG7;RANBP3;STAT3;AP3D1;TBC1D2B;ARFGAP3;ARCN1;CAMSAP3;ZFYVE16;CTTN;TBC1D5;VIPAS39;VPS25;KPNB1
cilium organization (GO:0044782)	23/192	2.42572e-09	6.51498e-07	0	0	4.43673	88.012	OFD1;TRAF3IP1;CEP131;CEP164;CCP110;OCRL;SEPT2;IFT20;SEPT9;IFT74;IFT81;KIF3A;KIAA0586;NEK1;CEP162;BBS7;DZIP1;IFT57;IFT46;PCNT;SNAP29;SSX2IP;RAB8A
regulation of microtubule cytoskeleton organization (GO:0070507)	2020-09-23	4.16177e-09	1.06188e-06	0	0	14.4928	279.671	CAMSAP3;CYLD;TRAF3IP1;STMN1;MAPT;SKA3;BICD1;CLASP1;CLASP2
mitotic cytokinesis (GO:0000281)	13/59	4.5612e-09	1.10837e-06	0	0	8.1607	156.732	PDCD6IP;PLK1;CKAP2;KIF23;ANK3;SEPT2;SEPT9;ANLN;APC;STMN1;CHMP4B;SNX9;CEP55
spindle assembly checkpoint (GO:0071173)	2020-08-17	5.26182e-09	1.2205e-06	0	0	17.4292	332.249	MAD2L2;IK;APC;PLK1;TPR;BUB1B;TTK;BUB1
mitotic spindle assembly checkpoint (GO:0007094)	2020-08-17	5.26182e-09	1.16744e-06	0	0	17.4292	332.249	MAD2L2;IK;APC;PLK1;TPR;BUB1B;TTK;BUB1
mitotic spindle checkpoint (GO:0071174)	2020-08-17	5.26182e-09	1.11879e-06	0	0	17.4292	332.249	MAD2L2;IK;APC;PLK1;TPR;BUB1B;TTK;BUB1
cellular protein localization (GO:0034613)	30/327	5.95137e-09	1.21479e-06	0	0	3.39789	64.3549	COPA;BICD1;CORO1B;AMOT;GGA1;SEPT9;SNX1;GGA3;EPB41L3;SH3PXD2B;ARFIP1;SNX9;RAB8A;TBC1D15;SEC31A;SNX6;COG7;AP3D1;TBC1D2B;WIPI2;ARFGAP3;SEPT2;ARCN1;ZFYVE16;CTTN;TBC1D5;VIPAS39;FERMT2;GAS8;VCL
regulation of microtubule polymerization or depolymerization (GO:0031110)	2020-08-18	9.24786e-09	1.81507e-06	0	0	16.4609	304.508	CAMSAP3;STMN1;MAPT;SKA3;CAMSAP1;CLASP1;CAMSAP2;CLASP2
mitotic metaphase plate congression (GO:0007080)	1943-11-01	1.32082e-08	2.49634e-06	0	0	9.47459	171.892	CCNB1;NUF2;NUP62;CHMP2B;KIF14;CHMP4B;SPDL1;PIBF1;CHMP7;KPNB1;CHMP5
regulation of microtubule-based process (GO:0032886)	2020-09-26	1.48022e-08	2.69771e-06	0	0	12.8205	231.134	IGBP1;CAMSAP3;CYLD;APC;TRAF3IP1;MAPT;BICD1;CLASP1;CLASP2
metaphase plate congression (GO:0051310)	1944-11-01	1.71856e-08	3.02407e-06	0	0	9.25926	165.548	CCNB1;NUP62;CHMP2B;KIF14;SPICE1;CHMP4B;SPDL1;PIBF1;CHMP7;KPNB1;CHMP5
regulation of mitotic spindle organization (GO:0060236)	1935-10-01	1.89496e-08	3.22333e-06	0	0	10.582	188.164	TPX2;DCTN1;TPR;NUP62;PLK1;CHMP2B;TACC3;CHMP4B;CEP97;CHMP5
mRNA transport (GO:0051028)	16/104	1.89587e-08	3.12085e-06	0	0	5.69801	101.316	NUP214;RANBP2;UPF1;POLDIP3;FMR1;CPSF3;UPF3B;THOC2;SMG7;THOC7;SMG6;GLE1;TPR;NUP62;SRSF11;AGFG1
RNA export from nucleus (GO:0006405)	17/119	2.14405e-08	3.41909e-06	0	0	5.29101	93.4285	NUP214;RANBP2;UPF1;RANBP3;POLDIP3;CPSF3;UPF3B;PHAX;THOC2;SMG7;THOC7;SMG6;GLE1;TPR;NUP62;SRSF11;AGFG1
negative regulation of microtubule polymerization or depolymerization (GO:0031111)	2020-09-27	2.16746e-08	3.35168e-06	0	0	12.3457	217.866	CAMSAP3;APC;STMN1;MAPRE1;CAMSAP1;CLASP1;CAMSAP2;SNCA;CLASP2
cytoskeleton-dependent cytokinesis (GO:0061640)	13/70	4.07803e-08	6.12064e-06	0	0	6.87831	117.035	PDCD6IP;PLK1;CKAP2;KIF23;ANK3;SEPT2;SEPT9;ANLN;APC;STMN1;CHMP4B;SNX9;CEP55
mRNA-containing ribonucleoprotein complex export from nucleus (GO:0071427)	15/100	7.46468e-08	1.08835e-05	0	0	5.55556	91.1694	NUP214;RANBP2;UPF1;POLDIP3;CPSF3;UPF3B;THOC2;SMG7;THOC7;SMG6;GLE1;TPR;NUP62;SRSF11;AGFG1
protein localization to microtubule organizing center (GO:1905508)	2020-07-16	9.31719e-08	1.32071e-05	0	0	16.2037	262.319	NEDD1;DCTN2;CCDC14;CEP131;KIAA0753;CSNK1D;PIBF1
mRNA export from nucleus (GO:0006406)	15/105	1.44887e-07	1.99826e-05	0	0	5.29101	83.3191	NUP214;RANBP2;UPF1;POLDIP3;CPSF3;UPF3B;THOC2;SMG7;THOC7;SMG6;GLE1;TPR;NUP62;SRSF11;AGFG1
spindle assembly (GO:0051225)	13/80	2.11623e-07	2.84187e-05	0	0	6.01852	92.4954	SPICE1;HAUS3;XIAP;CSNK1D;HAUS6;HAUS2;HAUS1;TPX2;HAUS8;CEP63;PIBF1;KPNB1;CLASP1
protein localization to centrosome (GO:0071539)	2020-07-18	2.47278e-07	3.23554e-05	0	0	14.4033	219.114	NEDD1;DCTN2;CCDC14;CEP131;KIAA0753;CSNK1D;PIBF1
regulation of microtubule polymerization (GO:0031113)	1935-09-01	2.69316e-07	3.4358e-05	0	0	9.52381	144.07	CAMSAP3;DCTN1;STMN1;MAPT;MAPRE1;CAMSAP1;CLASP1;CAMSAP2;SNCA
microtubule polymerization (GO:0046785)	2020-08-27	3.78586e-07	4.71201e-05	0	0	10.9739	162.27	MAP7D3;NDE1;CSNK1D;TPPP;MAPT;CKAP5;CLASP1;CLASP2
negative regulation of protein depolymerization (GO:1901880)	2020-07-20	5.74686e-07	6.98243e-05	0	0	12.963	186.271	CAMSAP3;LIMA1;APC;CAMSAP1;CLASP1;CAMSAP2;CLASP2
cytosolic transport (GO:0016482)	15/118	6.82376e-07	8.09806e-05	0	0	4.7081	66.8441	SPAG9;DCTN1;GCC2;GAK;SNX1;SNX2;KIF16B;HOOK1;TBC1D5;VPS53;UBE2O;VPS54;ERC1;SNX5;SNX6
intraciliary transport involved in cilium assembly (GO:0035735)	1940-09-01	9.24823e-07	0.000107258	0	0	8.33333	115.781	IFT20;IFT74;TRAF3IP1;KIF3A;IFT81;CEP131;IFT57;IFT46;SSX2IP
RNA transport (GO:0050658)	1980-12-01	1.50666e-06	0.000170856	0	0	5.55556	74.4756	NUP214;RANBP2;RANBP3;POLDIP3;FMR1;NUP62;TPR;UPF3B;THOC2;CKAP5;THOC7;SRSF11
negative regulation of supramolecular fiber organization (GO:1902904)	1954-10-01	1.55825e-06	0.000172864	0	0	6.85871	91.7143	CAMSAP3;LIMA1;APC;STMN1;MAPRE1;CAMSAP1;CLASP1;CAMSAP2;SNCA;CLASP2
regulation of cytoskeleton organization (GO:0051493)	13/95	1.62022e-06	0.000175915	0	0	5.06823	67.5744	TRAF3IP1;ARHGAP17;BAIAP2;BICD1;MTOR;CAMSAP3;CYLD;STMN1;RICTOR;MAPT;CRK;CLASP1;MARK2
retrograde transport, endosome to Golgi (GO:0042147)	1982-12-01	1.97291e-06	0.000209745	0	0	5.42005	71.1978	SPAG9;SNX1;SNX2;TBC1D5;DCTN1;VPS53;VPS54;UBE2O;GCC2;ERC1;SNX5;SNX6
protein transport along microtubule (GO:0098840)	2020-06-16	2.39619e-06	0.000249546	0	0	13.8889	179.745	CAMSAP3;IFT74;TRAF3IP1;IFT81;IFT46;IFT57
nuclear import (GO:0051170)	1971-11-01	2.96972e-06	0.00030309	0	0	5.73813	73.0295	NUP214;RANBP2;IPO8;RANBP3;NUP62;TPR;STAT3;GEMIN5;SNRPE;IPO7;KPNB1
intraciliary transport (GO:0042073)	1946-09-01	3.2262e-06	0.00032281	0	0	7.24638	91.6247	IFT20;IFT74;TRAF3IP1;KIF3A;IFT81;CEP131;IFT57;IFT46;SSX2IP
nuclear envelope disassembly (GO:0051081)	1946-09-01	3.2262e-06	0.000316602	0	0	7.24638	91.6247	RANBP2;NUP214;CCNB2;NEK9;CCNB1;DCTN1;TPR;NUP62;PLK1
protein import into nucleus (GO:0006606)	13/103	4.08285e-06	0.000393109	0	0	4.67458	58.0055	NUP214;CEP57;RANBP2;RANBP3;STAT3;PHB2;IPO7;IPO8;TPR;NUP62;KPNA4;KPNA3;KPNB1
cytoplasmic microtubule organization (GO:0031122)	1948-09-01	4.68106e-06	0.00044236	0	0	6.94444	85.2221	CAMSAP3;SLK;HOOK1;KATNA1;MAPT;CAMSAP1;CLASP1;KPNB1;CAMSAP2
Golgi vesicle transport (GO:0048193)	22/271	4.8824e-06	0.000452998	0	0	3.0067	36.7715	COPA;SEC24B;COG7;DCTN2;DCTN1;COPB1;GCC2;KIF23;ANK3;ARFGAP3;ARFGAP1;ARCN1;GOLGA3;DYNC1LI1;SNX1;GOLPH3;SNX2;KLC2;KIF3A;COPG2;RAB8A;SEC31A
negative regulation of microtubule depolymerization (GO:0007026)	2020-06-18	5.30462e-06	0.000483384	0	0	12.3457	149.962	CAMSAP3;APC;CAMSAP1;CLASP1;CAMSAP2;CLASP2
regulation of translational initiation (GO:0006446)	1962-10-01	5.76945e-06	0.000516518	0	0	5.97372	72.0605	GLE1;EIF5B;CDC123;EIF5;FMR1;TPR;EIF3H;EIF3E;EIF4G3;NCK1
viral life cycle (GO:0019058)	13/107	6.26304e-06	0.000551039	0	0	4.49983	53.9117	NUP214;RANBP2;PDCD6IP;TPR;CHMP2B;NUP62;CHMP4B;UBAP1;KPNA4;KPNA3;CHMP7;KPNB1;CHMP5
regulation of cell cycle (GO:0051726)	19/215	6.40699e-06	0.00055415	0	0	3.27304	39.1394	ANKRD17;PLK1;STAT3;TXLNG;HCFC1;STK3;TTC28;CYLD;SDCBP;CCNB2;CCNB1;SLK;TP53BP2;NEK1;FBXO5;TARDBP;MAP4K4;PAK4;PHACTR4
nuclear export (GO:0051168)	1992-12-01	6.76561e-06	0.000575416	0	0	4.83092	57.5056	NUP214;RANBP2;RANBP3;POLDIP3;NUP62;TPR;UPF3B;PHAX;THOC2;CCHCR1;THOC7;SRSF11
regulation of mitotic spindle assembly (GO:1901673)	2020-06-19	7.57643e-06	0.000633812	0	0	11.6959	137.9	PLK1;TPR;CHMP2B;CHMP4B;CEP97;CHMP5
exit from mitosis (GO:0010458)	2020-05-12	9.5333e-06	0.000784652	0	0	15.4321	178.406	EPS8;CHMP4B;CHMP7;CLASP1;CLASP2
microtubule anchoring (GO:0034453)	2020-05-12	9.5333e-06	0.000772198	0	0	15.4321	178.406	CAMSAP3;GCC2;BICD1;CLASP1;CLASP2
retrograde vesicle-mediated transport, Golgi to ER (GO:0006890)	1980-11-01	9.7631e-06	0.000778455	0	0	5.09259	58.7527	COPA;GOLPH3;COG7;KLC2;KIF3A;COPB1;KIF23;COPG2;ARFGAP3;ARFGAP1;ARCN1
regulation of mitotic cell cycle (GO:0007346)	16/165	1.07005e-05	0.000840073	0	0	3.59147	41.1052	DCTN1;PLK1;STK3;TTC28;SDCBP;TPX2;CYLD;CCNB1;SLK;NUP62;TACC3;NEK1;PKN2;FBXO5;PAK4;MAP4K4
multivesicular body assembly (GO:0036258)	2020-07-30	1.19369e-05	0.000922943	0	0	8.64198	97.9643	PDCD6IP;CHMP2B;CHMP4B;STAM;VPS25;CHMP7;CHMP5
termination of RNA polymerase II transcription (GO:0006369)	1968-10-01	1.3497e-05	0.00102799	0	0	5.44662	61.0732	POLDIP3;CPSF3;CSTF2;CSTF2T;UPF3B;SNRPE;TTF2;THOC2;THOC7;SRSF11
multivesicular body organization (GO:0036257)	2020-07-31	1.50619e-05	0.0011303	0	0	8.3632	92.8595	PDCD6IP;CHMP2B;CHMP4B;STAM;VPS25;CHMP7;CHMP5
protein complex assembly (GO:0006461)	17/189	1.54865e-05	0.00114533	0	0	3.33137	36.8968	SH3GLB1;CDC123;SEC24B;DBNL;AHNAK;CSNK1D;TANK;SNX2;IRAK1;APC;SH3PXD2B;PPP6R3;MAPT;DNM1L;CRK;FERMT2;SEC31A
regulation of mitotic nuclear division (GO:0007088)	1984-11-01	1.57048e-05	0.00114488	0	0	4.85009	53.6495	ANLN;NUP62;TPR;PLK1;CHMP2B;CHMP4B;FBXO5;CEP85;CEP97;PPP1R9B;CHMP5
regulation of protein localization to centrosome (GO:1904779)	2020-04-07	1.72414e-05	0.0012392	0	0	21.164	232.131	APC;NUP62;CEP72;BICD1
regulation of microtubule depolymerization (GO:0031114)	2020-06-22	1.94458e-05	0.00137822	0	0	10.101	109.575	CAMSAP3;APC;CAMSAP1;CLASP1;CAMSAP2;CLASP2
activation of protein kinase activity (GO:0032147)	19/233	2.01238e-05	0.00140674	0	0	3.02019	32.6591	SHC1;KIF14;TANK;MTOR;CRKL;STK3;TPX2;SLK;KARS;IRAK1;PEA15;NEK1;TAB3;RICTOR;PIBF1;CRK;MARK2;MAP4K4;PAK4
mitotic nuclear envelope disassembly (GO:0007077)	1944-08-01	2.01815e-05	0.00139171	0	0	6.73401	72.7996	RANBP2;NUP214;CCNB2;NEK9;CCNB1;TPR;NUP62;PLK1
protein localization to Golgi apparatus (GO:0034067)	2020-06-23	2.57112e-05	0.00174939	0	0	9.66184	102.112	GAK;IFT20;GOLPH3;COG7;GCC2;CSNK1D
protein transport (GO:0015031)	23/326	2.9242e-05	0.00196345	0	0	2.61304	27.2799	COPA;COG7;AP3D1;TBC1D2B;ANK3;ARFGAP3;ARCN1;RUFY1;SNX4;GGA1;SNX1;GOLPH3;ZFYVE16;GGA3;CTTN;TBC1D5;ARFIP1;SNX9;VIPAS39;RAB8A;TBC1D15;SEC31A;SNX6
mRNA splicing, via spliceosome (GO:0000398)	20/261	3.01566e-05	0.00199856	0	0	2.83809	29.542	SPEN;RBM17;PRMT7;CPSF3;CSTF2;UPF3B;CSTF2T;TFIP11;PLRG1;PRPF8;PNN;GCFC2;SNW1;PRPF3;STRAP;GEMIN5;SNRPE;SRSF11;BCAS2;SUGP1
regulation of Ras protein signal transduction (GO:0046578)	1990-11-01	3.04103e-05	0.00198953	0	0	4.52675	47.0815	EPS8;GIT2;NUP62;RDX;KIF14;ARHGAP17;ARFGAP3;SMAP2;SMAP1;ARFGAP1;AGFG1
mRNA processing (GO:0006397)	21/283	3.09324e-05	0.00199808	0	0	2.74833	28.5379	SPEN;RBM17;POLDIP3;CPSF3;CSTF2;UPF3B;CSTF2T;TFIP11;THOC2;PLRG1;PRPF8;THOC7;PNN;GCFC2;SNW1;PRPF3;GEMIN5;SNRPE;SRSF11;BCAS2;SUGP1
negative regulation of cilium assembly (GO:1902018)	2020-04-08	3.37456e-05	0.00215255	0	0	18.5185	190.679	TCHP;CCP110;MAP4;CEP97
cellular protein complex assembly (GO:0043623)	14/144	3.6627e-05	0.0023075	0	0	3.60082	36.7814	DNAAF2;PSMD13;VBP1;PXN;CUL1;SRP54;PIK3C2A;SEPT2;FKBP1A;ANLN;SEPT9;PSMD4;PICALM;NCK1
vesicle organization (GO:0016050)	13/127	4.02791e-05	0.00250664	0	0	3.79119	38.3656	C2CD4C;SNX4;SNX1;ZFYVE16;SNX2;HOOK1;CHMP2B;VPS11;SNX9;SNAP29;SNX5;SNX6;PICALM
regulation of centrosome duplication (GO:0010824)	2020-06-25	4.30823e-05	0.00264879	0	0	8.88889	89.3546	PDCD6IP;CEP131;CHMP2B;SPICE1;CHMP4B;CHMP5
regulation of spindle assembly (GO:0090169)	2020-06-25	4.30823e-05	0.00261725	0	0	8.88889	89.3546	TPR;PLK1;CHMP2B;CHMP4B;CEP97;CHMP5
regulation of centrosome cycle (GO:0046605)	2020-06-26	5.47363e-05	0.00328611	0	0	8.54701	83.8716	PDCD6IP;CEP131;CHMP2B;CHMP4B;CEP85;CHMP5
regulation of organelle organization (GO:0033043)	12/113	5.52023e-05	0.00327555	0	0	3.93314	38.5625	CAMSAP3;GOLPH3;TBC1D5;STMN1;RDX;VPS11;TBC1D2B;MAPT;DNM1L;TBC1D15;MARK2;CAMSAP2
transcription from RNA polymerase II promoter (GO:0006366)	29/485	6.0692e-05	0.0035599	0	0	2.21459	21.503	GTF2A1;TCERG1;TMF1;CCNT1;POLDIP3;CSTF2;CSTF2T;PHAX;TTF2;RPAP2;GTF2E2;CCNB1;DVL2;NRBF2;SRSF11;BTF3;SUPT16H;CPSF3;ECD;UPF3B;ELP4;THOC2;RPRD2;THOC7;HCFC1;SNW1;TAF7;SNRPE;TARDBP
positive regulation of cellular protein localization (GO:1903829)	1966-09-01	6.71537e-05	0.00389415	0	0	5.05051	48.5279	BCAS3;APC;NUP62;CEP131;TPR;PLK1;MAPT;PCNT;BICD1
RNA splicing, via transesterification reactions with bulged adenosine as nucleophile (GO:0000377)	18/236	7.90932e-05	0.00453497	0	0	2.82486	26.6805	SPEN;RBM17;CPSF3;CSTF2;UPF3B;CSTF2T;TFIP11;PLRG1;PRPF8;PNN;GCFC2;SNW1;PRPF3;GEMIN5;SNRPE;SRSF11;BCAS2;SUGP1
establishment of mitotic spindle localization (GO:0040001)	2020-05-18	9.01571e-05	0.0051119	0	0	10.2881	95.8226	DCTN1;NDE1;SPDL1;KPNB1;CLASP1
intracellular transport of virus (GO:0075733)	1954-08-01	9.35174e-05	0.00524417	0	0	5.48697	50.9046	NUP214;RANBP2;NUP62;TPR;UBAP1;KPNA4;KPNA3;KPNB1
transport of virus (GO:0046794)	1954-08-01	9.35174e-05	0.00518717	0	0	5.48697	50.9046	NUP214;RANBP2;NUP62;TPR;UBAP1;KPNA4;KPNA3;KPNB1
regulation of cellular component organization (GO:0051128)	13/140	0.000110575	0.00606736	0	0	3.43915	31.3301	KIF14;PTPN11;CAMSAP1;ARFGAP1;MTOR;HCFC1;CAMSAP2;RUFY1;CAMSAP3;MAD2L2;ZFYVE16;PICALM;SH3D19
protein import (GO:0017038)	1956-08-01	0.000121785	0.00661138	0	0	5.29101	47.6892	NUP214;RANBP2;IPO8;RANBP3;NUP62;STAT3;IPO7;KPNB1
regulation of ARF protein signal transduction (GO:0032012)	2020-06-30	0.000128801	0.00691862	0	0	7.40741	66.35	GIT2;ARFGAP3;SMAP2;SMAP1;ARFGAP1;AGFG1
regulation of protein polymerization (GO:0032271)	2020-06-30	0.000128801	0.00684655	0	0	7.40741	66.35	EPS8;CAMSAP3;TPPP;MAPT;CAMSAP1;CAMSAP2
lysosomal transport (GO:0007041)	1972-09-01	0.000133824	0.00704025	0	0	4.62963	41.2916	GAK;ZFYVE16;HOOK1;VPS53;VPS11;VPS54;GCC2;VIPAS39;SCYL2
organelle transport along microtubule (GO:0072384)	1931-06-01	0.000156098	0.00812825	0	0	7.16846	62.8317	ARHGAP21;KIF5B;NDE1;COPG2;MAPT;BICD1
establishment of spindle orientation (GO:0051294)	2020-05-21	0.000200239	0.0103214	0	0	8.81834	75.097	DCTN1;NDE1;MAP4;SPDL1;CLASP1
mitotic spindle assembly (GO:0090307)	1946-07-01	0.000216041	0.0110246	0	0	5.63607	47.5687	TPX2;SPICE1;XIAP;KIF23;PIBF1;CLASP1;KPNB1
RNA 3'-end processing (GO:0031123)	1961-08-01	0.000224388	0.0113372	0	0	4.85732	40.8118	POLDIP3;CPSF3;CSTF2;CSTF2T;UPF3B;THOC2;THOC7;SRSF11
regulation of organelle assembly (GO:1902115)	1947-07-01	0.000248012	0.0124079	0	0	5.51615	45.7953	IFT20;CYLD;PDCD6IP;RDX;VPS11;SPICE1;STAM
establishment of protein localization to organelle (GO:0072594)	1962-08-01	0.000251632	0.0124668	0	0	4.77897	39.6059	NUP214;RANBP2;IPO8;RANBP3;NUP62;STAT3;IPO7;KPNB1
protein complex localization (GO:0031503)	2020-05-22	0.000253414	0.0124343	0	0	8.41751	69.7011	IFT74;TRAF3IP1;IFT81;IFT57;IFT46
protein localization to nucleus (GO:0034504)	1996-10-01	0.000266944	0.0129735	0	0	3.85802	31.7456	NUP214;RANBP2;IPO8;RANBP3;NUP62;PLK1;STAT3;RPF2;IPO7;KPNB1
positive regulation of protein polymerization (GO:0032273)	1964-08-01	0.000314253	0.0151286	0	0	4.62963	37.3394	CTTN;DCTN1;MAPT;TPPP;MAPRE1;BAIAP2;CLASP1;NCK1
microtubule polymerization or depolymerization (GO:0031109)	2020-05-23	0.000316665	0.0151022	0	0	8.05153	64.8765	MAP7D3;STMN1;MAPT;TPPP;CKAP5
viral budding (GO:0046755)	2020-05-23	0.000316665	0.0149624	0	0	8.05153	64.8765	PDCD6IP;CHMP2B;CHMP4B;CHMP7;CHMP5
gene expression (GO:0010467)	24/411	0.000363655	0.017025	0	0	2.16275	17.1275	NUP214;RANBP2;UPF1;HBS1L;POLDIP3;YTHDC2;CPSF3;UPF3B;SARS;TFIP11;THOC2;SMG7;BICD1;THOC7;SMG6;GLE1;GOLPH3;FUBP3;TNIP1;TPR;NUP62;DHX29;SRSF11;AGFG1
regulation of wound healing, spreading of epidermal cells (GO:1903689)	2020-03-06	0.00036837	0.017089	0	0	18.5185	146.415	CLASP1;MTOR;CLASP2
photoreceptor cell differentiation (GO:0046530)	2020-03-06	0.00036837	0.016935	0	0	18.5185	146.415	AGTPBP1;STAT3;MAPRE2
regulation of extracellular exosome assembly (GO:1903551)	2020-03-06	0.00036837	0.0167838	0	0	18.5185	146.415	SDCBP;PDCD6IP;STAM
positive regulation of protein localization to centrosome (GO:1904781)	2020-03-06	0.00036837	0.0166353	0	0	18.5185	146.415	APC;NUP62;BICD1
cellular response to transforming growth factor beta stimulus (GO:0071560)	10/100	0.000372199	0.0166608	0	0	3.7037	29.2447	FKBP1A;WWOX;USP15;USP9Y;PDCD5;PXN;ZYX;CBL;FERMT2;UBE2M
regulation of phosphate metabolic process (GO:0019220)	2020-04-14	0.000424037	0.0188162	0	0	10.582	82.1766	IGBP1;RICTOR;SMG7;SMG6
interleukin-6-mediated signaling pathway (GO:0070102)	2020-04-14	0.000424037	0.018654	0	0	10.582	82.1766	STAT1;STAT3;PTPN11;CBL
spliceosomal snRNP assembly (GO:0000387)	1937-06-01	0.000429726	0.0187426	0	0	6.00601	46.5607	PRMT7;PRPF3;GEMIN5;STRAP;SNRPE;PRPF8
regulation of gene silencing by miRNA (GO:0060964)	1967-08-01	0.00043152	0.0186614	0	0	4.42233	34.2651	NUP214;RANBP2;IPO8;FMR1;NUP62;TPR;STAT3;LIMD1
lamellipodium organization (GO:0097581)	2020-05-25	0.000478207	0.0205066	0	0	7.40741	56.6331	SNX1;GOLPH3;SNX2;CTTN;VCL
positive regulation of protein ubiquitination involved in ubiquitin-dependent protein catabolic process (GO:2000060)	1987-09-01	0.000564456	0.0240035	0	0	3.83142	28.6577	CDC20;CCNB1;PSMD4;PSMD13;PLK1;CUL1;BUB1B;FBXO5;CCDC22
regulation of supramolecular fiber organization (GO:1902903)	2020-05-26	0.000579034	0.0244199	0	0	7.12251	53.0922	CAMSAP3;RDX;MAPT;CAMSAP1;CAMSAP2
DNA-templated transcription, termination (GO:0006353)	10/106	0.000593252	0.0248145	0	0	3.49406	25.9605	POLDIP3;CPSF3;CSTF2;UPF3B;CSTF2T;SNRPE;TTF2;THOC2;THOC7;SRSF11
modulation by symbiont of host cellular process (GO:0044068)	2020-03-07	0.000631718	0.0262086	0	0	15.873	116.938	KPNA4;KPNA3;KPNB1
negative regulation of epidermal growth factor receptor signaling pathway (GO:0042059)	1940-06-01	0.000662604	0.0272683	0	0	5.55556	40.663	STAM;EPS15L1;CBL;VPS25;EPN1;SNX6
regulation of cilium assembly (GO:1902017)	2020-05-27	0.000695001	0.0283727	0	0	6.85871	49.8738	TCHP;IFT20;CYLD;CCP110;CEP97
regulation of mRNA stability (GO:0043488)	11/128	0.00071004	0.0287566	0	0	3.18287	23.0764	NUP214;LARP1;FXR2;PSMD4;XRN1;PSMD13;FMR1;SAMD4B;DCP1A;ZC3H14;GIGYF2
positive regulation of receptor-mediated endocytosis (GO:0048260)	1941-06-01	0.000758717	0.0304861	0	0	5.42005	38.937	TBC1D5;FMR1;CBL;BICD1;SCYL2;PICALM
positive regulation of cellular protein metabolic process (GO:0032270)	1991-09-01	0.000784448	0.0312737	0	0	3.663	26.1924	FXR2;POLDIP3;FMR1;RDX;PLK1;VPS11;UPF3B;EIF3E;MTOR
epidermal growth factor receptor signaling pathway (GO:0007173)	1957-07-01	0.000826677	0.0327018	0	0	4.54841	32.285	EPS8;KIF16B;SHC1;PXN;PTPN11;PIK3C2A;CBL
mRNA 3'-end processing (GO:0031124)	1974-08-01	0.000845954	0.0332069	0	0	4.004	28.3285	POLDIP3;CPSF3;CSTF2;CSTF2T;UPF3B;THOC2;THOC7;SRSF11
nuclear-transcribed mRNA catabolic process (GO:0000956)	13/174	0.00091479	0.0356349	0	0	2.76713	19.3611	UPF1;UPF3B;SAMD4B;SMG9;SMG7;SMG6;XRN1;CNOT11;CSDE1;ETF1;EIF3E;DCP1A;DCP1B
microtubule nucleation (GO:0007020)	2020-04-17	0.000945337	0.0365459	0	0	8.7146	60.6882	NDE1;CSNK1D;CLASP1;CLASP2
negative regulation of stress fiber assembly (GO:0051497)	2020-04-17	0.000945337	0.0362711	0	0	8.7146	60.6882	STMN1;PPFIA1;CLASP1;CLASP2
transforming growth factor beta receptor signaling pathway (GO:0007179)	1976-08-01	0.00100988	0.0384583	0	0	3.89864	26.8925	FKBP1A;USP15;USP9Y;PXN;ZYX;CBL;FERMT2;UBE2M
positive regulation of ubiquitin-protein ligase activity involved in regulation of mitotic cell cycle transition (GO:0051437)	1976-08-01	0.00100988	0.0381734	0	0	3.89864	26.8925	CDC20;CCNB1;PSMD4;PSMD13;PLK1;CUL1;BUB1B;FBXO5
regulation of cytokinesis (GO:0032465)	1977-08-01	0.00110086	0.0413065	0	0	3.848	26.2113	SH3GLB1;SDCCAG3;CSPP1;PLK1;KIF14;CCP110;KIF23;PKN2
positive regulation of viral life cycle (GO:1903902)	1944-06-01	0.00111256	0.0414408	0	0	5.05051	34.3489	LARP1;FMR1;CHMP2B;CHMP4B;PKN2;HACD3
hippo signaling (GO:0035329)	2020-05-30	0.00114775	0.0424416	0	0	6.17284	41.7898	TJP1;DVL2;LIMD1;AMOT;STK3
nuclear envelope organization (GO:0006998)	2020-05-30	0.00114775	0.0421363	0	0	6.17284	41.7898	NSFL1C;DCTN1;PLK1;CHMP4B;CHMP7
regulation of adherens junction organization (GO:1903391)	2020-04-18	0.00118968	0.0433637	0	0	8.23045	55.4245	CAMSAP3;SLK;RDX;CLASP1
regulation of spindle organization (GO:0090224)	2020-04-18	0.00118968	0.0430561	0	0	8.23045	55.4245	TPX2;DCTN1;NUP62;TACC3
regulation of dephosphorylation (GO:0035303)	2020-04-18	0.00118968	0.0427529	0	0	8.23045	55.4245	IGBP1;MTMR1;SMG7;SMG6
positive regulation of cellular amide metabolic process (GO:0034250)	1961-07-01	0.00124355	0.0443763	0	0	4.25015	28.4326	FXR2;POLDIP3;FMR1;UPF3B;EIF3E;MTOR;PICALM
ER to Golgi vesicle-mediated transport (GO:0006888)	13/180	0.00124812	0.0442303	0	0	2.6749	17.8847	COPA;SEC24B;COG7;DCTN2;DCTN1;COPB1;ANK3;ARFGAP3;ARFGAP1;ARCN1;DYNC1LI1;COPG2;SEC31A
cell-cell junction assembly (GO:0007043)	1979-08-01	0.00130242	0.0458362	0	0	3.75059	24.9171	TJP1;PDCD6IP;APC;EPB41L3;PKN2;STRN;TLN1;VCL
positive regulation of viral genome replication (GO:0045070)	2020-05-31	0.00133845	0.0467815	0	0	5.97372	39.5236	LARP1;YTHDC2;NUCKS1;PKN2;HACD3
vesicle-mediated transport to the plasma membrane (GO:0098876)	2020-05-31	0.00133845	0.0464633	0	0	5.97372	39.5236	SDCCAG3;MICALL1;EXOC4;CCDC22;CCDC93
plasma membrane bounded cell projection organization (GO:0120036)	10/118	0.00136269	0.0469853	0	0	3.13873	20.7103	LIMA1;CTTN;PLEKHA1;STMN1;MICALL1;MAP4;MAPT;CAMSAP1;CORO1B;PPP1R9B
ERBB signaling pathway (GO:0038127)	1980-08-01	0.00141365	0.048415	0	0	3.7037	24.3022	EPS8;KIF16B;SHC1;PXN;CPNE3;PTPN11;PIK3C2A;CBL
actin crosslink formation (GO:0051764)	2020-03-09	0.00145604	0.0495343	0	0	12.3457	80.6424	EPS8;PLS3;BAIAP2
negative regulation of microtubule polymerization (GO:0031115)	2020-03-09	0.00145604	0.0492063	0	0	12.3457	80.6424	STMN1;MAPRE1;SNCA
cytoskeletal anchoring at plasma membrane (GO:0007016)	2020-03-09	0.00145604	0.0488826	0	0	12.3457	80.6424	EPB41L3;ANK3;TLN1
actin filament organization (GO:0007015)	10/120	0.00154738	0.0516098	0	0	3.08642	19.9728	EPS8;CAP1;MAD2L2;PLS3;ARHGAP17;BAIAP2;CORO1B;AKAP2;CD2AP;PPP1R9B
microtubule bundle formation (GO:0001578)	1932-05-01	0.00155154	0.0514123	0	0	5.78704	37.4335	PLK1;NAV1;TPPP;MAPRE2;CLASP1
Golgi organization (GO:0007030)	10/121	0.00164706	0.0542255	0	0	3.06091	19.6167	GAK;ARHGAP21;NSFL1C;BCAS3;GOLPH3;COG7;GCC2;CSNK1D;CLASP1;CLASP2
positive regulation of ubiquitin protein ligase activity (GO:1904668)	1982-08-01	0.00165868	0.0542578	0	0	3.61337	23.1318	CDC20;CCNB1;PSMD4;PSMD13;PLK1;CUL1;BUB1B;FBXO5
regulation of intracellular protein transport (GO:0033157)	1933-05-01	0.00178854	0.0581333	0	0	5.61167	35.5014	BCAS3;TPR;CEP131;GCC2;PCNT
negative regulation of actin filament bundle assembly (GO:0032232)	2020-04-20	0.00180477	0.0582895	0	0	7.40741	46.795	STMN1;PPFIA1;CLASP1;CLASP2
viral budding via host ESCRT complex (GO:0039702)	2020-04-20	0.00180477	0.0579229	0	0	7.40741	46.795	PDCD6IP;CHMP2B;CHMP4B;CHMP7
transmembrane receptor protein serine/threonine kinase signaling pathway (GO:0007178)	11/144	0.00185733	0.0592371	0	0	2.82922	17.7919	FKBP1A;USP15;ZFYVE16;IRAK1;USP9Y;PXN;ZYX;CBL;FERMT2;AKAP2;UBE2M
establishment of spindle localization (GO:0051293)	2020-03-10	0.0020385	0.0646116	0	0	11.1111	68.8393	MAP4;KPNB1;CLASP1
ESCRT III complex disassembly (GO:1904903)	2020-03-10	0.0020385	0.0642127	0	0	11.1111	68.8393	CHMP2B;CHMP7;CHMP5
ESCRT complex disassembly (GO:1904896)	2020-03-10	0.0020385	0.0638188	0	0	11.1111	68.8393	CHMP2B;CHMP7;CHMP5
protein modification by small protein removal (GO:0070646)	16/261	0.00204832	0.0637353	0	0	2.27047	14.0559	USP14;USP15;PSMD13;USP9Y;CCP110;STAM;SENP2;TANK;HCFC1;CDC20;CYLD;VCPIP1;PSMD4;APC;TNIP1;TRIM25
positive regulation of exocytosis (GO:0045921)	1934-05-01	0.00205101	0.0634322	0	0	5.44662	33.7115	SDCBP;PDCD6IP;STAM;CLASP1;CLASP2
negative regulation of G-protein coupled receptor protein signaling pathway (GO:0045744)	2020-04-21	0.00218231	0.0670863	0	0	7.05467	43.2266	STMN1;RPGRIP1L;BICD1;SNCA
positive regulation of JUN kinase activity (GO:0043507)	1950-06-01	0.00218569	0.066788	0	0	4.44444	27.2259	SPAG9;DBNL;DVL2;DVL3;HACD3;TANK
cytoskeleton organization (GO:0007010)	10/126	0.00222644	0.067628	0	0	2.93945	17.9522	CNN2;ANLN;LAMA5;EPB41L3;ANK3;TLN1;LIMD1;CAMSAP1;SH3D19;PAK4
negative regulation of canonical Wnt signaling pathway (GO:0090090)	11/148	0.00230596	0.0696292	0	0	2.75275	16.7154	MAD2L2;CYLD;PSMD4;APC;PSMD13;CTNND1;DVL2;DVL3;LIMD1;SCYL2;STK3
apical junction assembly (GO:0043297)	1935-05-01	0.00234051	0.0702565	0	0	5.29101	32.0497	PDCD6IP;APC;PKN2;STRN;VCL
regulation of phosphoprotein phosphatase activity (GO:0043666)	1935-05-01	0.00234051	0.0698456	0	0	5.29101	32.0497	FKBP1A;PPP1R12A;PPP6R3;TIPRL;MTOR
actin filament bundle organization (GO:0061572)	1935-05-01	0.00234051	0.0694395	0	0	5.29101	32.0497	EPS8;LIMA1;PLS3;BAIAP2;CORO1B
negative regulation of translation (GO:0017148)	1988-08-01	0.00260005	0.076694	0	0	3.367	20.0412	FXR2;LARP1;FMR1;TPR;SAMD4B;EIF3E;LIMD1;GIGYF2
NLS-bearing protein import into nucleus (GO:0006607)	2020-04-22	0.00261096	0.076573	0	0	6.73401	40.0541	RANBP2;KPNA4;KPNA3;KPNB1
axonal transport (GO:0098930)	1936-05-01	0.0026586	0.0775247	0	0	5.14403	30.5039	FXR2;KIF3A;FMR1;AP3D1;MAPT
regulation of ubiquitin protein ligase activity (GO:1904666)	1936-05-01	0.0026586	0.0770842	0	0	5.14403	30.5039	CDC20;MAD2L2;CCNB1;PLK1;FBXO5
plasma membrane bounded cell projection morphogenesis (GO:0120039)	1952-06-01	0.00267625	0.0771576	0	0	4.2735	25.3134	SNX1;DBNL;SNX2;CTTN;EPB41L3;MAP4K4
positive regulation of nervous system development (GO:0051962)	1952-06-01	0.00267625	0.0767241	0	0	4.2735	25.3134	CDC20;SPEN;RNF10;NUMBL;SNW1;NUMB
positive regulation of posttranscriptional gene silencing (GO:0060148)	2020-03-11	0.00274702	0.0783132	0	0	10.101	59.5681	FMR1;STAT3;LIMD1
negative regulation of morphogenesis of an epithelium (GO:1905331)	2020-03-11	0.00274702	0.0778781	0	0	10.101	59.5681	STAT1;CLASP1;CLASP2
microtubule anchoring at microtubule organizing center (GO:0072393)	2020-03-11	0.00274702	0.0774478	0	0	10.101	59.5681	KIF3A;DCTN1;BICD1
regulation of mitotic centrosome separation (GO:0046602)	2020-03-11	0.00274702	0.0770223	0	0	10.101	59.5681	RANBP2;RANBP3;CEP85
modulation by host of viral genome replication (GO:0044827)	2020-03-11	0.00274702	0.0766014	0	0	10.101	59.5681	FMR1;YTHDC2;NUCKS1
negative regulation of Wnt signaling pathway (GO:0030178)	12/174	0.00278062	0.077117	0	0	2.55428	15.0321	MAD2L2;CYLD;WWOX;PSMD4;APC;PSMD13;CTNND1;DVL2;DVL3;LIMD1;SCYL2;STK3
regulation of carbohydrate catabolic process (GO:0043470)	1937-05-01	0.00300686	0.0829405	0	0	5.00501	29.0634	RANBP2;NUP214;TPR;NUP62;ECD
actin filament bundle assembly (GO:0051017)	1937-05-01	0.00300686	0.0824946	0	0	5.00501	29.0634	EPS8;LIMA1;PLS3;BAIAP2;CORO1B
TOR signaling (GO:0031929)	2020-04-23	0.00309397	0.0844305	0	0	6.44122	37.2193	LARP1;SYAP1;TIPRL;MTOR
cellular response to interleukin-6 (GO:0071354)	2020-04-23	0.00309397	0.0839814	0	0	6.44122	37.2193	STAT1;STAT3;PTPN11;CBL
regulation of ubiquitin-protein ligase activity involved in mitotic cell cycle (GO:0051439)	1972-07-01	0.00325826	0.0879731	0	0	3.60082	20.6203	CDC20;CCNB1;PSMD4;PSMD13;PLK1;BUB1B;FBXO5
ribonucleoprotein complex assembly (GO:0022618)	11/156	0.00346635	0.0930987	0	0	2.61159	14.7937	GCFC2;SNW1;PRMT7;GEMIN5;STRAP;SNRPE;MAPT;RPF2;LIMD1;BICD1;EIF2A
regulation of protein complex assembly (GO:0043254)	1973-07-01	0.00352191	0.094096	0	0	3.5515	20.0615	TRAF3IP1;VPS11;TFIP11;PTPN11;TPPP;DNM1L;HCFC1
regulation of gene silencing by RNA (GO:0060966)	1955-06-01	0.00356096	0.0946436	0	0	4.0404	22.7787	NUP214;RANBP2;IPO8;FMR1;NUP62;TPR
regulation of posttranscriptional gene silencing (GO:0060147)	1955-06-01	0.00356096	0.0941532	0	0	4.0404	22.7787	NUP214;RANBP2;IPO8;FMR1;NUP62;TPR
regulation of transcription of nuclear large rRNA transcript from RNA polymerase I promoter (GO:1901836)	2020-03-12	0.00358973	0.0944247	0	0	9.25926	52.1266	H2AFY;NOL11;MTOR
protein localization to kinetochore (GO:0034501)	2020-03-12	0.00358973	0.0939405	0	0	9.25926	52.1266	IK;BUB1B;SPDL1
negative regulation of histone modification (GO:0031057)	2020-03-12	0.00358973	0.0934612	0	0	9.25926	52.1266	H2AFY;TAF7;SNCA
positive regulation of microtubule polymerization (GO:0031116)	2020-04-24	0.00363452	0.0941471	0	0	6.17284	34.6745	DCTN1;MAPT;MAPRE1;CLASP1
histone mRNA metabolic process (GO:0008334)	2020-04-24	0.00363452	0.0936716	0	0	6.17284	34.6745	UPF1;XRN1;CPSF3;SNRPE
regulation of epidermal growth factor-activated receptor activity (GO:0007176)	2020-04-24	0.00363452	0.0932009	0	0	6.17284	34.6745	SHC1;CBL;VPS25;SNX6
positive regulation of microtubule polymerization or depolymerization (GO:0031112)	2020-04-24	0.00363452	0.0927349	0	0	6.17284	34.6745	DCTN1;MAPT;MAPRE1;CLASP1
Golgi to plasma membrane transport (GO:0006893)	1939-05-01	0.00380021	0.0964798	0	0	4.74834	26.4611	GOLPH3;EXOC4;ANK3;CCDC22;CCDC93
regulation of coenzyme metabolic process (GO:0051196)	1939-05-01	0.00380021	0.0960022	0	0	4.74834	26.4611	RANBP2;NUP214;TPR;NUP62;ECD
positive regulation of protein transport (GO:0051222)	1956-06-01	0.00389921	0.0980182	0	0	3.96825	22.0118	BCAS3;GOLPH3;CEP131;TPR;DNM1L;PCNT
regulation of actin cytoskeleton organization (GO:0032956)	1975-07-01	0.0040976	0.1025	0	0	3.45679	19.0032	EPS8;RDX;ARHGAP17;RICTOR;BAIAP2;CRK;MTOR
positive regulation of mitotic nuclear division (GO:0045840)	1940-05-01	0.00424844	0.105755	0	0	4.62963	25.2834	RANBP2;RANBP3;H2AFY;NUP62;PHB2
positive regulation of mitotic cell cycle phase transition (GO:1901992)	1940-05-01	0.00424844	0.105242	0	0	4.62963	25.2834	ANKRD17;CCNB1;RDX;PHB2;DLGAP5
tRNA aminoacylation (GO:0043039)	1940-05-01	0.00424844	0.104733	0	0	4.62963	25.2834	YARS;AIMP2;KARS;SARS;AARS
protein deubiquitination (GO:0016579)	15/257	0.00440649	0.108107	0	0	2.16169	11.7265	USP14;USP15;PSMD13;USP9Y;CCP110;STAM;TANK;HCFC1;CDC20;CYLD;VCPIP1;PSMD4;APC;TNIP1;TRIM25
modulation by virus of host process (GO:0019054)	2020-03-13	0.00457382	0.111675	0	0	8.54701	46.0462	KPNA4;KPNA3;KPNB1
negative regulation of epidermal growth factor-activated receptor activity (GO:0007175)	2020-03-13	0.00457382	0.111144	0	0	8.54701	46.0462	CBL;VPS25;SNX6
regulation of epidermal growth factor receptor signaling pathway (GO:0042058)	1958-06-01	0.00464631	0.11237	0	0	3.83142	20.5812	SHC1;NUP62;EPS15L1;STAM;CBL;EPN1
post-Golgi vesicle-mediated transport (GO:0006892)	1958-06-01	0.00464631	0.11184	0	0	3.83142	20.5812	KIF16B;EXOC4;AP3D1;VPS54;CCDC22;CCDC93
antigen processing and presentation of exogenous peptide antigen via MHC class II (GO:0019886)	1997-08-01	0.00474027	0.113566	0	0	3.0546	16.3472	DYNC1LI1;SEC24B;KLC2;DCTN2;KIF3A;DCTN1;KIF23;SEC31A
antigen processing and presentation of exogenous peptide antigen (GO:0002478)	1997-08-01	0.00474027	0.113036	0	0	3.0546	16.3472	DYNC1LI1;SEC24B;KLC2;DCTN2;KIF3A;DCTN1;KIF23;SEC31A
protein localization to organelle (GO:0033365)	1997-08-01	0.00474027	0.11251	0	0	3.0546	16.3472	IFT20;GAK;COG7;MICALL1;GCC2;CSNK1D;DCP1A;BICD1
negative regulation of ubiquitin protein ligase activity (GO:1904667)	1977-07-01	0.00474185	0.112026	0	0	3.367	18.0179	CDC20;MAD2L2;CCNB1;PSMD4;PSMD13;BUB1B;FBXO5
cytoskeleton-dependent intracellular transport (GO:0030705)	2020-04-26	0.00490059	0.115243	0	0	5.69801	30.3043	TUBA1B;HOOK1;KIF5B;KIF14
antigen processing and presentation of peptide antigen via MHC class II (GO:0002495)	1998-08-01	0.00504301	0.118048	0	0	3.02343	15.9932	DYNC1LI1;SEC24B;KLC2;DCTN2;KIF3A;DCTN1;KIF23;SEC31A
positive regulation of translation (GO:0045727)	1978-07-01	0.00509122	0.118632	0	0	3.32384	17.5506	CDC123;FXR2;POLDIP3;FMR1;UPF3B;EIF3E;MTOR
regulation of cellular response to heat (GO:1900034)	1978-07-01	0.00509122	0.118093	0	0	3.32384	17.5506	NUP214;RANBP2;BAG3;NUP62;TPR;MAPT;MTOR
regulation of canonical Wnt signaling pathway (GO:0060828)	13/213	0.0053748	0.124107	0	0	2.26048	11.8133	PSMD13;CTNND1;XIAP;CSNK1D;LIMD1;STK3;MAD2L2;CYLD;PSMD4;APC;DVL2;DVL3;SCYL2
modulation by host of viral transcription (GO:0043921)	2020-04-27	0.00563199	0.12946	0	0	5.48697	28.4186	SNW1;CCNT1;NUCKS1;TARDBP
negative regulation of organelle assembly (GO:1902116)	2020-04-27	0.00563199	0.128879	0	0	5.48697	28.4186	TCHP;CCP110;CHMP4B;CEP97
establishment of mitotic spindle orientation (GO:0000132)	2020-03-14	0.00570558	0.12998	0	0	7.93651	41.0025	DCTN1;NDE1;SPDL1
Golgi to vacuole transport (GO:0006896)	2020-03-14	0.00570558	0.129402	0	0	7.93651	41.0025	GAK;AP3D1;VPS54
regulation of synapse organization (GO:0050807)	2020-03-14	0.00570558	0.12883	0	0	7.93651	41.0025	FXR2;FMR1;PDLIM5
regulation of mRNA catabolic process (GO:0061013)	2020-03-14	0.00570558	0.128262	0	0	7.93651	41.0025	UPF1;FMR1;ZC3HAV1
regulation of mitotic cell cycle spindle assembly checkpoint (GO:0090266)	2020-03-14	0.00570558	0.1277	0	0	7.93651	41.0025	DYNC1LI1;CCNB1;TPR
neuron projection development (GO:0031175)	11/167	0.00577927	0.128784	0	0	2.43957	12.5722	DBNL;CTTN;STMN1;EPB41L3;MICALL1;MAP4;MAPT;CAMSAP1;CAMSAP2;PPP1R9B;MAP4K4
neuron development (GO:0048666)	10/144	0.0057855	0.128363	0	0	2.57202	13.2521	FXR2;FMR1;STMN1;MICALL1;THOC2;MAP4;MAPT;MAPRE2;CAMSAP1;PPP1R9B
regulation of ATP metabolic process (GO:1903578)	1943-05-01	0.00581803	0.128526	0	0	4.30663	22.1653	RANBP2;NUP214;TPR;NUP62;ECD
regulation of focal adhesion assembly (GO:0051893)	1944-05-01	0.00642129	0.141241	0	0	4.20875	21.2464	CAMSAP3;BCAS3;SLK;CLASP1;CLASP2
regulation of receptor internalization (GO:0002090)	2020-04-28	0.00643275	0.140885	0	0	5.29101	26.7003	SDCBP;TBC1D5;FMR1;SCYL2
regulation of actin filament-based process (GO:0032970)	1962-06-01	0.00644892	0.140636	0	0	3.58423	18.0783	CNN2;ARHGAP17;RICTOR;BAIAP2;CRK;MTOR
regulation of viral genome replication (GO:0045069)	1963-06-01	0.00696925	0.151336	0	0	3.52734	17.5176	LARP1;TNIP1;IFIT5;PKN2;ZC3HAV1;HACD3
septin ring assembly (GO:0000921)	2020-03-15	0.00699049	0.151155	0	0	7.40741	36.7645	SEPT9;ANLN;SEPT2
negative regulation of adherens junction organization (GO:1903392)	2020-03-15	0.00699049	0.150517	0	0	7.40741	36.7645	BCAS3;RDX;CLASP2
substrate-dependent cell migration (GO:0006929)	2020-03-15	0.00699049	0.149884	0	0	7.40741	36.7645	SDCBP;ANKS1A;CD2AP
transport along microtubule (GO:0010970)	2020-03-15	0.00699049	0.149257	0	0	7.40741	36.7645	CAMSAP3;ARHGAP21;COPG2
protein localization to chromosome, centromeric region (GO:0071459)	2020-03-15	0.00699049	0.148635	0	0	7.40741	36.7645	IK;BUB1B;SPDL1
regulation of clathrin-dependent endocytosis (GO:2000369)	2020-03-15	0.00699049	0.148019	0	0	7.40741	36.7645	SMAP1;SCYL2;PICALM
regulation of cell-substrate junction assembly (GO:0090109)	2020-03-15	0.00699049	0.147407	0	0	7.40741	36.7645	CAMSAP3;SLK;CLASP1
regulation of mitotic sister chromatid separation (GO:0010965)	2020-03-15	0.00699049	0.1468	0	0	7.40741	36.7645	PLK1;TPR;TACC3
regulation of exit from mitosis (GO:0007096)	2020-03-15	0.00699049	0.146199	0	0	7.40741	36.7645	ANLN;PHB2;PPP1R9B
positive regulation of exosomal secretion (GO:1903543)	2020-03-15	0.00699049	0.145602	0	0	7.40741	36.7645	SDCBP;PDCD6IP;STAM
regulation of protein complex disassembly (GO:0043244)	2020-03-15	0.00699049	0.14501	0	0	7.40741	36.7645	GLE1;UPF1;ETF1
regulation of RNA export from nucleus (GO:0046831)	2020-03-15	0.00699049	0.144423	0	0	7.40741	36.7645	RBM27;RBM26;TPR
viral process (GO:0016032)	13/220	0.0069973	0.143981	0	0	2.18855	10.8601	NUP214;RANBP2;PDCD6IP;NUCKS1;BICD1;HCFC1;TPR;CHMP2B;NUP62;UBAP1;CHMP4B;CHMP7;CHMP5
nucleus organization (GO:0006997)	1945-05-01	0.0070671	0.144833	0	0	4.11523	20.3799	TPR;CHMP2B;CHMP4B;CHMP7;CHMP5
positive regulation of protein kinase activity (GO:0045860)	11/172	0.00716819	0.146317	0	0	2.36865	11.6966	TPX2;SLK;SYAP1;KIF14;NEK1;SNX9;MARK2;STK3;PAK4;SNCA;MAP4K4
vacuolar transport (GO:0007034)	2020-04-29	0.00730552	0.148526	0	0	5.10856	25.1296	VPS53;AP3D1;VPS54;CHMP7
positive regulation of supramolecular fiber organization (GO:1902905)	1984-07-01	0.00760801	0.154062	0	0	3.08642	15.0573	CTTN;DCTN1;MAPT;MAPRE1;BAIAP2;CLASP1;NCK1
tRNA aminoacylation for protein translation (GO:0006418)	1946-05-01	0.0077569	0.156456	0	0	4.02576	19.5619	YARS;AIMP2;KARS;SARS;AARS
regulation of generation of precursor metabolites and energy (GO:0043467)	1946-05-01	0.0077569	0.15584	0	0	4.02576	19.5619	RANBP2;NUP214;TPR;NUP62;ECD
positive regulation of cellular catabolic process (GO:0031331)	8/106	0.00802706	0.160636	0	0	2.79525	13.4869	SH3GLB1;UPF1;RDX;VPS11;SNX9;ZC3HAV1;SH3D19;SNCA
regulation of exosomal secretion (GO:1903541)	2020-03-16	0.00843324	0.168105	0	0	6.94444	33.1637	SDCBP;PDCD6IP;STAM
regulation of histone H3-K4 methylation (GO:0051569)	2020-03-16	0.00843324	0.167451	0	0	6.94444	33.1637	DNMT1;SNW1;H2AFY
negative regulation of translational initiation (GO:0045947)	2020-03-16	0.00843324	0.166802	0	0	6.94444	33.1637	FMR1;TPR;EIF3E
protein localization to chromatin (GO:0071168)	2020-03-16	0.00843324	0.166158	0	0	6.94444	33.1637	H2AFY;PLK1;CHMP7
ruffle organization (GO:0031529)	2020-03-16	0.00843324	0.165519	0	0	6.94444	33.1637	LIMA1;PLEKHA1;CORO1B
positive regulation of cell cycle process (GO:0090068)	8/107	0.00847707	0.165741	0	0	2.76912	13.2098	DYNC1LI1;CCNB1;CSPP1;TPR;NUP62;KIF14;KIF23;PKN2
negative regulation of I-kappaB kinase/NF-kappaB signaling (GO:0043124)	1947-05-01	0.00849215	0.165402	0	0	3.94011	18.7889	CYLD;TNIP1;STAT1;CCDC22;TANK
positive regulation of organelle assembly (GO:1902117)	1947-05-01	0.00849215	0.164774	0	0	3.94011	18.7889	SH3GLB1;SDCBP;PDCD6IP;NUP62;CCP110
JNK cascade (GO:0007254)	1966-06-01	0.00871219	0.168403	0	0	3.367	15.9698	SPAG9;DBNL;IRAK1;TAB3;HACD3;CRKL
positive regulation of MAP kinase activity (GO:0043406)	11/177	0.00880497	0.169554	0	0	2.30174	10.8928	KARS;IRAK1;SHC1;PEA15;DVL2;DVL3;TAB3;CRK;TANK;CRKL;STK3
endosome to lysosome transport (GO:0008333)	1948-05-01	0.00927424	0.177919	0	0	3.85802	18.0575	HOOK1;VPS11;AP3D1;VIPAS39;SCYL2
anterograde axonal transport (GO:0008089)	1931-04-01	0.00927724	0.17731	0	0	4.77897	22.3665	FXR2;KIF3A;FMR1;AP3D1
regulation of epithelial to mesenchymal transition (GO:0010717)	1968-06-01	0.0100348	0.191073	0	0	3.26797	15.0382	MAD2L2;SDCBP;STRAP;CLASP1;MTOR;CLASP2
protein sumoylation (GO:0016925)	1968-06-01	0.0100348	0.190363	0	0	3.26797	15.0382	NUP214;RANBP2;NUP62;TPR;SENP2;RANGAP1
virion assembly (GO:0019068)	2020-03-17	0.0100378	0.189714	0	0	6.53595	30.0745	PDCD6IP;CHMP4B;CHMP5
positive regulation by host of viral transcription (GO:0043923)	2020-03-17	0.0100378	0.189014	0	0	6.53595	30.0745	SNW1;CCNT1;NUCKS1
septin ring organization (GO:0031106)	2020-03-17	0.0100378	0.188319	0	0	6.53595	30.0745	SEPT9;ANLN;SEPT2
positive regulation of transcription of Notch receptor target (GO:0007221)	2020-03-17	0.0100378	0.18763	0	0	6.53595	30.0745	SNW1;STAT1;DLGAP5
positive regulation of nucleobase-containing compound transport (GO:0032241)	2020-02-06	0.0101554	0.189136	0	0	12.3457	56.6635	RBM27;RBM26
positive regulation of RNA binding (GO:1905216)	2020-02-06	0.0101554	0.188448	0	0	12.3457	56.6635	FMR1;EIF3E
regulation of non-motile cilium assembly (GO:1902855)	2020-02-06	0.0101554	0.187765	0	0	12.3457	56.6635	SEPT9;MAP4
astral microtubule organization (GO:0030953)	2020-02-06	0.0101554	0.187087	0	0	12.3457	56.6635	KPNB1;CLASP1
centromeric sister chromatid cohesion (GO:0070601)	2020-02-06	0.0101554	0.186414	0	0	12.3457	56.6635	BUB1B;BUB1
deadenylation-independent decapping of nuclear-transcribed mRNA (GO:0031087)	2020-02-06	0.0101554	0.185746	0	0	12.3457	56.6635	DCP1A;DCP1B
signal complex assembly (GO:0007172)	2020-02-06	0.0101554	0.185083	0	0	12.3457	56.6635	PXN;NCK1
positive regulation of RNA export from nucleus (GO:0046833)	2020-02-06	0.0101554	0.184424	0	0	12.3457	56.6635	RBM27;RBM26
plus-end-directed organelle transport along microtubule (GO:0072386)	2020-02-06	0.0101554	0.18377	0	0	12.3457	56.6635	KIF3A;MAPT
positive regulation of clathrin-dependent endocytosis (GO:2000370)	2020-02-06	0.0101554	0.183121	0	0	12.3457	56.6635	SCYL2;PICALM
positive regulation of centrosome cycle (GO:0046607)	2020-02-06	0.0101554	0.182476	0	0	12.3457	56.6635	RANBP2;RANBP3
regulation of protein binding (GO:0043393)	8/111	0.0104679	0.187431	0	0	2.66934	12.1707	FKBP1A;PRMT7;EPB41;PLK1;TFIP11;CRK;GAS8;STK3
positive regulation of plasma membrane bounded cell projection assembly (GO:0120034)	1969-06-01	0.010747	0.191755	0	0	3.22061	14.5994	EPS8;BCAS3;ANLN;APC;FMR1;CCP110
regulation of cell cycle process (GO:0010564)	1990-07-01	0.0109431	0.194574	0	0	2.88066	13.0063	SH3GLB1;SDCCAG3;APC;PLK1;CCP110;TXLNG;FBXO5
nuclear-transcribed mRNA catabolic process, nonsense-mediated decay (GO:0000184)	8/112	0.0110156	0.195182	0	0	2.6455	11.9271	UPF1;UPF3B;SMG9;ETF1;EIF3E;DCP1A;SMG7;SMG6
stress-activated protein kinase signaling cascade (GO:0031098)	1970-06-01	0.0114943	0.202959	0	0	3.1746	14.1775	SLK;CUL1;NEK1;STK3;PAK4;MAP4K4
snRNA transcription (GO:0009301)	1970-06-01	0.0114943	0.202259	0	0	3.1746	14.1775	GTF2A1;CCNT1;PHAX;RPRD2;RPAP2;GTF2E2
snRNA transcription from RNA polymerase II promoter (GO:0042795)	1970-06-01	0.0114943	0.201564	0	0	3.1746	14.1775	GTF2A1;CCNT1;PHAX;RPRD2;RPAP2;GTF2E2
tRNA-containing ribonucleoprotein complex export from nucleus (GO:0071431)	1933-04-01	0.0115661	0.202129	0	0	4.48934	20.021	RANBP2;NUP214;TPR;NUP62
tRNA export from nucleus (GO:0006409)	1933-04-01	0.0115661	0.201439	0	0	4.48934	20.021	RANBP2;NUP214;TPR;NUP62
intra-Golgi vesicle-mediated transport (GO:0006891)	1933-04-01	0.0115661	0.200754	0	0	4.48934	20.021	GOLGA3;COPA;COPB1;COPG2
positive regulation of nucleocytoplasmic transport (GO:0046824)	1933-04-01	0.0115661	0.200073	0	0	4.48934	20.021	RBM27;RBM26;BAG3;TPR
protein localization to membrane (GO:0072657)	10/160	0.0117492	0.202555	0	0	2.31481	10.287	SH3GLB1;GAK;EPB41L3;RDX;SH3PXD2B;AP3D1;ANK3;FERMT2;RAB8A;CLASP2
nuclear envelope reassembly (GO:0031468)	2020-03-18	0.0118074	0.202873	0	0	6.17284	27.4014	NSFL1C;CHMP4B;CHMP7
negative regulation of protein dephosphorylation (GO:0035308)	2020-03-18	0.0118074	0.202192	0	0	6.17284	27.4014	FKBP1A;TIPRL;ENSA
modulation by virus of host morphology or physiology (GO:0019048)	2020-03-18	0.0118074	0.201516	0	0	6.17284	27.4014	KPNA4;KPNA3;KPNB1
tRNA metabolic process (GO:0006399)	2020-03-18	0.0118074	0.200844	0	0	6.17284	27.4014	KARS;SARS;AARS
establishment of epithelial cell polarity (GO:0090162)	2020-03-18	0.0118074	0.200177	0	0	6.17284	27.4014	CAMSAP3;GOLPH3;CLASP1
cell-substrate adherens junction assembly (GO:0007045)	2020-03-18	0.0118074	0.199514	0	0	6.17284	27.4014	LAMA5;CTTN;FERMT2
focal adhesion assembly (GO:0048041)	2020-03-18	0.0118074	0.198856	0	0	6.17284	27.4014	LAMA5;CTTN;FERMT2
negative regulation of ubiquitin-protein ligase activity involved in mitotic cell cycle (GO:0051436)	1971-06-01	0.0122774	0.206091	0	0	3.12989	13.7715	CDC20;CCNB1;PSMD4;PSMD13;BUB1B;FBXO5
endocytosis (GO:0006897)	14/263	0.0125291	0.209626	0	0	1.97155	8.63481	CSNK1D;PIK3C2A;MIB1;GAK;SNX4;SNX1;SNX2;CTTN;MICALL1;SNX9;SNX5;CSNK1A1L;SNX6;PICALM
positive regulation of cytokinesis (GO:0032467)	1934-04-01	0.0128347	0.214038	0	0	4.3573	18.9786	CSPP1;KIF14;KIF23;PKN2
positive regulation of cell development (GO:0010720)	1934-04-01	0.0128347	0.213341	0	0	4.3573	18.9786	SPEN;NUMBL;SNW1;NUMB
positive regulation of proteolysis (GO:0045862)	1952-05-01	0.012898	0.213697	0	0	3.56125	15.4939	TNIP1;PLK1;SNX9;TANK;SH3D19
positive regulation of mitotic cell cycle (GO:0045931)	1952-05-01	0.012898	0.213005	0	0	3.56125	15.4939	DYNC1LI1;CCNB1;NUP62;TPR;PKN2
regulation of neuron death (GO:1901214)	1972-06-01	0.0130973	0.215599	0	0	3.08642	13.3807	KIF14;CHMP4B;MAPT;TANK;SNCA;PICALM
regulation of macroautophagy (GO:0016241)	8/116	0.0134196	0.220193	0	0	2.55428	11.0116	SH3GLB1;IFT20;SCOC;LARP1;EXOC4;SNX5;MTOR;SNX6
negative regulation of protein localization to plasma membrane (GO:1903077)	2020-03-19	0.0137448	0.224806	0	0	5.84795	25.0707	PPFIA1;NUMB;PICALM
vesicle transport along microtubule (GO:0047496)	2020-03-19	0.0137448	0.224088	0	0	5.84795	25.0707	KIF3A;NDE1;KIF5B
Rac protein signal transduction (GO:0016601)	2020-03-19	0.0137448	0.223374	0	0	5.84795	25.0707	EPS8;DBNL;HACD3
negative regulation of protein localization to cell periphery (GO:1904376)	2020-03-19	0.0137448	0.222665	0	0	5.84795	25.0707	PPFIA1;NUMB;PICALM
substrate-dependent cell migration, cell extension (GO:0006930)	2020-02-07	0.0139649	0.225516	0	0	10.582	45.1979	SDCBP;CD2AP
positive regulation of extracellular matrix disassembly (GO:0090091)	2020-02-07	0.0139649	0.224805	0	0	10.582	45.1979	CLASP1;CLASP2
positive regulation of protein deubiquitination (GO:1903003)	2020-02-07	0.0139649	0.224098	0	0	10.582	45.1979	TNIP1;TANK
regulation by virus of viral protein levels in host cell (GO:0046719)	2020-02-07	0.0139649	0.223395	0	0	10.582	45.1979	STAT1;HACD3
positive regulation of mRNA binding (GO:1902416)	2020-02-07	0.0139649	0.222697	0	0	10.582	45.1979	FMR1;EIF3E
regulation of establishment of protein localization (GO:0070201)	2020-02-07	0.0139649	0.222003	0	0	10.582	45.1979	KIAA0586;GAPVD1
negative regulation of transporter activity (GO:0032410)	2020-02-07	0.0139649	0.221314	0	0	10.582	45.1979	CTTNBP2NL;SNCA
positive regulation of mitotic cell cycle spindle assembly checkpoint (GO:0090267)	2020-02-07	0.0139649	0.220629	0	0	10.582	45.1979	DYNC1LI1;TPR
regulation of protein deubiquitination (GO:0090085)	2020-02-07	0.0139649	0.219948	0	0	10.582	45.1979	TNIP1;TANK
regulation of microtubule binding (GO:1904526)	2020-02-07	0.0139649	0.219271	0	0	10.582	45.1979	MAPRE1;GAS8
cellular response to platelet-derived growth factor stimulus (GO:0036120)	2020-02-07	0.0139649	0.218598	0	0	10.582	45.1979	SYAP1;CORO1B
microglial cell activation (GO:0001774)	2020-02-07	0.0139649	0.21793	0	0	10.582	45.1979	MAPT;SNCA
activation of MAPK activity (GO:0000187)	8/117	0.0140761	0.218995	0	0	2.53245	10.7965	SPAG9;DBNL;KARS;IRAK1;SHC1;PEA15;TAB3;HACD3
tRNA transport (GO:0051031)	1935-04-01	0.0141888	0.220078	0	0	4.2328	18.0118	RANBP2;NUP214;TPR;NUP62
regulation of receptor-mediated endocytosis (GO:0048259)	1936-04-01	0.0156301	0.241699	0	0	4.11523	17.1134	CBL;BICD1;SMAP1;PICALM
plasma membrane organization (GO:0007009)	1936-04-01	0.0156301	0.240968	0	0	4.11523	17.1134	MICALL1;EPB41L3;SNX9;ANK3
vesicle-mediated transport in synapse (GO:0099003)	1936-04-01	0.0156301	0.240243	0	0	4.11523	17.1134	KIF5B;AP3D1;C2CD4C;SNCA
negative regulation of cellular amide metabolic process (GO:0034249)	1975-06-01	0.0157858	0.241907	0	0	2.96296	12.2923	FXR2;LARP1;FMR1;SAMD4B;GIGYF2;SNCA
positive regulation of gene silencing by miRNA (GO:2000637)	2020-03-20	0.0158518	0.242191	0	0	5.55556	23.0248	FMR1;STAT3;LIMD1
negative regulation of plasma membrane bounded cell projection assembly (GO:0120033)	2020-03-20	0.0158518	0.241468	0	0	5.55556	23.0248	TCHP;CCP110;CEP97
RNA processing (GO:0006396)	11/193	0.016031	0.24347	0	0	2.11092	8.72492	SMU1;PRPF3;YTHDC2;TFIP11;DHX29;TARDBP;PRPF8;BICD1;SRSF11;BCAS2;PPP1R9B
response to interleukin-1 (GO:0070555)	1976-06-01	0.0167608	0.253799	0	0	2.92398	11.9553	IGBP1;UPF1;IRAK1;YTHDC2;TANK;SNCA
positive regulation of transcription from RNA polymerase I promoter (GO:0045943)	2020-03-21	0.0181301	0.273721	0	0	5.29101	21.2179	NOL11;WDR43;MTOR
negative regulation of protein tyrosine kinase activity (GO:0061099)	2020-03-21	0.0181301	0.272914	0	0	5.29101	21.2179	CBL;VPS25;SNX6
non-motile cilium assembly (GO:1905515)	2020-03-21	0.0181301	0.272111	0	0	5.29101	21.2179	DCTN1;CSNK1D;PIBF1
negative regulation of cyclin-dependent protein kinase activity (GO:1904030)	2020-03-21	0.0181301	0.271313	0	0	5.29101	21.2179	APC;PLK1;IPO7
positive regulation of receptor internalization (GO:0002092)	2020-03-21	0.0181301	0.27052	0	0	5.29101	21.2179	TBC1D5;FMR1;SCYL2
positive regulation of extracellular matrix assembly (GO:1901203)	2020-02-08	0.0182898	0.272107	0	0	9.25926	37.0501	CLASP1;CLASP2
regulation of amyloid precursor protein catabolic process (GO:1902991)	2020-02-08	0.0182898	0.271316	0	0	9.25926	37.0501	FKBP1A;PICALM
response to magnesium ion (GO:0032026)	2020-02-08	0.0182898	0.270529	0	0	9.25926	37.0501	ANK3;SNCA
cellular response to interleukin-21 (GO:0098757)	2020-02-08	0.0182898	0.269748	0	0	9.25926	37.0501	STAT1;STAT3
amyloid fibril formation (GO:1990000)	2020-02-08	0.0182898	0.26897	0	0	9.25926	37.0501	FKBP1A;MAPT
translocation of molecules into host (GO:0044417)	2020-02-08	0.0182898	0.268197	0	0	9.25926	37.0501	THOC2;THOC7
nuclear-transcribed mRNA catabolic process, deadenylation-independent decay (GO:0031086)	2020-02-08	0.0182898	0.267429	0	0	9.25926	37.0501	DCP1A;DCP1B
interleukin-21-mediated signaling pathway (GO:0038114)	2020-02-08	0.0182898	0.266665	0	0	9.25926	37.0501	STAT1;STAT3
positive regulation of early endosome to late endosome transport (GO:2000643)	2020-02-08	0.0182898	0.265905	0	0	9.25926	37.0501	RDX;VPS11
positive regulation of spindle checkpoint (GO:0090232)	2020-02-08	0.0182898	0.26515	0	0	9.25926	37.0501	DYNC1LI1;TPR
deadenylation-dependent decapping of nuclear-transcribed mRNA (GO:0000290)	2020-02-08	0.0182898	0.264398	0	0	9.25926	37.0501	DCP1A;DCP1B
TORC1 signaling (GO:0038202)	2020-02-08	0.0182898	0.263652	0	0	9.25926	37.0501	LARP1;MTOR
negative regulation of mRNA polyadenylation (GO:1900364)	2020-02-08	0.0182898	0.262909	0	0	9.25926	37.0501	CCNT1;ZC3H14
early endosome to Golgi transport (GO:0034498)	2020-02-08	0.0182898	0.26217	0	0	9.25926	37.0501	SNX1;SNX2
regulation of long term synaptic depression (GO:1900452)	2020-02-08	0.0182898	0.261436	0	0	9.25926	37.0501	FMR1;MAPT
positive regulation of protein homodimerization activity (GO:0090073)	2020-02-08	0.0182898	0.260706	0	0	9.25926	37.0501	SYAP1;TANK
viral mRNA export from host cell nucleus (GO:0046784)	2020-02-08	0.0182898	0.25998	0	0	9.25926	37.0501	THOC2;THOC7
regulation of glycolytic process (GO:0006110)	1957-05-01	0.0186355	0.264158	0	0	3.24886	12.9392	NUP214;RANBP2;NUP62;TPR;ECD
IRE1-mediated unfolded protein response (GO:0036498)	1957-05-01	0.0186355	0.263427	0	0	3.24886	12.9392	SHC1;DCTN1;TLN1;ARFGAP1;SEC31A
positive regulation of cell death (GO:0010942)	1957-05-01	0.0186355	0.262699	0	0	3.24886	12.9392	SAP30BP;APC;MAPT;SNCA;PICALM
regulation of cellular amide metabolic process (GO:0034248)	1938-04-01	0.0187806	0.264015	0	0	3.89864	15.4968	CDC123;GEMIN5;PGAM4;EIF2A
anaphase-promoting complex-dependent catabolic process (GO:0031145)	1979-06-01	0.0199328	0.279443	0	0	2.81294	11.0137	CDC20;CCNB1;PSMD4;PSMD13;PLK1;BUB1B
receptor metabolic process (GO:0043112)	1958-05-01	0.0199552	0.278991	0	0	3.19285	12.4976	SH3GLB1;SNX1;KIF16B;SNCA;PICALM
clathrin-dependent endocytosis (GO:0072583)	1939-04-01	0.0204927	0.285722	0	0	3.79867	14.768	GAK;C2CD4C;SNCA;PICALM
regulation of plasma membrane bounded cell projection assembly (GO:0120032)	1939-04-01	0.0204927	0.284943	0	0	3.79867	14.768	IFT20;CYLD;FMR1;RDX
negative regulation of protein polymerization (GO:0032272)	2020-03-22	0.0205805	0.285386	0	0	5.05051	19.6132	STMN1;MAPRE1;SNCA
beta-catenin destruction complex disassembly (GO:1904886)	2020-03-22	0.0205805	0.284613	0	0	5.05051	19.6132	APC;DVL2;DVL3
NIK/NF-kappaB signaling (GO:0038061)	1980-06-01	0.0210749	0.290662	0	0	2.77778	10.7213	PSMD4;IRAK1;PSMD13;CUL1;TANK;UBE2M
regulation of cellular response to stress (GO:0080135)	7/104	0.0226399	0.311406	0	0	2.49288	9.44312	NUP214;RANBP2;BAG3;TPR;NUP62;MAPT;MTOR
positive regulation of protein binding (GO:0032092)	1960-05-01	0.0227748	0.312419	0	0	3.08642	11.6731	FKBP1A;EPB41;SYAP1;TANK;STK3
regulation of stress fiber assembly (GO:0051492)	1960-05-01	0.0227748	0.311581	0	0	3.08642	11.6731	STMN1;PXN;PPFIA1;CLASP1;CLASP2
positive regulation of transcription of nuclear large rRNA transcript from RNA polymerase I promoter (GO:1901838)	2020-02-09	0.0230994	0.315177	0	0	8.23045	31.0119	NOL11;MTOR
microtubule anchoring at centrosome (GO:0034454)	2020-02-09	0.0230994	0.314337	0	0	8.23045	31.0119	KIF3A;DCTN1
negative regulation of mRNA 3'-end processing (GO:0031441)	2020-02-09	0.0230994	0.313501	0	0	8.23045	31.0119	CCNT1;ZC3H14
negative regulation of histone methylation (GO:0031061)	2020-02-09	0.0230994	0.312669	0	0	8.23045	31.0119	DNMT1;H2AFY
Golgi vesicle budding (GO:0048194)	2020-02-09	0.0230994	0.311842	0	0	8.23045	31.0119	GOLPH3;SEC31A
podosome assembly (GO:0071800)	2020-02-09	0.0230994	0.311019	0	0	8.23045	31.0119	DBNL;SH3PXD2B
regulation of homotypic cell-cell adhesion (GO:0034110)	2020-02-09	0.0230994	0.310201	0	0	8.23045	31.0119	RDX;ANK3
negative regulation of peptidyl-lysine acetylation (GO:2000757)	2020-02-09	0.0230994	0.309387	0	0	8.23045	31.0119	TAF7;SNCA
regulation of I-kappaB kinase/NF-kappaB signaling (GO:0043122)	11/204	0.0231111	0.308733	0	0	1.9971	7.52394	FKBP1A;ANKRD17;IRAK1;TNIP1;STAT1;NUP62;IFIT5;TRIM25;CCDC22;TANK;CC2D1A
regulation of protein oligomerization (GO:0032459)	2020-03-23	0.0232035	0.309157	0	0	4.83092	18.1809	SH3GLB1;SNX9;DNM1L
positive regulation of cell cycle G1/S phase transition (GO:1902808)	2020-03-23	0.0232035	0.308352	0	0	4.83092	18.1809	ANKRD17;RDX;PHB2
positive regulation of mRNA catabolic process (GO:0061014)	2020-03-23	0.0232035	0.307551	0	0	4.83092	18.1809	UPF1;ZC3HAV1;TNRC6B
regulation of anatomical structure morphogenesis (GO:0022603)	1982-06-01	0.0234901	0.310543	0	0	2.71003	10.1658	EGLN1;MAPT;CAMSAP1;CLASP1;SH3D19;CLASP2
protein modification by small protein conjugation (GO:0032446)	18/398	0.0236106	0.31133	0	0	1.67504	6.27481	NUP214;BRAP;RANBP2;PLK1;CUL1;XIAP;LMO7;RANGAP1;SENP2;CBL;MIB1;VCPIP1;TPR;NUP62;CCDC22;ZNF598;CUL4B;UBE2M
G1/S transition of mitotic cell cycle (GO:0000082)	7/105	0.0237146	0.311895	0	0	2.46914	9.23868	RANBP2;RANBP3;ORC2;CUL1;MCM10;FBXO5;CUL4B
positive regulation of cell division (GO:0051781)	1941-04-01	0.0241965	0.317415	0	0	3.61337	13.4473	CSPP1;KIF14;KIF23;PKN2
regulation of protein localization (GO:0032880)	1941-04-01	0.0241965	0.316601	0	0	3.61337	13.4473	FKBP1A;KIAA0586;DVL3;PICALM
RNA splicing (GO:0008380)	7/106	0.0248238	0.323979	0	0	2.44584	9.03972	SMU1;PRPF3;TARDBP;PRPF8;BCAS2;SRSF11;PPP1R9B
negative regulation of protein localization to membrane (GO:1905476)	2020-03-24	0.025999	0.338452	0	0	4.62963	16.8967	NUMB;PPFIA1;PICALM
regulation of chromosome organization (GO:0033044)	2020-03-24	0.025999	0.33759	0	0	4.62963	16.8967	UPF1;MAPT;SMG6
negative regulation of cyclin-dependent protein serine/threonine kinase activity (GO:0045736)	2020-03-24	0.025999	0.336734	0	0	4.62963	16.8967	APC;PLK1;IPO7
negative regulation of proteasomal ubiquitin-dependent protein catabolic process (GO:0032435)	2020-03-24	0.025999	0.335881	0	0	4.62963	16.8967	USP14;SDCBP;N4BP1
cytoplasmic pattern recognition receptor signaling pathway (GO:0002753)	2020-03-24	0.025999	0.335033	0	0	4.62963	16.8967	CYLD;IRAK1;TAB3
activation of GTPase activity (GO:0090630)	1984-06-01	0.0260842	0.335283	0	0	2.6455	9.64663	BCAS3;TBC1D5;ARHGEF16;TBC1D2B;RANGAP1;TBC1D15
nuclear-transcribed mRNA catabolic process, deadenylation-dependent decay (GO:0000288)	1963-05-01	0.027467	0.352171	0	0	2.93945	10.5666	HBS1L;CNOT11;SAMD4B;DCP1A;DCP1B
proteasomal protein catabolic process (GO:0010498)	12/237	0.0279508	0.357476	0	0	1.87529	6.7085	CDC20;TRIM9;NSFL1C;PSMD4;APC;PSMD13;SEL1L;KIF14;CUL1;TRIM25;BUB1B;CUL4B
negative regulation of ERBB signaling pathway (GO:1901185)	1943-04-01	0.0282797	0.360778	0	0	3.44531	12.2846	STAM;EPS15L1;CBL;EPN1
Wnt signaling pathway (GO:0016055)	7/109	0.0283635	0.360945	0	0	2.37853	8.47386	APC;CUL1;DVL2;DVL3;STRN;FERMT2;CSNK1A1L
endothelium development (GO:0003158)	2020-02-10	0.0283647	0.360062	0	0	7.40741	26.3897	LAMA5;EDF1
cellular response to growth hormone stimulus (GO:0071378)	2020-02-10	0.0283647	0.359168	0	0	7.40741	26.3897	PXN;STAT3
positive regulation of cytoplasmic transport (GO:1903651)	2020-02-10	0.0283647	0.358279	0	0	7.40741	26.3897	RDX;VPS11
regulation of attachment of spindle microtubules to kinetochore (GO:0051988)	2020-02-10	0.0283647	0.357395	0	0	7.40741	26.3897	CCNB1;APC
regulation of Arp2/3 complex-mediated actin nucleation (GO:0034315)	2020-02-10	0.0283647	0.356514	0	0	7.40741	26.3897	ARFIP1;CORO1B
regulation of histone phosphorylation (GO:0033127)	2020-02-10	0.0283647	0.355638	0	0	7.40741	26.3897	H2AFY;FMR1
negative regulation of transcription from RNA polymerase II promoter in response to stress (GO:0097201)	2020-02-10	0.0283647	0.354767	0	0	7.40741	26.3897	BAG3;NCK1
negative regulation of wound healing (GO:0061045)	2020-03-25	0.0289668	0.361412	0	0	4.44444	15.7405	CRK;CLASP1;CLASP2
protein import into nucleus, translocation (GO:0000060)	2020-03-25	0.0289668	0.36053	0	0	4.44444	15.7405	CEP57;PHB2;KPNB1
nucleotide-binding domain, leucine rich repeat containing receptor signaling pathway (GO:0035872)	2020-03-25	0.0289668	0.359653	0	0	4.44444	15.7405	CYLD;IRAK1;TAB3
RNA splicing, via transesterification reactions (GO:0000375)	2020-03-25	0.0289668	0.35878	0	0	4.44444	15.7405	PRPF3;PRPF8;BCAS2
negative regulation of cellular protein localization (GO:1903828)	2020-03-25	0.0289668	0.357911	0	0	4.44444	15.7405	H2AFY;MAPT;PICALM
regulation of viral release from host cell (GO:1902186)	2020-03-25	0.0289668	0.357047	0	0	4.44444	15.7405	CHMP2B;TRIM25;CHMP4B
regulation of cellular protein localization (GO:1903827)	2020-03-25	0.0289668	0.356186	0	0	4.44444	15.7405	CEP72;DVL3;MAPT
macroautophagy (GO:0016236)	7/110	0.0296156	0.363289	0	0	2.3569	8.29501	TBC1D5;CHMP2B;CHMP4B;STAM;WIPI2;VPS25;SNAP29
positive regulation of intracellular transport (GO:0032388)	1944-04-01	0.0304655	0.372819	0	0	3.367	11.7547	BCAS3;TPR;CEP131;PCNT
positive regulation of protein modification by small protein conjugation or removal (GO:1903322)	1965-05-01	0.0309123	0.377381	0	0	2.849	9.90485	FKBP1A;TNIP1;XIAP;SENP2;TANK
regulation of cell division (GO:0051302)	1965-05-01	0.0309123	0.37648	0	0	2.849	9.90485	SH3GLB1;SDCCAG3;CSPP1;PLK1;CCP110
protein polymerization (GO:0051258)	1945-04-01	0.0327483	0.397892	0	0	3.29218	11.2557	MAP7D3;TPPP;MAPT;CKAP5
response to cytokine (GO:0034097)	8/138	0.0338256	0.410005	0	0	2.14707	7.27115	IGBP1;IRAK1;STAT1;YTHDC2;STAT3;PTPN11;DDOST;SNCA
regulation of vesicle-mediated transport (GO:0060627)	8/138	0.0338256	0.409033	0	0	2.14707	7.27115	RUFY1;ZFYVE16;TBC1D5;TBC1D2B;TBC1D15;RAB8A;ARFGAP1;PICALM
interleukin-27-mediated signaling pathway (GO:0070106)	2020-02-11	0.0340575	0.410864	0	0	6.73401	22.759	STAT1;STAT3
positive regulation by host of viral process (GO:0044794)	2020-02-11	0.0340575	0.409895	0	0	6.73401	22.759	YTHDC2;NUCKS1
positive regulation of extracellular matrix organization (GO:1903055)	2020-02-11	0.0340575	0.40893	0	0	6.73401	22.759	CLASP1;CLASP2
Golgi ribbon formation (GO:0090161)	2020-02-11	0.0340575	0.40797	0	0	6.73401	22.759	GOLPH3;GCC2
proteasome assembly (GO:0043248)	2020-02-11	0.0340575	0.407015	0	0	6.73401	22.759	PSMD4;PSMD13
mitochondrion distribution (GO:0048311)	2020-02-11	0.0340575	0.406064	0	0	6.73401	22.759	MAPT;DNM1L
stress granule assembly (GO:0034063)	2020-02-11	0.0340575	0.405117	0	0	6.73401	22.759	MAPT;BICD1
negative regulation of histone acetylation (GO:0035067)	2020-02-11	0.0340575	0.404175	0	0	6.73401	22.759	TAF7;SNCA
negative regulation of nucleocytoplasmic transport (GO:0046823)	2020-02-11	0.0340575	0.403237	0	0	6.73401	22.759	TPR;RANGAP1
histone mRNA catabolic process (GO:0071044)	2020-02-11	0.0340575	0.402304	0	0	6.73401	22.759	UPF1;XRN1
epithelial cell-cell adhesion (GO:0090136)	2020-02-11	0.0340575	0.401375	0	0	6.73401	22.759	CAMSAP3;VCL
interleukin-35-mediated signaling pathway (GO:0070757)	2020-02-11	0.0340575	0.40045	0	0	6.73401	22.759	STAT1;STAT3
regulation of mRNA polyadenylation (GO:1900363)	2020-02-11	0.0340575	0.399529	0	0	6.73401	22.759	CCNT1;ZC3H14
protein oligomerization (GO:0051259)	11/217	0.0341457	0.399645	0	0	1.87745	6.34038	SH3GLB1;SEPT9;ADSL;SNX2;PDCD6IP;AHNAK;IRAK1;APC;CHMP4B;MAPT;DNM1L
regulation of protein localization to plasma membrane (GO:1903076)	1967-05-01	0.034617	0.404235	0	0	2.76396	9.29632	KIF5B;ARHGEF16;PPFIA1;NUMB;PICALM
cell-matrix adhesion (GO:0007160)	1990-06-01	0.0349846	0.407594	0	0	2.46914	8.27864	LAMA5;CTTN;PPFIA1;ZYX;VCL;FERMT2
cellular response to growth factor stimulus (GO:0071363)	8/139	0.0350814	0.407792	0	0	2.13163	7.14113	WWOX;SHC1;PDCD5;SYAP1;CPNE3;PTPN11;MAPT;CORO1B
protein complex disassembly (GO:0043241)	1946-04-01	0.0351284	0.40741	0	0	3.22061	10.785	APC;DVL2;DVL3;SNAP29
regulation of G1/S transition of mitotic cell cycle (GO:2000045)	1946-04-01	0.0351284	0.406486	0	0	3.22061	10.785	ANKRD17;RDX;KIF14;ZNF655
regulation of DNA metabolic process (GO:0051052)	1946-04-01	0.0351284	0.405566	0	0	3.22061	10.785	ANKRD17;UPF1;NUCKS1;SMG6
endocytic recycling (GO:0032456)	2020-03-27	0.0354151	0.407953	0	0	4.11523	13.7474	SNX4;VPS53;MICALL1
protein targeting to vacuole (GO:0006623)	2020-03-27	0.0354151	0.407034	0	0	4.11523	13.7474	ZFYVE16;AP3D1;GCC2
cargo loading into vesicle (GO:0035459)	2020-03-27	0.0354151	0.406119	0	0	4.11523	13.7474	SEC24B;SEC31A;PICALM
positive regulation of GTPase activity (GO:0043547)	10/192	0.0360955	0.412994	0	0	1.92901	6.40738	ARHGAP21;BCAS3;TBC1D5;ARHGEF16;DVL3;TBC1D2B;SNX9;RANGAP1;TBC1D15;PICALM
peptidyl-lysine modification (GO:0018205)	7/115	0.0364345	0.41594	0	0	2.25443	7.46721	NUP214;RANBP2;TPR;NUP62;VIPAS39;SENP2;RANGAP1
negative regulation of phosphatase activity (GO:0010923)	1968-05-01	0.036568	0.416532	0	0	2.72331	9.0103	FKBP1A;CAMSAP3;RBM26;PPP1R12A;TIPRL
positive regulation of macromolecule metabolic process (GO:0010604)	13/276	0.0376579	0.427992	0	0	1.7445	5.72058	DNMT1;FMR1;RDX;STAT3;PDCD5;ANK3;MTOR;HCFC1;FUBP3;TBC1D5;UBAP2;SCYL2;SNCA
positive regulation of cell migration (GO:0030335)	11/221	0.0381843	0.43301	0	0	1.84347	6.01955	SPAG9;SDCBP;APC;RDX;NUMB;FGFR1OP;CPNE3;MAPRE1;CLASP1;MTOR;CLASP2
cell cycle G1/S phase transition (GO:0044843)	1992-06-01	0.0383368	0.433775	0	0	2.41546	7.87765	RANBP2;RANBP3;ORC2;CUL1;MCM10;CUL4B
regulation of endocytosis (GO:0030100)	1969-05-01	0.0385853	0.435621	0	0	2.68384	8.7356	RUFY1;ZFYVE16;ARFGAP1;SNCA;PICALM
negative regulation of angiogenesis (GO:0016525)	1969-05-01	0.0385853	0.434659	0	0	2.68384	8.7356	STAT1;PGK1;SARS;EPN1;AMOT
negative regulation of cell cycle G2/M phase transition (GO:1902750)	1969-05-01	0.0385853	0.433702	0	0	2.68384	8.7356	PSMD4;H2AFY;PSMD13;PLK1;CUL1
positive regulation of extrinsic apoptotic signaling pathway (GO:2001238)	2020-03-28	0.0388929	0.436199	0	0	3.96825	12.8847	WWOX;CYLD;TANK
nucleotide-binding oligomerization domain containing signaling pathway (GO:0070423)	2020-03-28	0.0388929	0.435243	0	0	3.96825	12.8847	CYLD;IRAK1;TAB3
protein export from nucleus (GO:0006611)	2020-03-28	0.0388929	0.43429	0	0	3.96825	12.8847	NUP214;NUP62;CCHCR1
bicellular tight junction assembly (GO:0070830)	2020-03-28	0.0388929	0.433342	0	0	3.96825	12.8847	PDCD6IP;APC;STRN
entry of bacterium into host cell (GO:0035635)	2020-02-12	0.040151	0.446385	0	0	6.17284	19.8463	CTNND1;CBL
Golgi localization (GO:0051645)	2020-02-12	0.040151	0.445415	0	0	6.17284	19.8463	ARHGAP21;ARCN1
pre-mRNA cleavage required for polyadenylation (GO:0098789)	2020-02-12	0.040151	0.444448	0	0	6.17284	19.8463	CSTF2;CSTF2T
spliceosomal tri-snRNP complex assembly (GO:0000244)	2020-02-12	0.040151	0.443486	0	0	6.17284	19.8463	PRPF3;PRPF8
cargo loading into COPII-coated vesicle (GO:0090110)	2020-02-12	0.040151	0.442529	0	0	6.17284	19.8463	SEC24B;SEC31A
kinetochore organization (GO:0051383)	2020-02-12	0.040151	0.441575	0	0	6.17284	19.8463	CENPH;NUF2
positive regulation of peptidase activity (GO:0010952)	2020-02-12	0.040151	0.440625	0	0	6.17284	19.8463	KARS;TANK
purine nucleoside monophosphate biosynthetic process (GO:0009127)	2020-02-12	0.040151	0.43968	0	0	6.17284	19.8463	ADSL;ATIC
plasma membrane tubulation (GO:0097320)	2020-02-12	0.040151	0.438738	0	0	6.17284	19.8463	MICALL1;SNX9
positive regulation of mRNA metabolic process (GO:1903313)	2020-02-12	0.040151	0.437801	0	0	6.17284	19.8463	UPF1;ZC3HAV1
eye photoreceptor cell differentiation (GO:0001754)	2020-02-12	0.040151	0.436867	0	0	6.17284	19.8463	AGTPBP1;STAT3
Ras protein signal transduction (GO:0007265)	11/223	0.0403238	0.437814	0	0	1.82694	5.86596	EPS8;BRAP;DNMT1;DBNL;SHC1;HACD3;RAB8A;KPNB1;CRKL;PAK4;PHACTR4
synaptic vesicle endocytosis (GO:0048488)	2020-03-29	0.0425377	0.46087	0	0	3.83142	12.0972	GAK;C2CD4C;SNCA
MyD88-dependent toll-like receptor signaling pathway (GO:0002755)	2020-03-29	0.0425377	0.459893	0	0	3.83142	12.0972	IRAK1;TNIP1;TAB3
regulation of phosphorylation (GO:0042325)	7/119	0.0425807	0.459386	0	0	2.17865	6.87659	NUP214;RANBP2;SDCBP;TPR;ECD;NUP62;RICTOR
positive regulation of protein localization to membrane (GO:1905477)	1995-06-01	0.0437371	0.470866	0	0	2.33918	7.3206	KIF5B;PDCD5;ARHGEF16;TP53BP2;NMT1;ANK3
transcription elongation from RNA polymerase II promoter (GO:0006368)	1995-06-01	0.0437371	0.469875	0	0	2.33918	7.3206	GTF2A1;SUPT16H;CCNT1;TAF7;ELP4;GTF2E2
ubiquitin-dependent protein catabolic process (GO:0006511)	15/341	0.0447547	0.479797	0	0	1.6292	5.06119	RANBP2;RANBP3;PSMD13;KIF14;CUL1;BUB1B;CBL;CDC20;TRIM9;NSFL1C;PSMD4;APC;TRIM25;UBAP1;CUL4B
regulation of phosphatase activity (GO:0010921)	1972-05-01	0.0450382	0.481824	0	0	2.57202	7.97388	CAMSAP3;RBM26;PPP1R12A;PPP6R3;TIPRL
receptor internalization (GO:0031623)	1950-04-01	0.0456268	0.487099	0	0	2.96296	9.14744	SNX1;SCYL2;SNCA;PICALM
activation of JUN kinase activity (GO:0007257)	2020-03-30	0.0463471	0.493756	0	0	3.7037	11.3763	SPAG9;DBNL;HACD3
protein localization to lysosome (GO:0061462)	2020-03-30	0.0463471	0.492727	0	0	3.7037	11.3763	ZFYVE16;AP3D1;GCC2
positive regulation of histone H3-K4 methylation (GO:0051571)	2020-02-13	0.0466196	0.494594	0	0	5.69801	17.4686	DNMT1;SNW1
mRNA cleavage involved in mRNA processing (GO:0098787)	2020-02-13	0.0466196	0.493568	0	0	5.69801	17.4686	CSTF2;CSTF2T
poly(A)+ mRNA export from nucleus (GO:0016973)	2020-02-13	0.0466196	0.492546	0	0	5.69801	17.4686	POLDIP3;THOC2
copper ion homeostasis (GO:0055070)	2020-02-13	0.0466196	0.491529	0	0	5.69801	17.4686	XIAP;CCDC22
cellular response to interleukin-15 (GO:0071350)	2020-02-13	0.0466196	0.490515	0	0	5.69801	17.4686	SHC1;STAT3
establishment of chromosome localization (GO:0051303)	2020-02-13	0.0466196	0.489506	0	0	5.69801	17.4686	NDE1;SPICE1
interleukin-15-mediated signaling pathway (GO:0035723)	2020-02-13	0.0466196	0.488501	0	0	5.69801	17.4686	SHC1;STAT3
endothelial cell differentiation (GO:0045446)	2020-02-13	0.0466196	0.4875	0	0	5.69801	17.4686	LAMA5;EDF1
ribonucleoprotein complex disassembly (GO:0032988)	2020-02-13	0.0466196	0.486503	0	0	5.69801	17.4686	KIF5B;TFIP11
regulation of exocytosis (GO:0017157)	1951-04-01	0.0484959	0.50505	0	0	2.90487	8.79093	RAB8A;CLASP1;SNCA;CLASP2
response to organonitrogen compound (GO:0010243)	1951-04-01	0.0484959	0.504021	0	0	2.90487	8.79093	HLCS;SEL1L;TRIM25;MTOR
regulation of G-protein coupled receptor protein signaling pathway (GO:0008277)	1974-05-01	0.0496769	0.515246	0	0	2.5025	7.51305	GIT2;NMT1;RPGRIP1L;BICD1;PPP1R9B
regulation of dendritic spine development (GO:0060998)	2020-03-31	0.0503189	0.520846	0	0	3.58423	10.7146	FXR2;FMR1;PDLIM5
positive regulation of ubiquitin-protein transferase activity (GO:0051443)	2020-03-31	0.0503189	0.519792	0	0	3.58423	10.7146	CDC20;PLK1;FBXO5
regulation of protein export from nucleus (GO:0046825)	2020-03-31	0.0503189	0.518742	0	0	3.58423	10.7146	BAG3;TPR;RANGAP1
protein destabilization (GO:0031648)	2020-03-31	0.0503189	0.517696	0	0	3.58423	10.7146	PLK1;SENP2;SNCA
positive regulation of secretion by cell (GO:1903532)	1952-04-01	0.0514624	0.528395	0	0	2.849	8.45272	GOLPH3;DNM1L;CLASP1;CLASP2
regulation of signal transduction (GO:0009966)	11/233	0.0522719	0.535629	0	0	1.74853	5.16043	BRAP;GIT2;SNW1;IRAK1;PXN;NUP62;XIAP;NUCKS1;SENP2;CRK;NCK1
ribonucleoside monophosphate biosynthetic process (GO:0009156)	2020-02-14	0.0534386	0.546488	0	0	5.29101	15.4985	ADSL;ATIC
regulation of Golgi organization (GO:1903358)	2020-02-14	0.0534386	0.545395	0	0	5.29101	15.4985	CAMSAP3;CAMSAP2
clathrin coat assembly (GO:0048268)	2020-02-14	0.0534386	0.544306	0	0	5.29101	15.4985	PIK3C2A;PICALM
negative regulation of receptor-mediated endocytosis (GO:0048261)	2020-02-14	0.0534386	0.543222	0	0	5.29101	15.4985	SDCBP;PICALM
retrograde transport, endosome to plasma membrane (GO:1990126)	2020-02-14	0.0534386	0.542142	0	0	5.29101	15.4985	SDCCAG3;MICALL1
regulation of extracellular matrix disassembly (GO:0010715)	2020-02-14	0.0534386	0.541066	0	0	5.29101	15.4985	CLASP1;CLASP2
negative regulation of focal adhesion assembly (GO:0051895)	2020-02-14	0.0534386	0.539995	0	0	5.29101	15.4985	BCAS3;CLASP2
necroptotic process (GO:0070266)	2020-02-14	0.0534386	0.538928	0	0	5.29101	15.4985	CYLD;DNM1L
regulation of gastrulation (GO:0010470)	2020-02-14	0.0534386	0.537865	0	0	5.29101	15.4985	CLASP1;CLASP2
positive regulation of intracellular protein transport (GO:0090316)	8/152	0.0543328	0.545788	0	0	1.94932	5.67764	SH3GLB1;BCAS3;BAG3;CEP131;TPR;VPS11;ANK3;PCNT
protein stabilization (GO:0050821)	8/152	0.0543328	0.544715	0	0	1.94932	5.67764	COG7;SEL1L;DVL3;SUGT1;IFT46;PHB2;HCFC1;STK3
positive regulation of cell motility (GO:2000147)	9/179	0.0543744	0.544064	0	0	1.8622	5.42246	SPAG9;SDCBP;APC;RDX;NUMB;FGFR1OP;PGAM4;CPNE3;MAPRE1
sister chromatid segregation (GO:0000819)	1932-03-01	0.0544504	0.543758	0	0	3.47222	10.1058	CEP57;PLK1;ZWINT
negative regulation of receptor activity (GO:2000272)	1932-03-01	0.0544504	0.542696	0	0	3.47222	10.1058	CBL;VPS25;SNX6
substrate adhesion-dependent cell spreading (GO:0034446)	1932-03-01	0.0544504	0.541638	0	0	3.47222	10.1058	LAMA5;KIF14;FERMT2
positive regulation of apoptotic signaling pathway (GO:2001235)	1976-05-01	0.0545862	0.541932	0	0	2.43665	7.08571	WWOX;CYLD;PDCD5;DNM1L;TANK
activation of MAPKK activity (GO:0000186)	1933-03-01	0.0587388	0.582027	0	0	3.367	9.54429	CRK;STK3;CRKL
neural tube closure (GO:0001843)	1933-03-01	0.0587388	0.5809	0	0	3.367	9.54429	DVL2;DVL3;PHACTR4
regulation of autophagosome assembly (GO:2000785)	1933-03-01	0.0587388	0.579776	0	0	3.367	9.54429	SH3GLB1;IFT20;CHMP4B
establishment or maintenance of epithelial cell apical/basal polarity (GO:0045197)	1933-03-01	0.0587388	0.578657	0	0	3.367	9.54429	CAMSAP3;PDCD6IP;MARK2
exonucleolytic nuclear-transcribed mRNA catabolic process involved in deadenylation-dependent decay (GO:0043928)	1933-03-01	0.0587388	0.577542	0	0	3.367	9.54429	HBS1L;DCP1A;DCP1B
transcription, DNA-templated (GO:0006351)	15/356	0.0604616	0.593337	0	0	1.56055	4.37851	BTF3;TCERG1;GTF2A1;SUPT16H;TMF1;CCNT1;ECD;TTF2;GTF2E2;HCFC1;FUBP3;NUP62;DVL2;TAF7;TARDBP
regulation of mRNA metabolic process (GO:1903311)	2020-02-15	0.0605845	0.593403	0	0	4.93827	13.8455	RBM27;RBM26
regulation of mitotic metaphase/anaphase transition (GO:0030071)	2020-02-15	0.0605845	0.592266	0	0	4.93827	13.8455	PLK1;DLGAP5
positive regulation of protein import (GO:1904591)	2020-02-15	0.0605845	0.591134	0	0	4.93827	13.8455	PDCD5;TPR
positive regulation of cytokine production involved in immune response (GO:0002720)	2020-02-15	0.0605845	0.590005	0	0	4.93827	13.8455	KARS;TANK
regulation of centriole replication (GO:0046599)	2020-02-15	0.0605845	0.588882	0	0	4.93827	13.8455	NUP62;SPICE1
positive regulation of phosphoprotein phosphatase activity (GO:0032516)	2020-02-15	0.0605845	0.587762	0	0	4.93827	13.8455	PPP1R12A;MTOR
positive regulation of viral release from host cell (GO:1902188)	2020-02-15	0.0605845	0.586647	0	0	4.93827	13.8455	CHMP2B;CHMP4B
positive regulation of membrane protein ectodomain proteolysis (GO:0051044)	2020-02-15	0.0605845	0.585536	0	0	4.93827	13.8455	SNX9;SH3D19
microtubule depolymerization (GO:0007019)	2020-02-15	0.0605845	0.584429	0	0	4.93827	13.8455	STMN1;CKAP5
positive regulation of protein export from nucleus (GO:0046827)	2020-02-15	0.0605845	0.583326	0	0	4.93827	13.8455	BAG3;TPR
inhibition of cysteine-type endopeptidase activity (GO:0097340)	2020-02-15	0.0605845	0.582228	0	0	4.93827	13.8455	CAST;XIAP
establishment of protein localization to endoplasmic reticulum (GO:0072599)	2020-02-15	0.0605845	0.581133	0	0	4.93827	13.8455	SRP54;SRP68
regulation of programmed cell death (GO:0043067)	12/268	0.0608169	0.582268	0	0	1.65837	4.64326	SLK;MAGED1;STAT1;NUP62;TP53BP2;NEK1;TARDBP;IFT57;TANK;MAP4K4;PAK4;STK3
Notch signaling pathway (GO:0007219)	1955-04-01	0.060942	0.582373	0	0	2.6936	7.53625	SNW1;STAT1;DLGAP5;MIB1
protein localization to plasma membrane (GO:0072659)	7/130	0.0627932	0.598942	0	0	1.9943	5.52005	GAK;GOLPH3;EPB41L3;RDX;ANK3;RAB8A;CLASP2
regulation of JUN kinase activity (GO:0043506)	1934-03-01	0.0631811	0.601517	0	0	3.26797	9.02532	DVL2;DVL3;TANK
cellular macromolecular complex assembly (GO:0034622)	1934-03-01	0.0631811	0.600397	0	0	3.26797	9.02532	SNX9;TANK;PICALM
macromolecule catabolic process (GO:0009057)	1934-03-01	0.0631811	0.599281	0	0	3.26797	9.02532	SH3GLB1;KIF16B;MTOR
regulation of intracellular signal transduction (GO:1902531)	17/422	0.0668666	0.633062	0	0	1.49201	4.03598	SUPT16H;RFC4;ARHGEF16;XIAP;OCRL;ARHGAP17;CHD4;RPF2;CYLD;TPX2;ARHGAP21;DEPDC1B;TP53BP2;TAF7;RICTOR;MAPT;PAK4
positive regulation of cellular biosynthetic process (GO:0031328)	8/159	0.0670435	0.633561	0	0	1.8635	5.03594	FXR2;SHC1;POLDIP3;FMR1;UPF3B;EIF3E;MTOR;SNCA
regulation of neurogenesis (GO:0050767)	1957-04-01	0.0677392	0.638952	0	0	2.59909	6.99698	SPEN;NUMBL;SNW1;NUMB
nuclear-transcribed mRNA catabolic process, exonucleolytic (GO:0000291)	1935-03-01	0.0677742	0.638103	0	0	3.1746	8.54468	HBS1L;DCP1A;DCP1B
negative regulation of protein complex assembly (GO:0031333)	1935-03-01	0.0677742	0.636927	0	0	3.1746	8.54468	TRAF3IP1;KIF14;TFIP11
regulation of actin nucleation (GO:0051125)	2020-02-16	0.0680347	0.638201	0	0	4.62963	12.4432	ARFIP1;CORO1B
negative regulation of NF-kappaB import into nucleus (GO:0042347)	2020-02-16	0.0680347	0.63703	0	0	4.62963	12.4432	CYLD;CCDC22
activation of NF-kappaB-inducing kinase activity (GO:0007250)	2020-02-16	0.0680347	0.635863	0	0	4.62963	12.4432	IRAK1;TANK
cytoplasmic sequestering of transcription factor (GO:0042994)	2020-02-16	0.0680347	0.6347	0	0	4.62963	12.4432	CCDC22;NFKBIE
positive regulation of cilium assembly (GO:0045724)	2020-02-16	0.0680347	0.633542	0	0	4.62963	12.4432	SEPT9;CCP110
regulation of protein homodimerization activity (GO:0043496)	2020-02-16	0.0680347	0.632388	0	0	4.62963	12.4432	SYAP1;TANK
positive regulation of G1/S transition of mitotic cell cycle (GO:1900087)	2020-02-16	0.0680347	0.631238	0	0	4.62963	12.4432	ANKRD17;RDX
programmed necrotic cell death (GO:0097300)	2020-02-16	0.0680347	0.630093	0	0	4.62963	12.4432	CYLD;DNM1L
negative regulation of cell death (GO:0060548)	1981-05-01	0.0680427	0.629025	0	0	2.28624	6.14454	NUP62;CHMP4B;TANK;NCK1;SNCA
positive regulation of binding (GO:0051099)	1981-05-01	0.0680427	0.627888	0	0	2.28624	6.14454	FKBP1A;EPB41;STMN1;EDF1;STK3
positive regulation of protein catabolic process (GO:0045732)	1981-05-01	0.0680427	0.626754	0	0	2.28624	6.14454	APC;RDX;VPS11;SNX9;SH3D19
regulation of GTPase activity (GO:0043087)	9/188	0.069505	0.63907	0	0	1.77305	4.72758	ARHGAP21;BCAS3;RDX;DVL3;OCRL;SNX9;CRK;TBC1D15;PICALM
positive regulation of gene expression (GO:0010628)	28/771	0.0695863	0.638667	0	0	1.34505	3.58482	RNF10;DNMT1;SHC1;POLDIP3;FMR1;PDCD5;WDR43;FXR2;IRAK1;NUP62;DVL2;DVL3;H2AFY;STAT1;RDX;STAT3;UPF3B;EDF1;ANK3;HNRNPAB;MTOR;HCFC1;MAD2L2;KARS;FUBP3;UBAP2;EIF3E;PICALM
positive regulation of cell cycle (GO:0045787)	1982-05-01	0.0709357	0.649883	0	0	2.25836	5.97557	ANKRD17;CCNB1;CCNT1;PKN2;HCFC1
transmembrane receptor protein tyrosine kinase signaling pathway (GO:0007169)	16/396	0.0722825	0.661035	0	0	1.49645	3.93142	CEP57;SHC1;STAT3;PXN;PTPN11;PIK3C2A;BAIAP2;CBL;GIGYF2;SDCBP;APC;KIF16B;STMN1;ANKS1A;CRK;NCK1
DNA-templated transcription, elongation (GO:0006354)	6/108	0.0724337	0.661233	0	0	2.05761	5.40141	GTF2A1;SUPT16H;CCNT1;TAF7;ELP4;GTF2E2
negative regulation of hydrolase activity (GO:0051346)	6/108	0.0724337	0.660052	0	0	2.05761	5.40141	CAMSAP3;EGLN1;BCAS3;RBM26;PPP1R12A;RDX
endosome organization (GO:0007032)	1936-03-01	0.0725145	0.659611	0	0	3.08642	8.09867	HOOK1;CHMP2B;VPS11
epithelial cell migration (GO:0010631)	1936-03-01	0.0725145	0.658437	0	0	3.08642	8.09867	ANLN;PXN;PKN2
regulation of cell morphogenesis involved in differentiation (GO:0010769)	1936-03-01	0.0725145	0.657268	0	0	3.08642	8.09867	FXR2;FMR1;MARK2
establishment of protein localization to membrane (GO:0090150)	1983-05-01	0.0738954	0.668596	0	0	2.23115	5.81237	SDCBP;GOLPH3;MICALL1;EXOC4;ANK3
positive regulation of protein ubiquitination (GO:0031398)	1983-05-01	0.0738954	0.667413	0	0	2.23115	5.81237	FKBP1A;PLK1;XIAP;CCDC22;SENP2
cell junction assembly (GO:0034329)	1959-04-01	0.0749111	0.675391	0	0	2.51099	6.5071	TJP1;TLN1;VCL;FERMT2
regulation of cell motility (GO:2000145)	6/109	0.0750009	0.675008	0	0	2.03874	5.28085	CAMSAP3;SLK;KIF14;PKN2;CRK;AMOT
positive regulation of I-kappaB kinase/NF-kappaB signaling (GO:0043123)	8/163	0.0750649	0.674394	0	0	1.81777	4.70694	ANKRD17;FKBP1A;IRAK1;NUP62;IFIT5;TRIM25;CCDC22;CC2D1A
regulation of cellular protein catabolic process (GO:1903362)	2020-02-17	0.0757676	0.679512	0	0	4.3573	11.2422	RDX;VPS11
regulation of myelination (GO:0031641)	2020-02-17	0.0757676	0.67832	0	0	4.3573	11.2422	RNF10;KIF14
positive regulation of cellular protein catabolic process (GO:1903364)	2020-02-17	0.0757676	0.677132	0	0	4.3573	11.2422	RDX;VPS11
negative regulation of phosphoprotein phosphatase activity (GO:0032515)	2020-02-17	0.0757676	0.675948	0	0	4.3573	11.2422	FKBP1A;TIPRL
regulation of receptor recycling (GO:0001919)	2020-02-17	0.0757676	0.674768	0	0	4.3573	11.2422	KIF16B;SNCA
embryo development ending in birth or egg hatching (GO:0009792)	2020-02-17	0.0757676	0.673593	0	0	4.3573	11.2422	CAMSAP3;RICTOR
macrophage activation (GO:0042116)	2020-02-17	0.0757676	0.672421	0	0	4.3573	11.2422	MAPT;SNCA
regulation of early endosome to late endosome transport (GO:2000641)	2020-02-17	0.0757676	0.671254	0	0	4.3573	11.2422	RDX;VPS11
protein monoubiquitination (GO:0006513)	1937-03-01	0.0773988	0.684516	0	0	3.003	7.68404	TRIM25;UBE2O;ZNF598
regulation of dendrite development (GO:0050773)	1937-03-01	0.0773988	0.683332	0	0	3.003	7.68404	FXR2;FMR1;CAMSAP2
cellular response to insulin stimulus (GO:0032869)	6/110	0.0776192	0.684095	0	0	2.0202	5.16351	APC;SHC1;SYAP1;PIK3C2A;BAIAP2;RAB8A
regulation of apoptotic process (GO:0042981)	29/815	0.0799974	0.703839	0	0	1.31788	3.32866	SHC1;MAGED1;PDCD5;KIF14;XIAP;CBL;PHB2;TANK;STK3;SLK;IRAK1;BAG3;NUP62;TP53BP2;NEK1;ERC1;DNM1L;IFT57;PAK4;MAP4K4;SNCA;STAT1;PLK1;STAT3;ARHGEF16;GOLPH3;APC;CIAPIN1;TARDBP
regulation of type I interferon production (GO:0032479)	1985-05-01	0.0800134	0.702769	0	0	2.17865	5.50231	CYLD;IRAK1;TRAF3IP1;TRIM25;LRRFIP1
regulation of signal transduction by p53 class mediator (GO:1901796)	7/138	0.0806233	0.706909	0	0	1.87869	4.73048	TPX2;SUPT16H;RFC4;TP53BP2;TAF7;CHD4;RPF2
positive regulation of neuron death (GO:1901216)	1938-03-01	0.0824232	0.72145	0	0	2.92398	7.29792	MAPT;SNCA;PICALM
DNA damage checkpoint (GO:0000077)	1938-03-01	0.0824232	0.720215	0	0	2.92398	7.29792	TIPRL;CEP63;STK3
regulation of vesicle fusion (GO:0031338)	1961-04-01	0.0824497	0.719215	0	0	2.42866	6.06088	TBC1D5;VPS11;TBC1D2B;TBC1D15
protein targeting to membrane (GO:0006612)	1961-04-01	0.0824497	0.717988	0	0	2.42866	6.06088	SDCBP;MICALL1;EXOC4;CHMP4B
receptor localization to synapse (GO:0097120)	2020-02-18	0.0837627	0.728179	0	0	4.11523	10.2048	KIF5B;RAB8A
posttranscriptional gene silencing by RNA (GO:0035194)	2020-02-18	0.0837627	0.72694	0	0	4.11523	10.2048	LIMD1;TNRC6B
ubiquitin-dependent protein catabolic process via the multivesicular body sorting pathway (GO:0043162)	2020-02-18	0.0837627	0.725706	0	0	4.11523	10.2048	UBAP1;VPS25
positive regulation of actin cytoskeleton reorganization (GO:2000251)	2020-02-18	0.0837627	0.724476	0	0	4.11523	10.2048	BCAS3;BAIAP2
mRNA destabilization (GO:0061157)	2020-02-18	0.0837627	0.72325	0	0	4.11523	10.2048	UPF1;GIGYF2
regulation of small GTPase mediated signal transduction (GO:0051056)	7/140	0.0854947	0.736959	0	0	1.85185	4.55426	ARHGAP21;DEPDC1B;NUP62;ARHGEF16;OCRL;ARHGAP17;CD2AP
stress-activated MAPK cascade (GO:0051403)	1962-04-01	0.0863539	0.743109	0	0	2.38949	5.85257	IRAK1;CUL1;TAB3;CRKL
tRNA processing (GO:0008033)	1962-04-01	0.0863539	0.741858	0	0	2.38949	5.85257	KARS;CSTF2;SARS;AARS
positive regulation of cellular component biogenesis (GO:0044089)	1987-05-01	0.0863935	0.740951	0	0	2.12857	5.21252	SDCBP;PDCD6IP;TPR;TPPP;STAM
regulation of proteasomal protein catabolic process (GO:0061136)	1939-03-01	0.0875841	0.749902	0	0	2.849	6.93777	USP14;TMF1;FMR1
purine ribonucleoside monophosphate metabolic process (GO:0009167)	1939-03-01	0.0875841	0.748646	0	0	2.849	6.93777	ADSL;ATIC;OLA1
regulation of cell migration (GO:0030334)	13/316	0.0882742	0.753283	0	0	1.52368	3.69843	SPAG9;RDX;KIF14;AMOT;CAMSAP3;SDCBP;SLK;APC;NUMB;FGFR1OP;CPNE3;MAPRE1;VCL
regulation of proteasomal ubiquitin-dependent protein catabolic process (GO:0032434)	1988-05-01	0.0896806	0.764007	0	0	2.10438	5.07471	SDCBP;PLK1;CSNK1D;BBS7;N4BP1
negative regulation of protein modification process (GO:0031400)	1963-04-01	0.0903462	0.768394	0	0	2.35156	5.6534	TRAF3IP1;ENSA;MAPT;TARDBP
vesicle coating (GO:0006901)	1963-04-01	0.0903462	0.767116	0	0	2.35156	5.6534	SEC24B;PPP6R3;CSNK1D;SEC31A
COPII vesicle coating (GO:0048208)	1963-04-01	0.0903462	0.765842	0	0	2.35156	5.6534	SEC24B;PPP6R3;CSNK1D;SEC31A
vesicle targeting, rough ER to cis-Golgi (GO:0048207)	1963-04-01	0.0903462	0.764571	0	0	2.35156	5.6534	SEC24B;PPP6R3;CSNK1D;SEC31A
negative regulation of dephosphorylation (GO:0035305)	1963-04-01	0.0903462	0.763306	0	0	2.35156	5.6534	CAMSAP3;RBM26;PPP1R12A;ENSA
positive regulation of macromolecule biosynthetic process (GO:0010557)	7/142	0.0905306	0.763599	0	0	1.82577	4.38562	FXR2;SHC1;POLDIP3;FMR1;UPF3B;EIF3E;MTOR
positive regulation of transforming growth factor beta receptor signaling pathway (GO:0030511)	2020-02-19	0.0920001	0.774714	0	0	3.89864	9.30201	SDCBP;SNW1
negative regulation of cell junction assembly (GO:1901889)	2020-02-19	0.0920001	0.773437	0	0	3.89864	9.30201	BCAS3;CLASP2
protein targeting to lysosome (GO:0006622)	2020-02-19	0.0920001	0.772165	0	0	3.89864	9.30201	ZFYVE16;GCC2
morphogenesis of an epithelium (GO:0002009)	2020-02-19	0.0920001	0.770897	0	0	3.89864	9.30201	TRAF3IP1;VCL
regulation of mitochondrial fission (GO:0090140)	2020-02-19	0.0920001	0.769634	0	0	3.89864	9.30201	MAPT;DNM1L
positive regulation of cellular response to transforming growth factor beta stimulus (GO:1903846)	2020-02-19	0.0920001	0.768374	0	0	3.89864	9.30201	SDCBP;SNW1
regulation of protein dephosphorylation (GO:0035304)	1940-03-01	0.0928776	0.774435	0	0	2.77778	6.60131	ENSA;PPP6R3;TIPRL
ameboidal-type cell migration (GO:0001667)	1940-03-01	0.0928776	0.773172	0	0	2.77778	6.60131	PKN2;AMOT;PHACTR4
negative regulation of cellular protein metabolic process (GO:0032269)	1989-05-01	0.0930317	0.773194	0	0	2.08073	4.94135	FXR2;LARP1;FMR1;SAMD4B;GIGYF2
regulation of cytokine-mediated signaling pathway (GO:0001959)	1990-05-01	0.0964463	0.800269	0	0	2.05761	4.81228	CYLD;IRAK1;STAT1;PTPN11;TANK
proteasome-mediated ubiquitin-dependent protein catabolic process (GO:0043161)	12/291	0.0973646	0.806577	0	0	1.5273	3.55753	CDC20;TRIM9;NSFL1C;CCNB1;PSMD4;APC;PSMD13;PLK1;SEL1L;KIF14;CUL1;BUB1B
protein localization to cell periphery (GO:1990778)	6/117	0.0973654	0.805277	0	0	1.89934	4.42409	GAK;EPB41L3;RDX;ANK3;RAB8A;CLASP2
peptide transport (GO:0015833)	1941-03-01	0.0982997	0.811689	0	0	2.71003	6.28654	RUFY1;SNX4;ZFYVE16
positive regulation of viral transcription (GO:0050434)	1941-03-01	0.0982997	0.810377	0	0	2.71003	6.28654	SNW1;CCNT1;NUCKS1
gluconeogenesis (GO:0006094)	1941-03-01	0.0982997	0.80907	0	0	2.71003	6.28654	GPI;PGK1;PGAM4
negative regulation of blood vessel morphogenesis (GO:2000181)	1965-04-01	0.0985902	0.810155	0	0	2.2792	5.28042	STAT1;PGK1;SARS;AMOT
regulation of autophagy (GO:0010506)	9/203	0.100045	0.820791	0	0	1.64204	3.78018	SH3GLB1;EXOC4;TAB3;MAPT;DNM1L;SNX5;RAB8A;MTOR;SNX6
error-prone translesion synthesis (GO:0042276)	2020-02-20	0.100461	0.822877	0	0	3.7037	8.51106	MAD2L2;RFC4
growth hormone receptor signaling pathway (GO:0060396)	2020-02-20	0.100461	0.821559	0	0	3.7037	8.51106	PXN;STAT3
telomere maintenance via telomerase (GO:0007004)	2020-02-20	0.100461	0.820244	0	0	3.7037	8.51106	SMG7;SMG6
vesicle cytoskeletal trafficking (GO:0099518)	2020-02-20	0.100461	0.818934	0	0	3.7037	8.51106	NDE1;KIF5B
eye morphogenesis (GO:0048592)	2020-02-20	0.100461	0.817628	0	0	3.7037	8.51106	AGTPBP1;STAT3
translesion synthesis (GO:0019985)	1942-03-01	0.103847	0.843837	0	0	2.6455	5.99164	MAD2L2;RFC4;TRIM25
macromolecular complex assembly (GO:0065003)	6/120	0.106573	0.864613	0	0	1.85185	4.14616	APC;GEMIN5;KPNA3;TANK;CD2AP;PICALM
regulation of transcription from RNA polymerase II promoter in response to stress (GO:0043618)	1993-05-01	0.107064	0.867218	0	0	1.99124	4.44908	EGLN1;PSMD4;PSMD13;BAG3;LIMD1
negative regulation of protein serine/threonine kinase activity (GO:0071901)	1967-04-01	0.107171	0.866707	0	0	2.21117	4.93827	H2AFY;APC;PLK1;IPO7
regulation of cyclin-dependent protein serine/threonine kinase activity (GO:0000079)	1967-04-01	0.107171	0.865336	0	0	2.21117	4.93827	CCNT1;APC;PLK1;IPO7
insulin receptor signaling pathway (GO:0008286)	1967-04-01	0.107171	0.863969	0	0	2.21117	4.93827	APC;SHC1;PIK3C2A;BAIAP2
RNA-dependent DNA biosynthetic process (GO:0006278)	2020-02-21	0.109127	0.878355	0	0	3.52734	7.81389	SMG7;SMG6
establishment of protein localization to vacuole (GO:0072666)	2020-02-21	0.109127	0.876972	0	0	3.52734	7.81389	AP3D1;VPS25
regulation of ruffle assembly (GO:1900027)	2020-02-21	0.109127	0.875593	0	0	3.52734	7.81389	EPS8;RDX
negative regulation of macroautophagy (GO:0016242)	2020-02-21	0.109127	0.874219	0	0	3.52734	7.81389	CHMP4B;MTOR
positive regulation of translational initiation (GO:0045948)	2020-02-21	0.109127	0.872849	0	0	3.52734	7.81389	CDC123;MTOR
establishment of endothelial barrier (GO:0061028)	2020-02-21	0.109127	0.871483	0	0	3.52734	7.81389	TJP1;RDX
mitochondrial calcium ion transmembrane transport (GO:0006851)	2020-02-21	0.109127	0.870121	0	0	3.52734	7.81389	PMPCA;PHB2
negative regulation of protein phosphorylation (GO:0001933)	8/178	0.110062	0.876206	0	0	1.66459	3.67326	H2AFY;TRAF3IP1;FGFR1OP;STRAP;TAF7;CEP85;TARDBP;NCK1
COPII-coated vesicle budding (GO:0090114)	1968-04-01	0.111583	0.886932	0	0	2.17865	4.77774	SEC24B;PPP6R3;CSNK1D;SEC31A
regulation of actin filament polymerization (GO:0030833)	1968-04-01	0.111583	0.885552	0	0	2.17865	4.77774	EPS8;CTTN;BAIAP2;NCK1
cellular response to interleukin-1 (GO:0071347)	7/150	0.112294	0.889804	0	0	1.7284	3.77938	UPF1;PSMD4;IRAK1;PSMD13;CUL1;TAB3;TANK
interleukin-1-mediated signaling pathway (GO:0070498)	1995-05-01	0.114447	0.905464	0	0	1.94932	4.22542	PSMD4;IRAK1;PSMD13;CUL1;TAB3
hexose biosynthetic process (GO:0019319)	1944-03-01	0.115298	0.910785	0	0	2.52525	5.45513	GPI;PGK1;PGAM4
regulation of dendrite morphogenesis (GO:0048814)	1944-03-01	0.115298	0.909377	0	0	2.52525	5.45513	FXR2;FMR1;PDLIM5
positive regulation of macroautophagy (GO:0016239)	1944-03-01	0.115298	0.907973	0	0	2.52525	5.45513	SH3GLB1;SCOC;LARP1
negative regulation of type I interferon production (GO:0032480)	1944-03-01	0.115298	0.906574	0	0	2.52525	5.45513	CYLD;TRAF3IP1;TRIM25
posttranscriptional regulation of gene expression (GO:0010608)	1944-03-01	0.115298	0.90518	0	0	2.52525	5.45513	CDC123;GEMIN5;EIF2A
positive regulation of neurogenesis (GO:0050769)	1969-04-01	0.116076	0.909883	0	0	2.14707	4.62375	SPEN;NUMBL;SNW1;NUMB
positive regulation of proteolysis involved in cellular protein catabolic process (GO:1903052)	2020-02-22	0.117982	0.923409	0	0	3.367	7.19603	FMR1;CCDC22
early endosome to late endosome transport (GO:0045022)	2020-02-22	0.117982	0.921995	0	0	3.367	7.19603	KIF16B;HOOK1
positive regulation of erythrocyte differentiation (GO:0045648)	2020-02-22	0.117982	0.920585	0	0	3.367	7.19603	STAT1;STAT3
STAT cascade (GO:0097696)	2020-02-22	0.117982	0.91918	0	0	3.367	7.19603	STAT1;STAT3
regulation of membrane protein ectodomain proteolysis (GO:0051043)	2020-02-22	0.117982	0.917779	0	0	3.367	7.19603	SNX9;SH3D19
negative regulation of GTPase activity (GO:0034260)	2020-02-22	0.117982	0.916382	0	0	3.367	7.19603	BCAS3;RDX
vascular endothelial growth factor receptor signaling pathway (GO:0048010)	1970-04-01	0.120646	0.935646	0	0	2.1164	4.47597	PXN;BAIAP2;CRK;NCK1
protein complex subunit organization (GO:0071822)	1945-03-01	0.121195	0.938477	0	0	2.46914	5.21076	CENPH;TPR;NUF2
mRNA metabolic process (GO:0016071)	1997-05-01	0.122067	0.9438	0	0	1.90913	4.01524	PRPF3;CPSF3;SNRPE;PRPF8;SRSF11
protein dephosphorylation (GO:0006470)	6/125	0.122876	0.948619	0	0	1.77778	3.72725	PPP1R12A;PPP2R5D;PTPN11;RPAP2;NCK1;CTTNBP2NL
phosphatidylinositol biosynthetic process (GO:0006661)	1998-05-01	0.125964	0.970986	0	0	1.88964	3.91489	RUFY1;MTMR1;PLEKHA1;OCRL;PIK3C2A
chromosome condensation (GO:0030261)	2020-02-23	0.127009	0.977565	0	0	3.22061	6.64573	NCAPG;ACIN1
positive regulation of ERBB signaling pathway (GO:1901186)	2020-02-23	0.127009	0.976092	0	0	3.22061	6.64573	NUP62;CBL
glycolytic process (GO:0006096)	2020-02-23	0.127009	0.974625	0	0	3.22061	6.64573	PGK1;PGAM4
regulation of proteolysis involved in cellular protein catabolic process (GO:1903050)	2020-02-23	0.127009	0.973161	0	0	3.22061	6.64573	USP14;TMF1
positive regulation of protein oligomerization (GO:0032461)	2020-02-23	0.127009	0.971702	0	0	3.22061	6.64573	SH3GLB1;SNX9
lamellipodium assembly (GO:0030032)	2020-02-23	0.127009	0.970248	0	0	3.22061	6.64573	GOLPH3;VCL
vesicle-mediated transport between endosomal compartments (GO:0098927)	2020-02-23	0.127009	0.968797	0	0	3.22061	6.64573	KIF16B;HOOK1
membrane assembly (GO:0071709)	2020-02-23	0.127009	0.967351	0	0	3.22061	6.64573	GAK;ANK3
apoptotic nuclear changes (GO:0030262)	2020-02-23	0.127009	0.96591	0	0	3.22061	6.64573	ACIN1;KPNB1
negative regulation of transcription factor import into nucleus (GO:0042992)	2020-02-23	0.127009	0.964472	0	0	3.22061	6.64573	CYLD;NFKBIE
regulation of cell size (GO:0008361)	2020-02-23	0.127009	0.963039	0	0	3.22061	6.64573	RDX;MTOR
nucleocytoplasmic transport (GO:0006913)	1946-03-01	0.127199	0.963053	0	0	2.41546	4.98068	GEMIN5;PHAX;SNRPE
positive regulation of protein localization to cell periphery (GO:1904377)	1946-03-01	0.127199	0.961626	0	0	2.41546	4.98068	EPB41;KIF5B;ARHGEF16
pyruvate metabolic process (GO:0006090)	1946-03-01	0.127199	0.960204	0	0	2.41546	4.98068	SLC16A1;PGK1;PGAM4
positive regulation of ion transport (GO:0043270)	1946-03-01	0.127199	0.958786	0	0	2.41546	4.98068	SNX4;KIF5B;ANK3
negative regulation of autophagy (GO:0010507)	1946-03-01	0.127199	0.957371	0	0	2.41546	4.98068	TAB3;MTOR;SNCA
positive regulation of sequence-specific DNA binding transcription factor activity (GO:0051091)	9/215	0.129231	0.971232	0	0	1.55039	3.17233	IRAK1;CRTC1;DVL2;TRIM25;TAB3;ERC1;PHB2;TANK;STK3
small GTPase mediated signal transduction (GO:0007264)	1999-05-01	0.129917	0.974949	0	0	1.87056	3.81755	BRAP;DNMT1;SHC1;HACD3;CRKL
glycoprotein biosynthetic process (GO:0009101)	1972-04-01	0.130013	0.974237	0	0	2.05761	4.19778	GOLPH3;COG7;TNIP1;DDOST
negative regulation of cysteine-type endopeptidase activity (GO:2000117)	1972-04-01	0.130013	0.972808	0	0	2.05761	4.19778	CAST;IGBP1;XIAP;SNCA
SCF-dependent proteasomal ubiquitin-dependent protein catabolic process (GO:0031146)	1972-04-01	0.130013	0.971384	0	0	2.05761	4.19778	PSMD4;PSMD13;KIF14;CUL1
negative regulation of cell cycle (GO:0045786)	1972-04-01	0.130013	0.969964	0	0	2.05761	4.19778	APC;PLK1;TP53BP2;IPO7
negative regulation of transcription from RNA polymerase II promoter (GO:0000122)	20/565	0.133204	0.992318	0	0	1.31105	2.64291	IGBP1;SPEN;WWOX;TCERG1;H2AFY;STAT1;PLK1;STAT3;SARS;HCFC1;MAD2L2;GCFC2;SNW1;BAG3;TPR;ORC2;TAF7;LRRFIP1;CC2D1A;SNCA
cellular response to heat (GO:0034605)	1947-03-01	0.133308	0.991647	0	0	2.36407	4.76382	BAG3;TPR;MAPT
positive regulation of inflammatory response (GO:0050729)	1973-04-01	0.134806	1	0	0	2.02943	4.0668	SNX4;KARS;TNIP1;SNCA
nucleic acid phosphodiester bond hydrolysis (GO:0090305)	1973-04-01	0.134806	0.999879	0	0	2.02943	4.0668	RFC4;DCP1A;CUL4B;DCP1B
canonical Wnt signaling pathway (GO:0060070)	1973-04-01	0.134806	0.998428	0	0	2.02943	4.0668	APC;DVL2;DVL3;SCYL2
positive regulation of proteasomal protein catabolic process (GO:1901800)	1973-04-01	0.134806	0.996981	0	0	2.02943	4.0668	FMR1;PLK1;CSNK1D;BBS7
positive regulation of histone methylation (GO:0031062)	2020-02-24	0.136191	1	0	0	3.08642	6.15338	DNMT1;SNW1
negative regulation of cytoskeleton organization (GO:0051494)	2020-02-24	0.136191	1	0	0	3.08642	6.15338	LIMA1;CLASP1
Golgi to plasma membrane protein transport (GO:0043001)	2020-02-24	0.136191	1	0	0	3.08642	6.15338	GOLPH3;ANK3
ATP generation from ADP (GO:0006757)	2020-02-24	0.136191	1	0	0	3.08642	6.15338	PGK1;PGAM4
receptor catabolic process (GO:0032801)	2020-02-24	0.136191	0.999978	0	0	3.08642	6.15338	SH3GLB1;KIF16B
positive regulation of endopeptidase activity (GO:0010950)	2020-02-24	0.136191	0.998541	0	0	3.08642	6.15338	STAT3;PICALM
axoneme assembly (GO:0035082)	2020-02-24	0.136191	0.997109	0	0	3.08642	6.15338	DNAAF2;MAPRE2
cilium-dependent cell motility (GO:0060285)	2020-02-24	0.136191	0.99568	0	0	3.08642	6.15338	DNAAF2;GAS8
DNA replication initiation (GO:0006270)	2020-02-24	0.136191	0.994256	0	0	3.08642	6.15338	ORC2;MCM10
transition metal ion homeostasis (GO:0055076)	2020-02-24	0.136191	0.992835	0	0	3.08642	6.15338	XIAP;PICALM
regulation of cell cycle G1/S phase transition (GO:1902806)	2020-02-24	0.136191	0.991419	0	0	3.08642	6.15338	KIF14;PHB2
regulation of epithelial cell migration (GO:0010632)	1948-03-01	0.139516	1	0	0	2.31481	4.5592	STRAP;CLASP1;CLASP2
regulation of mitochondrion organization (GO:0010821)	1948-03-01	0.139516	1	0	0	2.31481	4.5592	GOLPH3;MAPT;DNM1L
positive regulation of epithelial cell migration (GO:0010634)	1974-04-01	0.139671	1	0	0	2.002	3.94087	BCAS3;CLASP1;MTOR;CLASP2
negative regulation of programmed cell death (GO:0043069)	15/408	0.141856	1	0	0	1.36166	2.65923	SHC1;PLK1;STAT3;KIF14;XIAP;CBL;PHB2;GOLPH3;IRAK1;BAG3;NUP62;CIAPIN1;ERC1;MAP4K4;SNCA
glycolytic process through glucose-6-phosphate (GO:0061620)	2020-02-25	0.145515	1	0	0	2.96296	5.71103	GPI;PGK1
canonical glycolysis (GO:0061621)	2020-02-25	0.145515	1	0	0	2.96296	5.71103	GPI;PGK1
regulation of voltage-gated calcium channel activity (GO:1901385)	2020-02-25	0.145515	1	0	0	2.96296	5.71103	AHNAK;FMR1
glucose catabolic process to pyruvate (GO:0061718)	2020-02-25	0.145515	1	0	0	2.96296	5.71103	GPI;PGK1
regulation of telomere maintenance (GO:0032204)	2020-02-25	0.145515	1	0	0	2.96296	5.71103	UPF1;SMG6
negative regulation of gene expression, epigenetic (GO:0045814)	2020-02-25	0.145515	1	0	0	2.96296	5.71103	DNMT1;H2AFY
positive regulation of filopodium assembly (GO:0051491)	2020-02-25	0.145515	1	0	0	2.96296	5.71103	BCAS3;FMR1
cellular response to epidermal growth factor stimulus (GO:0071364)	2020-02-25	0.145515	1	0	0	2.96296	5.71103	SYAP1;PTPN11
negative regulation of epithelial to mesenchymal transition (GO:0010719)	2020-02-25	0.145515	1	0	0	2.96296	5.71103	MAD2L2;STRAP
protein depolymerization (GO:0051261)	2020-02-25	0.145515	1	0	0	2.96296	5.71103	STMN1;CKAP5
regulation of nervous system development (GO:0051960)	2020-02-25	0.145515	1	0	0	2.96296	5.71103	KIF14;PDLIM5
positive regulation of embryonic development (GO:0040019)	2020-02-25	0.145515	1	0	0	2.96296	5.71103	CLASP1;CLASP2
signal transduction in response to DNA damage (GO:0042770)	2020-02-25	0.145515	1	0	0	2.96296	5.71103	MAD2L2;CEP63
negative regulation of intracellular signal transduction (GO:1902532)	7/161	0.146271	1	0	0	1.61031	3.09548	PLEKHA1;TNIP1;STAT1;CCDC22;LIMD1;TANK;CD2AP
cellular response to hypoxia (GO:0071456)	6/132	0.147611	1	0	0	1.6835	3.22083	EGLN1;PSMD4;PSMD13;PGK1;LIMD1;MTOR
positive regulation of JNK cascade (GO:0046330)	1976-04-01	0.149606	1	0	0	1.94932	3.70322	SDCBP;DVL2;DVL3;TANK
axonogenesis (GO:0007409)	9/223	0.150932	1	0	0	1.49477	2.8265	ENAH;LYPLA2;SHC1;KIF3A;KIF5B;PTPN11;ANK3;BAIAP2;RAB8A
protein targeting (GO:0006605)	6/133	0.151317	1	0	0	1.67084	3.15518	SDCBP;MICALL1;SRP54;EXOC4;AP3D1;SRP68
regulation of protein localization to early endosome (GO:1902965)	2020-01-06	0.151468	1	0	0	6.17284	11.6505	RDX
negative regulation of membrane potential (GO:0045837)	2020-01-06	0.151468	1	0	0	6.17284	11.6505	MAPT
positive regulation of DNA-directed DNA polymerase activity (GO:1900264)	2020-01-06	0.151468	1	0	0	6.17284	11.6505	RFC4
regulation of histone H3-K27 methylation (GO:0061085)	2020-01-06	0.151468	1	0	0	6.17284	11.6505	H2AFY
negative regulation of mRNA catabolic process (GO:1902373)	2020-01-06	0.151468	1	0	0	6.17284	11.6505	FMR1
protein localization to nuclear envelope (GO:0090435)	2020-01-06	0.151468	1	0	0	6.17284	11.6505	PLK1
SCF complex assembly (GO:0010265)	2020-01-06	0.151468	1	0	0	6.17284	11.6505	CUL1
COPI coating of Golgi vesicle (GO:0048205)	2020-01-06	0.151468	1	0	0	6.17284	11.6505	ARFGAP3
regulation of extent of cell growth (GO:0061387)	2020-01-06	0.151468	1	0	0	6.17284	11.6505	CTTN
positive regulation of aspartic-type peptidase activity (GO:1905247)	2020-01-06	0.151468	1	0	0	6.17284	11.6505	PICALM
SRP-dependent cotranslational protein targeting to membrane, translocation (GO:0006616)	2020-01-06	0.151468	1	0	0	6.17284	11.6505	SRP54
T-helper 17 cell lineage commitment (GO:0072540)	2020-01-06	0.151468	1	0	0	6.17284	11.6505	STAT3
positive regulation of myelination (GO:0031643)	2020-01-06	0.151468	1	0	0	6.17284	11.6505	RNF10
positive regulation of protein localization to early endosome (GO:1902966)	2020-01-06	0.151468	1	0	0	6.17284	11.6505	RDX
negative regulation of stress-activated protein kinase signaling cascade (GO:0070303)	2020-01-06	0.151468	1	0	0	6.17284	11.6505	IGBP1
positive regulation of amyloid-beta clearance (GO:1900223)	2020-01-06	0.151468	1	0	0	6.17284	11.6505	PICALM
negative regulation of meiotic cell cycle (GO:0051447)	2020-01-06	0.151468	1	0	0	6.17284	11.6505	FBXO5
establishment of endothelial intestinal barrier (GO:0090557)	2020-01-06	0.151468	1	0	0	6.17284	11.6505	TJP1
Golgi transport vesicle coating (GO:0048200)	2020-01-06	0.151468	1	0	0	6.17284	11.6505	ARFGAP3
iron ion import (GO:0097286)	2020-01-06	0.151468	1	0	0	6.17284	11.6505	PICALM
iron ion import across plasma membrane (GO:0098711)	2020-01-06	0.151468	1	0	0	6.17284	11.6505	PICALM
queuosine metabolic process (GO:0046116)	2020-01-06	0.151468	1	0	0	6.17284	11.6505	TXNDC9
oxygen homeostasis (GO:0032364)	2020-01-06	0.151468	1	0	0	6.17284	11.6505	EGLN1
COPI-coated vesicle budding (GO:0035964)	2020-01-06	0.151468	1	0	0	6.17284	11.6505	ARFGAP3
rescue of stalled ribosome (GO:0072344)	2020-01-06	0.151468	1	0	0	6.17284	11.6505	ZNF598
positive regulation of flagellated sperm motility (GO:1902093)	2020-01-06	0.151468	1	0	0	6.17284	11.6505	PGAM4
negative regulation of cell size (GO:0045792)	2020-01-06	0.151468	1	0	0	6.17284	11.6505	RDX
regulation of protein localization to cell cortex (GO:1904776)	2020-01-06	0.151468	1	0	0	6.17284	11.6505	EPB41
pyrimidine deoxyribonucleotide biosynthetic process (GO:0009221)	2020-01-06	0.151468	1	0	0	6.17284	11.6505	HDDC2
positive regulation of action potential (GO:0045760)	2020-01-06	0.151468	1	0	0	6.17284	11.6505	ANK3
response to lead ion (GO:0010288)	2020-01-06	0.151468	1	0	0	6.17284	11.6505	MAPT
macrophage derived foam cell differentiation (GO:0010742)	2020-01-06	0.151468	1	0	0	6.17284	11.6505	STAT1
regulation of cellular carbohydrate catabolic process (GO:0043471)	2020-01-06	0.151468	1	0	0	6.17284	11.6505	PGAM4
regulation of mitotic spindle checkpoint (GO:1903504)	2020-01-06	0.151468	1	0	0	6.17284	11.6505	CCNB1
positive regulation of histone phosphorylation (GO:0033129)	2020-01-06	0.151468	1	0	0	6.17284	11.6505	FMR1
ribonucleoside biosynthetic process (GO:0042455)	2020-01-06	0.151468	1	0	0	6.17284	11.6505	TXNDC9
negative regulation of cytoplasmic translation (GO:2000766)	2020-01-06	0.151468	1	0	0	6.17284	11.6505	FMR1
positive regulation of protein localization to endosome (GO:1905668)	2020-01-06	0.151468	1	0	0	6.17284	11.6505	RDX
negative regulation of calcium ion-dependent exocytosis (GO:0045955)	2020-01-06	0.151468	1	0	0	6.17284	11.6505	FMR1
negative regulation of phospholipase activity (GO:0010519)	2020-01-06	0.151468	1	0	0	6.17284	11.6505	BICD1
positive regulation of sodium ion transmembrane transport (GO:1902307)	2020-01-06	0.151468	1	0	0	6.17284	11.6505	ANK3
lipoprotein catabolic process (GO:0042159)	2020-01-06	0.151468	1	0	0	6.17284	11.6505	LYPLA2
heart trabecula formation (GO:0060347)	2020-01-06	0.151468	1	0	0	6.17284	11.6505	FKBP1A
positive regulation of keratinocyte migration (GO:0051549)	2020-01-06	0.151468	1	0	0	6.17284	11.6505	MTOR
regulation of inositol phosphate biosynthetic process (GO:0010919)	2020-01-06	0.151468	1	0	0	6.17284	11.6505	SNCA
cellular response to magnesium ion (GO:0071286)	2020-01-06	0.151468	1	0	0	6.17284	11.6505	ANK3
negative regulation of delayed rectifier potassium channel activity (GO:1902260)	2020-01-06	0.151468	1	0	0	6.17284	11.6505	ANK3
enteric nervous system development (GO:0048484)	2020-01-06	0.151468	1	0	0	6.17284	11.6505	PHACTR4
regulation of biosynthetic process (GO:0009889)	2020-01-06	0.151468	1	0	0	6.17284	11.6505	SNCA
monoubiquitinated protein deubiquitination (GO:0035520)	2020-01-06	0.151468	0.999924	0	0	6.17284	11.6505	USP15
queuosine biosynthetic process (GO:0008616)	2020-01-06	0.151468	0.998632	0	0	6.17284	11.6505	TXNDC9
mesenchymal cell differentiation involved in kidney development (GO:0072161)	2020-01-06	0.151468	0.997344	0	0	6.17284	11.6505	STAT1
negative regulation of meiotic nuclear division (GO:0045835)	2020-01-06	0.151468	0.996059	0	0	6.17284	11.6505	FBXO5
endosome to lysosome transport via multivesicular body sorting pathway (GO:0032510)	2020-01-06	0.151468	0.994777	0	0	6.17284	11.6505	CHMP2B
protein localization to nucleolus (GO:1902570)	2020-01-06	0.151468	0.993498	0	0	6.17284	11.6505	RPF2
astrocyte differentiation (GO:0048708)	2020-01-06	0.151468	0.992223	0	0	6.17284	11.6505	STAT3
negative regulation of cell cycle phase transition (GO:1901988)	2020-01-06	0.151468	0.990951	0	0	6.17284	11.6505	H2AFY
negative regulation of glial cell proliferation (GO:0060253)	2020-01-06	0.151468	0.989682	0	0	6.17284	11.6505	RNF10
astrocyte activation (GO:0048143)	2020-01-06	0.151468	0.988416	0	0	6.17284	11.6505	MAPT
peptidyl-proline hydroxylation (GO:0019511)	2020-01-06	0.151468	0.987154	0	0	6.17284	11.6505	EGLN1
regulation of DNA-directed DNA polymerase activity (GO:1900262)	2020-01-06	0.151468	0.985895	0	0	6.17284	11.6505	RFC4
foam cell differentiation (GO:0090077)	2020-01-06	0.151468	0.984639	0	0	6.17284	11.6505	STAT1
regulation of microtubule nucleation (GO:0010968)	2020-01-06	0.151468	0.983386	0	0	6.17284	11.6505	DCTN1
positive regulation of aspartic-type endopeptidase activity involved in amyloid precursor protein catabolic process (GO:1902961)	2020-01-06	0.151468	0.982137	0	0	6.17284	11.6505	PICALM
neuron remodeling (GO:0016322)	2020-01-06	0.151468	0.98089	0	0	6.17284	11.6505	ANKS1A
regulation of cellular protein metabolic process (GO:0032268)	1950-03-01	0.152216	0.984482	0	0	2.22222	4.18324	CDC123;GEMIN5;EIF2A
negative regulation of viral genome replication (GO:0045071)	1950-03-01	0.152216	0.983236	0	0	2.22222	4.18324	TNIP1;IFIT5;ZC3HAV1
neurogenesis (GO:0022008)	1950-03-01	0.152216	0.981993	0	0	2.22222	4.18324	KIF3A;THOC2;MAPT
neuron projection morphogenesis (GO:0048812)	7/163	0.152923	0.985311	0	0	1.59055	2.98676	DBNL;CTTN;EPB41L3;ANK3;BAIAP2;RAB8A;MAP4K4
positive regulation of cytoskeleton organization (GO:0051495)	1977-04-01	0.154672	0.995324	0	0	1.924	3.59105	BCAS3;CTTN;BAIAP2;NCK1
response to growth factor (GO:0070848)	2020-02-26	0.154966	0.99596	0	0	2.849	5.31211	SHC1;CPNE3
regulation of histone acetylation (GO:0035065)	2020-02-26	0.154966	0.994707	0	0	2.849	5.31211	TAF7;SNCA
positive regulation of release of cytochrome c from mitochondria (GO:0090200)	2020-02-26	0.154966	0.993457	0	0	2.849	5.31211	PDCD5;DNM1L
RNA biosynthetic process (GO:0032774)	2020-02-26	0.154966	0.992211	0	0	2.849	5.31211	TAF7;TTF2
positive regulation of actin filament polymerization (GO:0030838)	1951-03-01	0.158698	1	0	0	2.17865	4.01035	CTTN;BAIAP2;NCK1
fibroblast growth factor receptor signaling pathway (GO:0008543)	1978-04-01	0.159802	1	0	0	1.89934	3.48304	CEP57;KIF16B;PTPN11;CBL
regulation of transcription from RNA polymerase II promoter in response to hypoxia (GO:0061418)	1978-04-01	0.159802	1	0	0	1.89934	3.48304	EGLN1;PSMD4;PSMD13;LIMD1
regulation of calcium ion transmembrane transporter activity (GO:1901019)	2020-02-27	0.16453	1	0	0	2.74348	4.95106	FKBP1A;AHNAK
telomere maintenance via telomere lengthening (GO:0010833)	2020-02-27	0.16453	1	0	0	2.74348	4.95106	SMG7;SMG6
negative regulation of cell-matrix adhesion (GO:0001953)	2020-02-27	0.16453	1	0	0	2.74348	4.95106	BCAS3;CLASP2
regulation of protein transport (GO:0051223)	2020-02-27	0.16453	1	0	0	2.74348	4.95106	ARFIP1;GAPVD1
positive regulation of substrate adhesion-dependent cell spreading (GO:1900026)	2020-02-27	0.16453	1	0	0	2.74348	4.95106	CRK;CRKL
protein localization to chromosome (GO:0034502)	2020-02-27	0.16453	1	0	0	2.74348	4.95106	PLK1;CHMP7
negative regulation of mitotic cell cycle phase transition (GO:1901991)	1979-04-01	0.164994	1	0	0	1.87529	3.37899	PSMD4;PSMD13;CUL1;ZNF655
activation of cysteine-type endopeptidase activity involved in apoptotic process (GO:0006919)	1979-04-01	0.164994	1	0	0	1.87529	3.37899	MAPT;IFT57;TANK;SNCA
regulation of transforming growth factor beta receptor signaling pathway (GO:0017015)	1979-04-01	0.164994	1	0	0	1.87529	3.37899	SDCBP;SNW1;STRAP;SNX6
regulation of cell-matrix adhesion (GO:0001952)	1952-03-01	0.165264	1	0	0	2.13675	3.84661	CAMSAP3;SLK;CLASP1
regulation of hydrolase activity (GO:0051336)	1980-04-01	0.170245	1	0	0	1.85185	3.27873	RDX;OCRL;CRK;TBC1D15
regulation of protein serine/threonine kinase activity (GO:0071900)	1980-04-01	0.170245	1	0	0	1.85185	3.27873	CCNT1;H2AFY;SYAP1;SNCA
positive regulation of cysteine-type endopeptidase activity involved in apoptotic process (GO:0043280)	5/109	0.172351	1	0	0	1.69895	2.98713	PDCD5;MAPT;IFT57;TANK;SNCA
RNA phosphodiester bond hydrolysis (GO:0090501)	2020-02-28	0.174195	1	0	0	2.6455	4.62323	XRN1;CPSF3
negative regulation of proteasomal protein catabolic process (GO:1901799)	2020-02-28	0.174195	1	0	0	2.6455	4.62323	SDCBP;N4BP1
regulation of mRNA processing (GO:0050684)	2020-02-28	0.174195	1	0	0	2.6455	4.62323	RBM27;RBM26
positive regulation of phosphate metabolic process (GO:0045937)	2020-02-28	0.174195	1	0	0	2.6455	4.62323	SDCBP;SNCA
regulation of transmembrane receptor protein serine/threonine kinase signaling pathway (GO:0090092)	2020-02-28	0.174195	1	0	0	2.6455	4.62323	FKBP1A;XIAP
lytic vacuole organization (GO:0080171)	2020-02-28	0.174195	1	0	0	2.6455	4.62323	HOOK1;VPS11
antigen processing and presentation of peptide antigen via MHC class I (GO:0002474)	2020-02-28	0.174195	1	0	0	2.6455	4.62323	SEC24B;SEC31A
regulation of cell morphogenesis (GO:0022604)	2020-02-28	0.174195	1	0	0	2.6455	4.62323	CAMSAP1;SH3D19
primary neural tube formation (GO:0014020)	2020-02-28	0.174195	1	0	0	2.6455	4.62323	DVL2;PHACTR4
adherens junction assembly (GO:0034333)	2020-01-07	0.174385	1	0	0	5.29101	9.24068	VCL
regulation of cyclic-nucleotide phosphodiesterase activity (GO:0051342)	2020-01-07	0.174385	1	0	0	5.29101	9.24068	EGLN1
purine nucleotide biosynthetic process (GO:0006164)	2020-01-07	0.174385	1	0	0	5.29101	9.24068	ADSL
regulation of myosin-light-chain-phosphatase activity (GO:0035507)	2020-01-07	0.174385	1	0	0	5.29101	9.24068	PPP1R12A
positive regulation of lamellipodium morphogenesis (GO:2000394)	2020-01-07	0.174385	1	0	0	5.29101	9.24068	CORO1B
cellular response to interferon-alpha (GO:0035457)	2020-01-07	0.174385	1	0	0	5.29101	9.24068	TPR
positive regulation of transmembrane transport (GO:0034764)	2020-01-07	0.174385	1	0	0	5.29101	9.24068	PDCD5
positive regulation of metaphase/anaphase transition of cell cycle (GO:1902101)	2020-01-07	0.174385	1	0	0	5.29101	9.24068	DLGAP5
neurotransmitter receptor transport, postsynaptic endosome to lysosome (GO:0098943)	2020-01-07	0.174385	1	0	0	5.29101	9.24068	AP3D1
regulation of MDA-5 signaling pathway (GO:0039533)	2020-01-07	0.174385	1	0	0	5.29101	9.24068	ANKRD17
hemostasis (GO:0007599)	2020-01-07	0.174385	1	0	0	5.29101	9.24068	GPI
radial glial cell differentiation (GO:0060019)	2020-01-07	0.174385	1	0	0	5.29101	9.24068	STAT3
positive regulation of mast cell degranulation (GO:0043306)	2020-01-07	0.174385	1	0	0	5.29101	9.24068	SNX4
ribosomal protein import into nucleus (GO:0006610)	2020-01-07	0.174385	1	0	0	5.29101	9.24068	KPNB1
posttranslational protein targeting to endoplasmic reticulum membrane (GO:0006620)	2020-01-07	0.174385	1	0	0	5.29101	9.24068	CHMP4B
cytoplasmic sequestering of NF-kappaB (GO:0007253)	2020-01-07	0.174385	1	0	0	5.29101	9.24068	CCDC22
nucleic acid transport (GO:0050657)	2020-01-07	0.174385	1	0	0	5.29101	9.24068	CKAP5
death-inducing signaling complex assembly (GO:0071550)	2020-01-07	0.174385	1	0	0	5.29101	9.24068	TANK
negative regulation of telomere capping (GO:1904354)	2020-01-07	0.174385	1	0	0	5.29101	9.24068	SMG6
translational readthrough (GO:0006451)	2020-01-07	0.174385	1	0	0	5.29101	9.24068	SECISBP2
cellular response to leptin stimulus (GO:0044320)	2020-01-07	0.174385	1	0	0	5.29101	9.24068	STAT3
AMP metabolic process (GO:0046033)	2020-01-07	0.174385	1	0	0	5.29101	9.24068	ADSL
gas homeostasis (GO:0033483)	2020-01-07	0.174385	1	0	0	5.29101	9.24068	EGLN1
retinoic acid receptor signaling pathway (GO:0048384)	2020-01-07	0.174385	1	0	0	5.29101	9.24068	SNW1
morphogenesis of a polarized epithelium (GO:0001738)	2020-01-07	0.174385	1	0	0	5.29101	9.24068	TRAF3IP1
positive regulation of macrophage migration (GO:1905523)	2020-01-07	0.174385	1	0	0	5.29101	9.24068	KARS
cellular response to hydroxyurea (GO:0072711)	2020-01-07	0.174385	1	0	0	5.29101	9.24068	FMR1
protein localization to cytoplasmic stress granule (GO:1903608)	2020-01-07	0.174385	1	0	0	5.29101	9.24068	DCP1A
protein deglutamylation (GO:0035608)	2020-01-07	0.174385	1	0	0	5.29101	9.24068	AGTPBP1
positive regulation of inositol phosphate biosynthetic process (GO:0060732)	2020-01-07	0.174385	1	0	0	5.29101	9.24068	SNCA
positive regulation of mitotic sister chromatid separation (GO:1901970)	2020-01-07	0.174385	1	0	0	5.29101	9.24068	DLGAP5
regulation of meiotic nuclear division (GO:0040020)	2020-01-07	0.174385	1	0	0	5.29101	9.24068	FBXO5
positive regulation of RIG-I signaling pathway (GO:1900246)	2020-01-07	0.174385	1	0	0	5.29101	9.24068	ANKRD17
negative regulation of receptor internalization (GO:0002091)	2020-01-07	0.174385	1	0	0	5.29101	9.24068	SDCBP
protection from non-homologous end joining at telomere (GO:0031848)	2020-01-07	0.174385	1	0	0	5.29101	9.24068	TFIP11
positive regulation of sequestering of triglyceride (GO:0010890)	2020-01-07	0.174385	1	0	0	5.29101	9.24068	OSBPL11
vascular smooth muscle contraction (GO:0014829)	2020-01-07	0.174385	1	0	0	5.29101	9.24068	PIK3C2A
regulation of NADP metabolic process (GO:1902031)	2020-01-07	0.174385	1	0	0	5.29101	9.24068	PGAM4
positive regulation of membrane depolarization (GO:1904181)	2020-01-07	0.174385	1	0	0	5.29101	9.24068	ANK3
positive regulation of macrophage chemotaxis (GO:0010759)	2020-01-07	0.174385	1	0	0	5.29101	9.24068	KARS
cleavage furrow formation (GO:0036089)	2020-01-07	0.174385	1	0	0	5.29101	9.24068	SNX9
excitatory chemical synaptic transmission (GO:0098976)	2020-01-07	0.174385	1	0	0	5.29101	9.24068	PDLIM4
selenocysteine incorporation (GO:0001514)	2020-01-07	0.174385	1	0	0	5.29101	9.24068	SECISBP2
regulation of cellular response to insulin stimulus (GO:1900076)	2020-01-07	0.174385	1	0	0	5.29101	9.24068	NUCKS1
positive regulation of neurological system process (GO:0031646)	2020-01-07	0.174385	1	0	0	5.29101	9.24068	RNF10
negative regulation of cytokine production (GO:0001818)	5/110	0.176862	1	0	0	1.6835	2.91647	CYLD;TRAF3IP1;TRIM25;SARS;PIBF1
translation (GO:0006412)	9/232	0.177347	1	0	0	1.43678	2.48513	YARS;AIMP2;HBS1L;KARS;TNIP1;SARS;ETF1;ZC3H15;AARS
cell morphogenesis involved in differentiation (GO:0000904)	1954-03-01	0.178627	1	0	0	2.05761	3.54415	LAMA5;KIF14;FERMT2
negative regulation of cellular component organization (GO:0051129)	1954-03-01	0.178627	1	0	0	2.05761	3.54415	TRAF3IP1;RDX;TFIP11
membrane fusion (GO:0061025)	1954-03-01	0.178627	1	0	0	2.05761	3.54415	NSFL1C;DNM1L;SNAP29
positive regulation of transmembrane receptor protein serine/threonine kinase signaling pathway (GO:0090100)	1982-04-01	0.18092	1	0	0	1.80668	3.08889	SDCBP;SNW1;UBE2O;TTK
ephrin receptor signaling pathway (GO:0048013)	1982-04-01	0.18092	1	0	0	1.80668	3.08889	SDCBP;PTPN11;ANKS1A;CRK
cellular response to DNA damage stimulus (GO:0006974)	12/329	0.181344	1	0	0	1.35089	2.30647	UPF1;RFC4;APC;FMR1;TIPRL;XIAP;NEK1;MCM10;CEP63;TANK;MTOR;CUL4B
tube closure (GO:0060606)	2020-02-29	0.183947	1	0	0	2.55428	4.32467	DVL2;PHACTR4
cortical cytoskeleton organization (GO:0030865)	2020-02-29	0.183947	1	0	0	2.55428	4.32467	ANLN;EPB41L3
positive regulation of myeloid cell differentiation (GO:0045639)	2020-02-29	0.183947	1	0	0	2.55428	4.32467	STAT1;STAT3
regulation of embryonic development (GO:0045995)	2020-02-29	0.183947	1	0	0	2.55428	4.32467	CLASP1;CLASP2
regulation of chromosome segregation (GO:0051983)	2020-02-29	0.183947	1	0	0	2.55428	4.32467	APC;BUB1
negative regulation of epithelial cell apoptotic process (GO:1904036)	2020-02-29	0.183947	1	0	0	2.55428	4.32467	CAST;PAK4
nuclear-transcribed mRNA poly(A) tail shortening (GO:0000289)	2020-02-29	0.183947	1	0	0	2.55428	4.32467	CNOT11;SAMD4B
synaptic vesicle recycling (GO:0036465)	2020-02-29	0.183947	1	0	0	2.55428	4.32467	C2CD4C;SNCA
positive regulation of epidermal growth factor receptor signaling pathway (GO:0045742)	2020-02-29	0.183947	1	0	0	2.55428	4.32467	NUP62;CBL
carbohydrate derivative biosynthetic process (GO:1901137)	2020-02-29	0.183947	1	0	0	2.55428	4.32467	GOLPH3;TNIP1
fat cell differentiation (GO:0045444)	1955-03-01	0.185416	1	0	0	2.0202	3.40435	BBS7;OSBPL11;SENP2
phosphatidylinositol metabolic process (GO:0046488)	5/112	0.186016	1	0	0	1.65344	2.78096	RUFY1;MTMR1;PLEKHA1;OCRL;PIK3C2A
negative regulation of neuron death (GO:1901215)	1983-04-01	0.186339	1	0	0	1.78492	2.999	KIF14;CHMP4B;TANK;SNCA
chromosome organization (GO:0051276)	1956-03-01	0.192272	1	0	0	1.98413	3.27151	CENPH;NUF2;CUL4B
regulation of secretion by cell (GO:1903530)	1956-03-01	0.192272	1	0	0	1.98413	3.27151	FMR1;ARFIP1;RAB8A
DNA-dependent DNA replication (GO:0006261)	1956-03-01	0.192272	1	0	0	1.98413	3.27151	RFC4;ORC2;MCM10
regulation of actin cytoskeleton reorganization (GO:2000249)	1930-02-01	0.193775	1	0	0	2.46914	4.05199	BCAS3;BAIAP2
regulation of protein insertion into mitochondrial membrane involved in apoptotic signaling pathway (GO:1900739)	1930-02-01	0.193775	1	0	0	2.46914	4.05199	TP53BP2;NMT1
smoothened signaling pathway (GO:0007224)	1930-02-01	0.193775	1	0	0	2.46914	4.05199	KIAA0586;SEPT2
activation of protein kinase B activity (GO:0032148)	1930-02-01	0.193775	1	0	0	2.46914	4.05199	RICTOR;MTOR
phosphatidylinositol 3-kinase signaling (GO:0014065)	1930-02-01	0.193775	1	0	0	2.46914	4.05199	PLEKHA1;PIK3C2A
positive regulation of protein insertion into mitochondrial membrane involved in apoptotic signaling pathway (GO:1900740)	1930-02-01	0.193775	1	0	0	2.46914	4.05199	TP53BP2;NMT1
response to estradiol (GO:0032355)	1930-02-01	0.193775	1	0	0	2.46914	4.05199	STAT3;STRN3
Golgi to lysosome transport (GO:0090160)	2020-01-08	0.196685	1	0	0	4.62963	7.52849	GAK
barbed-end actin filament capping (GO:0051016)	2020-01-08	0.196685	1	0	0	4.62963	7.52849	EPS8
regulation of establishment of protein localization to mitochondrion (GO:1903747)	2020-01-08	0.196685	1	0	0	4.62963	7.52849	MAPT
late endosome to vacuole transport (GO:0045324)	2020-01-08	0.196685	1	0	0	4.62963	7.52849	CHMP7
4-hydroxyproline metabolic process (GO:0019471)	2020-01-08	0.196685	1	0	0	4.62963	7.52849	EGLN1
mRNA cleavage (GO:0006379)	2020-01-08	0.196685	1	0	0	4.62963	7.52849	CPSF3
regulation of chaperone-mediated autophagy (GO:1904714)	2020-01-08	0.196685	1	0	0	4.62963	7.52849	SNCA
response to epinephrine (GO:0071871)	2020-01-08	0.196685	1	0	0	4.62963	7.52849	SNCA
integrin activation (GO:0033622)	2020-01-08	0.196685	1	0	0	4.62963	7.52849	FERMT2
regulation of dopamine uptake involved in synaptic transmission (GO:0051584)	2020-01-08	0.196685	1	0	0	4.62963	7.52849	SNCA
positive regulation of membrane potential (GO:0045838)	2020-01-08	0.196685	1	0	0	4.62963	7.52849	ANK3
myelin maintenance (GO:0043217)	2020-01-08	0.196685	1	0	0	4.62963	7.52849	EPB41L3
T-helper 17 cell differentiation (GO:0072539)	2020-01-08	0.196685	1	0	0	4.62963	7.52849	STAT3
peptidyl-arginine methylation, to asymmetrical-dimethyl arginine (GO:0019919)	2020-01-08	0.196685	1	0	0	4.62963	7.52849	PRMT7
positive regulation of mitotic metaphase/anaphase transition (GO:0045842)	2020-01-08	0.196685	1	0	0	4.62963	7.52849	DLGAP5
SMAD protein complex assembly (GO:0007183)	2020-01-08	0.196685	1	0	0	4.62963	7.52849	FKBP1A
negative regulation of monooxygenase activity (GO:0032769)	2020-01-08	0.196685	1	0	0	4.62963	7.52849	SNCA
regulation of PERK-mediated unfolded protein response (GO:1903897)	2020-01-08	0.196685	1	0	0	4.62963	7.52849	NCK1
negative regulation of glucose import (GO:0046325)	2020-01-08	0.196685	1	0	0	4.62963	7.52849	PEA15
establishment of Golgi localization (GO:0051683)	2020-01-08	0.196685	1	0	0	4.62963	7.52849	ARHGAP21
protein localization to microtubule (GO:0035372)	2020-01-08	0.196685	1	0	0	4.62963	7.52849	MAPRE1
glycerolipid biosynthetic process (GO:0045017)	2020-01-08	0.196685	1	0	0	4.62963	7.52849	CPNE3
protein desumoylation (GO:0016926)	2020-01-08	0.196685	1	0	0	4.62963	7.52849	SENP2
multi-ciliated epithelial cell differentiation (GO:1903251)	2020-01-08	0.196685	1	0	0	4.62963	7.52849	CEP63
T-helper cell lineage commitment (GO:0002295)	2020-01-08	0.196685	1	0	0	4.62963	7.52849	STAT3
negative regulation of voltage-gated potassium channel activity (GO:1903817)	2020-01-08	0.196685	1	0	0	4.62963	7.52849	ANK3
peptidyl-lysine hydroxylation (GO:0017185)	2020-01-08	0.196685	1	0	0	4.62963	7.52849	VIPAS39
response to hydroxyurea (GO:0072710)	2020-01-08	0.196685	1	0	0	4.62963	7.52849	FMR1
genetic imprinting (GO:0071514)	2020-01-08	0.196685	1	0	0	4.62963	7.52849	PRMT7
regulation of metaphase/anaphase transition of cell cycle (GO:1902099)	2020-01-08	0.196685	1	0	0	4.62963	7.52849	PLK1
protein localization to microtubule cytoskeleton (GO:0072698)	2020-01-08	0.196685	1	0	0	4.62963	7.52849	MAPRE1
negative regulation of hippo signaling (GO:0035331)	2020-01-08	0.196685	1	0	0	4.62963	7.52849	LIMD1
cellular response to epinephrine stimulus (GO:0071872)	2020-01-08	0.196685	1	0	0	4.62963	7.52849	SNCA
negative regulation of establishment of protein localization (GO:1904950)	2020-01-08	0.196685	1	0	0	4.62963	7.52849	MAPT
protein localization to endosome (GO:0036010)	2020-01-08	0.196685	1	0	0	4.62963	7.52849	MICALL1
regulation of aspartic-type endopeptidase activity involved in amyloid precursor protein catabolic process (GO:1902959)	2020-01-08	0.196685	1	0	0	4.62963	7.52849	PICALM
late endosome to vacuole transport via multivesicular body sorting pathway (GO:0032511)	2020-01-08	0.196685	1	0	0	4.62963	7.52849	VPS25
positive regulation of monocyte differentiation (GO:0045657)	2020-01-08	0.196685	1	0	0	4.62963	7.52849	ACIN1
establishment of protein localization to chromatin (GO:0071169)	2020-01-08	0.196685	1	0	0	4.62963	7.52849	H2AFY
leptin-mediated signaling pathway (GO:0033210)	2020-01-08	0.196685	1	0	0	4.62963	7.52849	STAT3
negative regulation of exocytosis (GO:0045920)	2020-01-08	0.196685	1	0	0	4.62963	7.52849	SNCA
actin filament network formation (GO:0051639)	2020-01-08	0.196685	1	0	0	4.62963	7.52849	PLS3
regulation of response to oxidative stress (GO:1902882)	2020-01-08	0.196685	1	0	0	4.62963	7.52849	H2AFY
positive regulation of chromatin silencing (GO:0031937)	2020-01-08	0.196685	1	0	0	4.62963	7.52849	DNMT1
osteoblast development (GO:0002076)	2020-01-08	0.196685	1	0	0	4.62963	7.52849	LIMD1
phosphatidylinositol-3-phosphate biosynthetic process (GO:0036092)	2020-01-08	0.196685	1	0	0	4.62963	7.52849	PIK3C2A
response to leptin (GO:0044321)	2020-01-08	0.196685	1	0	0	4.62963	7.52849	STAT3
regulation of keratinocyte migration (GO:0051547)	2020-01-08	0.196685	1	0	0	4.62963	7.52849	MTOR
positive regulation of non-canonical Wnt signaling pathway (GO:2000052)	2020-01-08	0.196685	1	0	0	4.62963	7.52849	CSNK1D
peptidyl-serine phosphorylation (GO:0018105)	6/145	0.198812	1	0	0	1.53257	2.47571	PLK1;CSNK1D;RICTOR;PKN2;MTOR;CSNK1A1L
I-kappaB kinase/NF-kappaB signaling (GO:0007249)	1957-03-01	0.199191	1	0	0	1.94932	3.14521	TAB3;ERC1;TANK
negative regulation of cell-cell adhesion (GO:0022408)	1931-02-01	0.203669	1	0	0	2.38949	3.80229	MAD2L2;RDX
negative regulation of extrinsic apoptotic signaling pathway via death domain receptors (GO:1902042)	1931-02-01	0.203669	1	0	0	2.38949	3.80229	PEA15;TANK
lysosome organization (GO:0007040)	1931-02-01	0.203669	1	0	0	2.38949	3.80229	HOOK1;VPS11
gene silencing by miRNA (GO:0035195)	1931-02-01	0.203669	1	0	0	2.38949	3.80229	STAT3;LIMD1
integrin-mediated signaling pathway (GO:0007229)	1958-03-01	0.206168	1	0	0	1.91571	3.02503	LAMA5;ZYX;FERMT2
protein ubiquitination (GO:0016567)	17/506	0.210403	1	0	0	1.24433	1.93957	BRAP;RNF10;PSMD13;PLK1;CUL1;XIAP;LMO7;CBL;TANK;MIB1;VCPIP1;PSMD4;TRIM25;UBE2O;CCDC22;ZNF598;CUL4B
renal system development (GO:0072001)	1959-03-01	0.213199	1	0	0	1.88324	2.9106	TRAF3IP1;STAT1;CEP55
regulation of extrinsic apoptotic signaling pathway (GO:2001236)	1959-03-01	0.213199	1	0	0	1.88324	2.9106	WWOX;CYLD;TANK
regulation of pathway-restricted SMAD protein phosphorylation (GO:0060393)	1959-03-01	0.213199	1	0	0	1.88324	2.9106	SDCBP;STRAP;TTK
central nervous system neuron differentiation (GO:0021953)	1932-02-01	0.213617	1	0	0	2.31481	3.57308	AGTPBP1;MAPT
positive regulation of TOR signaling (GO:0032008)	1932-02-01	0.213617	1	0	0	2.31481	3.57308	GOLPH3;RICTOR
G2 DNA damage checkpoint (GO:0031572)	1932-02-01	0.213617	1	0	0	2.31481	3.57308	PLK1;STK3
regulation of erythrocyte differentiation (GO:0045646)	1932-02-01	0.213617	1	0	0	2.31481	3.57308	STAT1;STAT3
T cell activation (GO:0042110)	1988-04-01	0.214172	1	0	0	1.6835	2.59423	FKBP1A;CTPS1;DDOST;NCK1
positive regulation of protein complex assembly (GO:0031334)	1988-04-01	0.214172	1	0	0	1.6835	2.59423	SH3GLB1;SNX9;TPPP;CUL4B
Wnt signaling pathway, planar cell polarity pathway (GO:0060071)	1988-04-01	0.214172	1	0	0	1.6835	2.59423	PSMD4;PSMD13;DVL2;DVL3
positive regulation of protein serine/threonine kinase activity (GO:0071902)	5/118	0.214449	1	0	0	1.56937	2.41633	CCNT1;IRAK1;SYAP1;TANK;SNCA
regulation of immunoglobulin secretion (GO:0051023)	2020-01-09	0.218383	1	0	0	4.11523	6.26134	GPI
RNA destabilization (GO:0050779)	2020-01-09	0.218383	1	0	0	4.11523	6.26134	GIGYF2
dynamin family protein polymerization involved in membrane fission (GO:0003373)	2020-01-09	0.218383	1	0	0	4.11523	6.26134	DNM1L
neuron maturation (GO:0042551)	2020-01-09	0.218383	1	0	0	4.11523	6.26134	ANKS1A
anoikis (GO:0043276)	2020-01-09	0.218383	1	0	0	4.11523	6.26134	MTOR
regulation of SNARE complex assembly (GO:0035542)	2020-01-09	0.218383	1	0	0	4.11523	6.26134	VPS11
regulation of microtubule-based movement (GO:0060632)	2020-01-09	0.218383	1	0	0	4.11523	6.26134	IGBP1
regulation of ER-associated ubiquitin-dependent protein catabolic process (GO:1903069)	2020-01-09	0.218383	1	0	0	4.11523	6.26134	USP14
positive regulation of synapse maturation (GO:0090129)	2020-01-09	0.218383	1	0	0	4.11523	6.26134	CDC20
adipose tissue development (GO:0060612)	2020-01-09	0.218383	1	0	0	4.11523	6.26134	SH3PXD2B
negative regulation of tyrosine phosphorylation of STAT protein (GO:0042532)	2020-01-09	0.218383	1	0	0	4.11523	6.26134	PIBF1
mitochondrion morphogenesis (GO:0070584)	2020-01-09	0.218383	1	0	0	4.11523	6.26134	DNM1L
positive regulation of immunoglobulin secretion (GO:0051024)	2020-01-09	0.218383	1	0	0	4.11523	6.26134	GPI
peptidyl-arginine omega-N-methylation (GO:0035247)	2020-01-09	0.218383	1	0	0	4.11523	6.26134	PRMT7
regulation of integrin activation (GO:0033623)	2020-01-09	0.218383	1	0	0	4.11523	6.26134	KIF14
central nervous system neuron development (GO:0021954)	2020-01-09	0.218383	1	0	0	4.11523	6.26134	MAPT
myelin assembly (GO:0032288)	2020-01-09	0.218383	1	0	0	4.11523	6.26134	EPB41L3
endosome to pigment granule transport (GO:0043485)	2020-01-09	0.218383	1	0	0	4.11523	6.26134	AP3D1
epithelial cilium movement involved in determination of left/right asymmetry (GO:0060287)	2020-01-09	0.218383	1	0	0	4.11523	6.26134	OFD1
response to leucine (GO:0043201)	2020-01-09	0.218383	1	0	0	4.11523	6.26134	MTOR
maturation of LSU-rRNA from tricistronic rRNA transcript (SSU-rRNA, 5.8S rRNA, LSU-rRNA) (GO:0000463)	2020-01-09	0.218383	1	0	0	4.11523	6.26134	RPF2
positive regulation of phosphorylation of RNA polymerase II C-terminal domain (GO:1901409)	2020-01-09	0.218383	1	0	0	4.11523	6.26134	CCNT1
positive regulation of autophagosome assembly (GO:2000786)	2020-01-09	0.218383	1	0	0	4.11523	6.26134	SH3GLB1
regulation of cytokine secretion involved in immune response (GO:0002739)	2020-01-09	0.218383	1	0	0	4.11523	6.26134	KARS
protein localization to vacuole (GO:0072665)	2020-01-09	0.218383	1	0	0	4.11523	6.26134	SH3GLB1
regulation of striated muscle tissue development (GO:0016202)	2020-01-09	0.218383	1	0	0	4.11523	6.26134	MKL2
regulation of Rac protein signal transduction (GO:0035020)	2020-01-09	0.218383	1	0	0	4.11523	6.26134	ARHGAP17
peptidyl-arginine methylation (GO:0018216)	2020-01-09	0.218383	1	0	0	4.11523	6.26134	PRMT7
interleukin-23-mediated signaling pathway (GO:0038155)	2020-01-09	0.218383	1	0	0	4.11523	6.26134	STAT3
mitochondrial protein processing (GO:0034982)	2020-01-09	0.218383	1	0	0	4.11523	6.26134	PMPCA
positive regulation of ribosome biogenesis (GO:0090070)	2020-01-09	0.218383	1	0	0	4.11523	6.26134	WDR43
pinocytosis (GO:0006907)	2020-01-09	0.218383	1	0	0	4.11523	6.26134	SNX5
regulation of natural killer cell activation (GO:0032814)	2020-01-09	0.218383	1	0	0	4.11523	6.26134	PIBF1
positive regulation of rRNA processing (GO:2000234)	2020-01-09	0.218383	1	0	0	4.11523	6.26134	WDR43
regulation of methylation-dependent chromatin silencing (GO:0090308)	2020-01-09	0.218383	1	0	0	4.11523	6.26134	DNMT1
endothelial cell chemotaxis (GO:0035767)	2020-01-09	0.218383	1	0	0	4.11523	6.26134	CORO1B
peroxisome fission (GO:0016559)	2020-01-09	0.218383	1	0	0	4.11523	6.26134	DNM1L
regulation of cell-cell adhesion mediated by cadherin (GO:2000047)	2020-01-09	0.218383	1	0	0	4.11523	6.26134	MAD2L2
positive regulation of cytokine production involved in inflammatory response (GO:1900017)	2020-01-09	0.218383	1	0	0	4.11523	6.26134	KARS
cellular response to leucine (GO:0071233)	2020-01-09	0.218383	1	0	0	4.11523	6.26134	MTOR
regulation of flagellated sperm motility (GO:1901317)	2020-01-09	0.218383	1	0	0	4.11523	6.26134	PGAM4
endosome to melanosome transport (GO:0035646)	2020-01-09	0.218383	1	0	0	4.11523	6.26134	AP3D1
dynamin family protein polymerization involved in mitochondrial fission (GO:0003374)	2020-01-09	0.218383	1	0	0	4.11523	6.26134	DNM1L
negative regulation of transcription by competitive promoter binding (GO:0010944)	2020-01-09	0.218383	1	0	0	4.11523	6.26134	MAD2L2
axonal transport of mitochondrion (GO:0019896)	2020-01-09	0.218383	1	0	0	4.11523	6.26134	MAPT
mitochondrial fragmentation involved in apoptotic process (GO:0043653)	2020-01-09	0.218383	1	0	0	4.11523	6.26134	DNM1L
nuclear RNA surveillance (GO:0071027)	2020-01-09	0.218383	1	0	0	4.11523	6.26134	XRN1
lipoprotein biosynthetic process (GO:0042158)	2020-01-09	0.218383	1	0	0	4.11523	6.26134	WIPI2
establishment of epithelial cell apical/basal polarity (GO:0045198)	2020-01-09	0.218383	1	0	0	4.11523	6.26134	CAMSAP3
response to vitamin (GO:0033273)	2020-01-09	0.218383	1	0	0	4.11523	6.26134	HLCS
regulation of establishment of planar polarity (GO:0090175)	1989-04-01	0.219873	1	0	0	1.66459	2.52136	PSMD4;PSMD13;DVL2;DVL3
regulation of mRNA splicing, via spliceosome (GO:0048024)	1960-03-01	0.220282	1	0	0	1.85185	2.80157	SMU1;SNW1;FMR1
response to reactive oxygen species (GO:0000302)	1960-03-01	0.220282	1	0	0	1.85185	2.80157	EGLN1;PXN;MAPT
entry into host cell (GO:0030260)	1933-02-01	0.223609	1	0	0	2.24467	3.36219	CTNND1;CBL
platelet aggregation (GO:0070527)	1933-02-01	0.223609	1	0	0	2.24467	3.36219	TLN1;VCL
positive regulation of intrinsic apoptotic signaling pathway (GO:2001244)	1933-02-01	0.223609	1	0	0	2.24467	3.36219	DNM1L;NCK1
mRNA stabilization (GO:0048255)	1933-02-01	0.223609	1	0	0	2.24467	3.36219	LARP1;TARDBP
positive regulation of catalytic activity (GO:0043085)	1933-02-01	0.223609	1	0	0	2.24467	3.36219	BCAS3;PHACTR4
positive regulation of Notch signaling pathway (GO:0045747)	1933-02-01	0.223609	1	0	0	2.24467	3.36219	SNW1;STAT3
positive regulation of locomotion (GO:0040017)	1933-02-01	0.223609	1	0	0	2.24467	3.36219	CHMP2B;CHMP4B
actin cytoskeleton reorganization (GO:0031532)	1961-03-01	0.227411	1	0	0	1.82149	2.69763	CTTN;RICTOR;PDLIM4
negative regulation of viral life cycle (GO:1903901)	1961-03-01	0.227411	1	0	0	1.82149	2.69763	TNIP1;IFIT5;ZC3HAV1
regulation of DNA replication (GO:0006275)	1961-03-01	0.227411	1	0	0	1.82149	2.69763	ANKRD17;SHC1;NUCKS1
negative regulation of kinase activity (GO:0033673)	1991-04-01	0.231393	1	0	0	1.628	2.38281	FGFR1OP;TAF7;MAPT;CEP85
negative regulation of gene expression (GO:0010629)	20/618	0.233214	1	0	0	1.19861	1.74494	SPEN;DNMT1;H2AFY;SHC1;ZC3H4;FMR1;SAMD4B;LIMD1;PHB2;GIGYF2;GCFC2;LARP1;FXR2;SNW1;TAF7;MAPT;LRRFIP1;TARDBP;SNX6;PICALM
bone development (GO:0060348)	1934-02-01	0.233636	1	0	0	2.17865	3.16774	SH3PXD2B;PLS3
regulation of axon extension (GO:0030516)	1934-02-01	0.233636	1	0	0	2.17865	3.16774	CTTN;MAPT
regulation of insulin receptor signaling pathway (GO:0046626)	1934-02-01	0.233636	1	0	0	2.17865	3.16774	NUCKS1;NCK1
endoplasmic reticulum organization (GO:0007029)	1934-02-01	0.233636	1	0	0	2.17865	3.16774	GAK;SEC31A
positive regulation of type I interferon production (GO:0032481)	1962-03-01	0.234583	1	0	0	1.79211	2.59847	IRAK1;STAT1;LRRFIP1
negative regulation of G2/M transition of mitotic cell cycle (GO:0010972)	1962-03-01	0.234583	1	0	0	1.79211	2.59847	PSMD4;PSMD13;CUL1
positive regulation of cellular metabolic process (GO:0031325)	1992-04-01	0.237208	1	0	0	1.61031	2.31694	TBC1D5;FMR1;SCYL2;SNCA
tumor necrosis factor-mediated signaling pathway (GO:0033209)	5/123	0.239115	1	0	0	1.50557	2.15418	PSMD4;KARS;PSMD13;STAT1;TANK
regulation of response to stress (GO:0080134)	2020-01-10	0.239496	1	0	0	3.7037	5.2934	H2AFY
regulation of phospholipase C activity (GO:1900274)	2020-01-10	0.239496	1	0	0	3.7037	5.2934	BICD1
regulation of synapse maturation (GO:0090128)	2020-01-10	0.239496	1	0	0	3.7037	5.2934	CDC20
peptidyl-serine dephosphorylation (GO:0070262)	2020-01-10	0.239496	1	0	0	3.7037	5.2934	NCK1
cellular response to thyroid hormone stimulus (GO:0097067)	2020-01-10	0.239496	1	0	0	3.7037	5.2934	RDX
regulation of myeloid leukocyte differentiation (GO:0002761)	2020-01-10	0.239496	1	0	0	3.7037	5.2934	MTOR
3'-UTR-mediated mRNA destabilization (GO:0061158)	2020-01-10	0.239496	1	0	0	3.7037	5.2934	UPF1
regulation of sequestering of zinc ion (GO:0061088)	2020-01-10	0.239496	1	0	0	3.7037	5.2934	AP3D1
mitotic spindle midzone assembly (GO:0051256)	2020-01-10	0.239496	1	0	0	3.7037	5.2934	KIF23
positive regulation of transcription from RNA polymerase III promoter (GO:0045945)	2020-01-10	0.239496	1	0	0	3.7037	5.2934	MTOR
regulation of actin filament length (GO:0030832)	2020-01-10	0.239496	1	0	0	3.7037	5.2934	EPS8
protein K11-linked deubiquitination (GO:0035871)	2020-01-10	0.239496	1	0	0	3.7037	5.2934	VCPIP1
positive regulation of alcohol biosynthetic process (GO:1902932)	2020-01-10	0.239496	1	0	0	3.7037	5.2934	SNCA
N-acetylneuraminate metabolic process (GO:0006054)	2020-01-10	0.239496	1	0	0	3.7037	5.2934	NANP
positive regulation of receptor recycling (GO:0001921)	2020-01-10	0.239496	1	0	0	3.7037	5.2934	SNCA
positive regulation of amyloid-beta formation (GO:1902004)	2020-01-10	0.239496	1	0	0	3.7037	5.2934	PICALM
regulation of platelet-derived growth factor receptor signaling pathway (GO:0010640)	2020-01-10	0.239496	1	0	0	3.7037	5.2934	SNCA
contractile actin filament bundle assembly (GO:0030038)	2020-01-10	0.239496	1	0	0	3.7037	5.2934	ZYX
I-kappaB phosphorylation (GO:0007252)	2020-01-10	0.239496	1	0	0	3.7037	5.2934	ERC1
positive regulation of glucose import in response to insulin stimulus (GO:2001275)	2020-01-10	0.239496	1	0	0	3.7037	5.2934	PTPN11
regulation of protein exit from endoplasmic reticulum (GO:0070861)	2020-01-10	0.239496	1	0	0	3.7037	5.2934	GCC2
cellular copper ion homeostasis (GO:0006878)	2020-01-10	0.239496	1	0	0	3.7037	5.2934	CCDC22
regulation of amyloid-beta clearance (GO:1900221)	2020-01-10	0.239496	1	0	0	3.7037	5.2934	PICALM
cell-cell junction maintenance (GO:0045217)	2020-01-10	0.239496	1	0	0	3.7037	5.2934	CAMSAP3
regulation of DNA-templated transcription, initiation (GO:2000142)	2020-01-10	0.239496	1	0	0	3.7037	5.2934	TAF7
astrocyte development (GO:0014002)	2020-01-10	0.239496	1	0	0	3.7037	5.2934	MAPT
cell differentiation involved in metanephros development (GO:0072202)	2020-01-10	0.239496	1	0	0	3.7037	5.2934	STAT1
neurotransmitter receptor transport (GO:0099637)	2020-01-10	0.239496	1	0	0	3.7037	5.2934	AP3D1
telomere maintenance in response to DNA damage (GO:0043247)	2020-01-10	0.239496	1	0	0	3.7037	5.2934	TFIP11
negative regulation of autophagosome assembly (GO:1902902)	2020-01-10	0.239496	1	0	0	3.7037	5.2934	CHMP4B
endosomal vesicle fusion (GO:0034058)	2020-01-10	0.239496	1	0	0	3.7037	5.2934	VPS11
regulation of cytoplasmic translation (GO:2000765)	2020-01-10	0.239496	1	0	0	3.7037	5.2934	FMR1
nuclear mRNA surveillance (GO:0071028)	2020-01-10	0.239496	1	0	0	3.7037	5.2934	XRN1
insulin-like growth factor receptor signaling pathway (GO:0048009)	2020-01-10	0.239496	1	0	0	3.7037	5.2934	GIGYF2
actin filament capping (GO:0051693)	2020-01-10	0.239496	1	0	0	3.7037	5.2934	EPS8
maintenance of apical/basal cell polarity (GO:0035090)	2020-01-10	0.239496	1	0	0	3.7037	5.2934	PDCD6IP
regulation of gene expression by genetic imprinting (GO:0006349)	2020-01-10	0.239496	1	0	0	3.7037	5.2934	PRMT7
polarized epithelial cell differentiation (GO:0030859)	2020-01-10	0.239496	1	0	0	3.7037	5.2934	CAMSAP3
regulation of phospholipase activity (GO:0010517)	2020-01-10	0.239496	1	0	0	3.7037	5.2934	SNCA
negative regulation of intracellular estrogen receptor signaling pathway (GO:0033147)	2020-01-10	0.239496	1	0	0	3.7037	5.2934	STRN3
cilium movement involved in cell motility (GO:0060294)	2020-01-10	0.239496	1	0	0	3.7037	5.2934	GAS8
stress fiber assembly (GO:0043149)	2020-01-10	0.239496	1	0	0	3.7037	5.2934	ZYX
negative regulation of pathway-restricted SMAD protein phosphorylation (GO:0060394)	2020-01-10	0.239496	1	0	0	3.7037	5.2934	STRAP
cellular response to leucine starvation (GO:1990253)	2020-01-10	0.239496	1	0	0	3.7037	5.2934	MTOR
protein kinase A signaling (GO:0010737)	2020-01-10	0.239496	1	0	0	3.7037	5.2934	RDX
positive regulation of execution phase of apoptosis (GO:1900119)	2020-01-10	0.239496	1	0	0	3.7037	5.2934	TP53BP2
negative regulation of homotypic cell-cell adhesion (GO:0034111)	2020-01-10	0.239496	1	0	0	3.7037	5.2934	RDX
negative regulation of endoplasmic reticulum unfolded protein response (GO:1900102)	2020-01-10	0.239496	1	0	0	3.7037	5.2934	NCK1
positive regulation of vacuole organization (GO:0044090)	2020-01-10	0.239496	1	0	0	3.7037	5.2934	SH3GLB1
positive regulation of mRNA splicing, via spliceosome (GO:0048026)	2020-01-10	0.239496	1	0	0	3.7037	5.2934	SNW1
regulation of phospholipid metabolic process (GO:1903725)	2020-01-10	0.239496	1	0	0	3.7037	5.2934	MTMR1
maintenance of epithelial cell apical/basal polarity (GO:0045199)	2020-01-10	0.239496	1	0	0	3.7037	5.2934	PDCD6IP
smooth muscle cell differentiation (GO:0051145)	2020-01-10	0.239496	1	0	0	3.7037	5.2934	MKL2
negative regulation of glucose transport (GO:0010829)	2020-01-10	0.239496	1	0	0	3.7037	5.2934	PEA15
negative regulation of apoptotic process (GO:0043066)	16/485	0.240339	1	0	0	1.22184	1.74198	IGBP1;SHC1;PLK1;STAT3;KIF14;XIAP;CBL;PHB2;GOLPH3;IRAK1;BAG3;NUP62;CIAPIN1;ERC1;MAP4K4;SNCA
positive regulation of cellular process (GO:0048522)	17/519	0.2405	1	0	0	1.21316	1.7288	ANKRD17;RNF10;SAP30BP;CDC123;SHC1;FMR1;RDX;CEP131;KIF14;TTK;HCFC1;CRKL;SDCBP;APC;CSPP1;VPS11;FGFR1OP
regulation of cysteine-type endopeptidase activity involved in apoptotic process (GO:0043281)	1993-04-01	0.243057	1	0	0	1.59299	2.25322	IGBP1;PDCD5;XIAP;SNCA
positive regulation of NIK/NF-kappaB signaling (GO:1901224)	1935-02-01	0.243688	1	0	0	2.1164	2.98808	IRAK1;TANK
positive regulation of peptide secretion (GO:0002793)	1935-02-01	0.243688	1	0	0	2.1164	2.98808	GOLPH3;DNM1L
endothelial cell migration (GO:0043542)	1935-02-01	0.243688	1	0	0	2.1164	2.98808	PXN;CORO1B
regulation of synapse assembly (GO:0051963)	1935-02-01	0.243688	1	0	0	2.1164	2.98808	PDLIM5;SNCA
carbohydrate catabolic process (GO:0016052)	1935-02-01	0.243688	1	0	0	2.1164	2.98808	PGK1;PGAM4
phosphorylation (GO:0016310)	13/386	0.246185	1	0	0	1.24736	1.74839	CCNT1;PLK1;STAT3;CSNK1D;LIMD1;MTOR;STK3;IRAK1;PGK1;NEK1;PKN2;MARK2;MAP4K4
receptor-mediated endocytosis (GO:0006898)	7/188	0.246437	1	0	0	1.37904	1.93155	GAK;SNX1;CTTN;MICALL1;SNX9;PICALM;SNCA
cellular response to fibroblast growth factor stimulus (GO:0044344)	1994-04-01	0.248938	1	0	0	1.57604	2.19157	CEP57;KIF16B;PTPN11;CBL
vesicle fusion (GO:0006906)	1994-04-01	0.248938	1	0	0	1.57604	2.19157	VPS11;C2CD4C;SNAP29;RAB8A
axon development (GO:0061564)	1994-04-01	0.248938	1	0	0	1.57604	2.19157	ANK3;BAIAP2;RAB8A;CAMSAP2
positive regulation of endocytosis (GO:0045807)	1964-03-01	0.249043	1	0	0	1.73611	2.41342	CBL;BICD1;SNCA
glucose metabolic process (GO:0006006)	1964-03-01	0.249043	1	0	0	1.73611	2.41342	GPI;PGK1;PGAM4
regulation of potassium ion transport (GO:0043266)	1936-02-01	0.253757	1	0	0	2.05761	2.82176	KIF5B;ANK3
regulation of filopodium assembly (GO:0051489)	1936-02-01	0.253757	1	0	0	2.05761	2.82176	BCAS3;FMR1
regulation of response to DNA damage stimulus (GO:2001020)	1936-02-01	0.253757	1	0	0	2.05761	2.82176	FMR1;MAPT
mRNA catabolic process (GO:0006402)	1936-02-01	0.253757	1	0	0	2.05761	2.82176	UPF1;XRN1
axon guidance (GO:0007411)	6/158	0.255512	1	0	0	1.40647	1.91911	ENAH;LYPLA2;SHC1;KIF3A;KIF5B;PTPN11
cellular response to reactive oxygen species (GO:0034614)	1965-03-01	0.256323	1	0	0	1.7094	2.32704	PLEKHA1;PXN;MAPT
non-canonical Wnt signaling pathway (GO:0035567)	5/127	0.259377	1	0	0	1.45815	1.96774	PSMD4;PSMD13;DVL2;DVL3;TNRC6B
regulation of histone H3-K9 methylation (GO:0051570)	2020-01-11	0.26004	1	0	0	3.367	4.53509	DNMT1
negative regulation of defense response to virus (GO:0050687)	2020-01-11	0.26004	1	0	0	3.367	4.53509	TRAF3IP1
regulation of hippo signaling (GO:0035330)	2020-01-11	0.26004	1	0	0	3.367	4.53509	LIMD1
positive regulation of cell cycle phase transition (GO:1901989)	2020-01-11	0.26004	1	0	0	3.367	4.53509	PHB2
regulation of feeding behavior (GO:0060259)	2020-01-11	0.26004	1	0	0	3.367	4.53509	STAT3
morphogenesis of an epithelial sheet (GO:0002011)	2020-01-11	0.26004	1	0	0	3.367	4.53509	PHACTR4
intracellular protein transmembrane transport (GO:0065002)	2020-01-11	0.26004	1	0	0	3.367	4.53509	SRP54
positive regulation of superoxide anion generation (GO:0032930)	2020-01-11	0.26004	1	0	0	3.367	4.53509	MAPT
regulation of lamellipodium morphogenesis (GO:2000392)	2020-01-11	0.26004	1	0	0	3.367	4.53509	CORO1B
interleukin-2-mediated signaling pathway (GO:0038110)	2020-01-11	0.26004	1	0	0	3.367	4.53509	SHC1
negative regulation of nuclear division (GO:0051784)	2020-01-11	0.26004	1	0	0	3.367	4.53509	FBXO5
UV-damage excision repair (GO:0070914)	2020-01-11	0.26004	1	0	0	3.367	4.53509	CUL4B
protein localization to pre-autophagosomal structure (GO:0034497)	2020-01-11	0.26004	1	0	0	3.367	4.53509	WIPI2
positive regulation of nuclear-transcribed mRNA poly(A) tail shortening (GO:0060213)	2020-01-11	0.26004	1	0	0	3.367	4.53509	TNRC6B
negative regulation of fatty acid biosynthetic process (GO:0045717)	2020-01-11	0.26004	1	0	0	3.367	4.53509	PIBF1
regulation of non-canonical Wnt signaling pathway (GO:2000050)	2020-01-11	0.26004	1	0	0	3.367	4.53509	CSNK1D
regulation of actin filament depolymerization (GO:0030834)	2020-01-11	0.26004	1	0	0	3.367	4.53509	LIMA1
biotin metabolic process (GO:0006768)	2020-01-11	0.26004	1	0	0	3.367	4.53509	HLCS
activation of cysteine-type endopeptidase activity involved in apoptotic signaling pathway (GO:0097296)	2020-01-11	0.26004	1	0	0	3.367	4.53509	TANK
myeloid cell activation involved in immune response (GO:0002275)	2020-01-11	0.26004	1	0	0	3.367	4.53509	KARS
attachment of mitotic spindle microtubules to kinetochore (GO:0051315)	2020-01-11	0.26004	1	0	0	3.367	4.53509	NUF2
internal protein amino acid acetylation (GO:0006475)	2020-01-11	0.26004	1	0	0	3.367	4.53509	MAPT
regulation of integrin-mediated signaling pathway (GO:2001044)	2020-01-11	0.26004	1	0	0	3.367	4.53509	PHACTR4
calcium ion regulated exocytosis (GO:0017156)	2020-01-11	0.26004	1	0	0	3.367	4.53509	ARHGAP17
phosphatidylinositol dephosphorylation (GO:0046856)	2020-01-11	0.26004	1	0	0	3.367	4.53509	MTMR1
negative regulation of amyloid precursor protein catabolic process (GO:1902992)	2020-01-11	0.26004	1	0	0	3.367	4.53509	PICALM
regulation of phosphorylation of RNA polymerase II C-terminal domain (GO:1901407)	2020-01-11	0.26004	1	0	0	3.367	4.53509	CCNT1
T cell proliferation (GO:0042098)	2020-01-11	0.26004	1	0	0	3.367	4.53509	CTPS1
positive regulation of mesenchymal cell proliferation (GO:0002053)	2020-01-11	0.26004	1	0	0	3.367	4.53509	STAT1
positive regulation of chromosome segregation (GO:0051984)	2020-01-11	0.26004	1	0	0	3.367	4.53509	CCNB1
transcytosis (GO:0045056)	2020-01-11	0.26004	1	0	0	3.367	4.53509	PICALM
regulation of nuclear-transcribed mRNA poly(A) tail shortening (GO:0060211)	2020-01-11	0.26004	1	0	0	3.367	4.53509	TNRC6B
negative regulation of protein localization to cell surface (GO:2000009)	2020-01-11	0.26004	1	0	0	3.367	4.53509	PICALM
cellular response to interleukin-2 (GO:0071352)	2020-01-11	0.26004	1	0	0	3.367	4.53509	SHC1
cytoplasmic mRNA processing body assembly (GO:0033962)	2020-01-11	0.26004	1	0	0	3.367	4.53509	LIMD1
cellular response to interferon-beta (GO:0035458)	2020-01-11	0.26004	1	0	0	3.367	4.53509	STAT1
cell part morphogenesis (GO:0032990)	2020-01-11	0.26004	1	0	0	3.367	4.53509	DNM1L
metanephric mesenchyme development (GO:0072075)	2020-01-11	0.26004	1	0	0	3.367	4.53509	STAT1
response to nitric oxide (GO:0071731)	2020-01-11	0.26004	1	0	0	3.367	4.53509	EGLN1
photoreceptor cell development (GO:0042461)	2020-01-11	0.26004	1	0	0	3.367	4.53509	MAPRE2
regulation of synaptic vesicle cycle (GO:0098693)	2020-01-11	0.26004	1	0	0	3.367	4.53509	SNCA
negative regulation of chemotaxis (GO:0050922)	2020-01-11	0.26004	1	0	0	3.367	4.53509	CORO1B
establishment of synaptic vesicle localization (GO:0097480)	2020-01-11	0.26004	1	0	0	3.367	4.53509	KIF5B
mitotic spindle elongation (GO:0000022)	2020-01-11	0.26004	1	0	0	3.367	4.53509	KIF23
inhibition of cysteine-type endopeptidase activity involved in apoptotic process (GO:1990001)	2020-01-11	0.26004	1	0	0	3.367	4.53509	XIAP
positive regulation of sodium ion transmembrane transporter activity (GO:2000651)	2020-01-11	0.26004	1	0	0	3.367	4.53509	ANK3
response to thyroid hormone (GO:0097066)	2020-01-11	0.26004	1	0	0	3.367	4.53509	RDX
negative regulation of translation, ncRNA-mediated (GO:0040033)	2020-01-11	0.26004	1	0	0	3.367	4.53509	STAT3
miRNA mediated inhibition of translation (GO:0035278)	2020-01-11	0.26004	1	0	0	3.367	4.53509	STAT3
regulation of symbiosis, encompassing mutualism through parasitism (GO:0043903)	2020-01-11	0.26004	1	0	0	3.367	4.53509	CHMP4B
RNA polymerase II transcriptional preinitiation complex assembly (GO:0051123)	2020-01-11	0.26004	1	0	0	3.367	4.53509	TAF7
hepatocyte growth factor receptor signaling pathway (GO:0048012)	2020-01-11	0.26004	1	0	0	3.367	4.53509	STMN1
epithelial cell differentiation (GO:0030855)	1996-04-01	0.26079	1	0	0	1.54321	2.07413	LAMA5;PGK1;EDF1;CNN3
regulation of cell death (GO:0010941)	1996-04-01	0.26079	1	0	0	1.54321	2.07413	SAP30BP;APC;CHMP4B;NCK1
negative regulation of epithelial cell proliferation (GO:0050680)	1966-03-01	0.263632	1	0	0	1.6835	2.24445	MAGED1;STAT1;STRAP
protein peptidyl-prolyl isomerization (GO:0000413)	1937-02-01	0.263835	1	0	0	2.002	2.66753	FKBP1A;FKBP3
positive regulation of mitochondrial outer membrane permeabilization involved in apoptotic signaling pathway (GO:1901030)	1937-02-01	0.263835	1	0	0	2.002	2.66753	TP53BP2;NMT1
protein K63-linked ubiquitination (GO:0070534)	1937-02-01	0.263835	1	0	0	2.002	2.66753	UBE2O;TANK
nucleotide-excision repair, DNA incision, 5'-to lesion (GO:0006296)	1937-02-01	0.263835	1	0	0	2.002	2.66753	RFC4;CUL4B
positive regulation of NF-kappaB transcription factor activity (GO:0051092)	5/128	0.264505	1	0	0	1.44676	1.92404	IRAK1;TRIM25;TAB3;ERC1;TANK
transcription initiation from RNA polymerase II promoter (GO:0006367)	6/160	0.264612	1	0	0	1.38889	1.84651	GTF2A1;CCNB1;SNW1;TAF7;NRBF2;GTF2E2
positive regulation of autophagy (GO:0010508)	1967-03-01	0.270966	1	0	0	1.65837	2.16544	SH3GLB1;SCOC;LARP1
cellular response to UV (GO:0034644)	1967-03-01	0.270966	1	0	0	1.65837	2.16544	FMR1;N4BP1;CUL4B
ncRNA processing (GO:0034470)	8/227	0.271537	1	0	0	1.30527	1.70163	WDR36;KARS;SARS;CSNK1D;NOL11;UTP14A;WDR43;AARS
mitochondrion disassembly (GO:0061726)	1938-02-01	0.273913	1	0	0	1.94932	2.52426	WIPI2;MARK2
homotypic cell-cell adhesion (GO:0034109)	1938-02-01	0.273913	1	0	0	1.94932	2.52426	TLN1;VCL
negative regulation of cysteine-type endopeptidase activity involved in apoptotic process (GO:0043154)	1968-03-01	0.278322	1	0	0	1.63399	2.08983	IGBP1;XIAP;SNCA
regulation of double-strand break repair via nonhomologous end joining (GO:2001032)	2020-01-12	0.28003	1	0	0	3.08642	3.92858	TFIP11
regulation of mesenchymal cell proliferation (GO:0010464)	2020-01-12	0.28003	1	0	0	3.08642	3.92858	STAT1
signal transduction involved in G2 DNA damage checkpoint (GO:0072425)	2020-01-12	0.28003	1	0	0	3.08642	3.92858	PLK1
peptidyl-arginine modification (GO:0018195)	2020-01-12	0.28003	1	0	0	3.08642	3.92858	PRMT7
fatty acid elongation (GO:0030497)	2020-01-12	0.28003	1	0	0	3.08642	3.92858	HACD3
establishment of apical/basal cell polarity (GO:0035089)	2020-01-12	0.28003	1	0	0	3.08642	3.92858	CAMSAP3
regulation of viral life cycle (GO:1903900)	2020-01-12	0.28003	1	0	0	3.08642	3.92858	TRIM25
negative regulation of ERAD pathway (GO:1904293)	2020-01-12	0.28003	1	0	0	3.08642	3.92858	USP14
vesicle budding from membrane (GO:0006900)	2020-01-12	0.28003	1	0	0	3.08642	3.92858	GOLPH3
negative regulation of oxidoreductase activity (GO:0051354)	2020-01-12	0.28003	1	0	0	3.08642	3.92858	SNCA
pyrimidine nucleoside salvage (GO:0043097)	2020-01-12	0.28003	1	0	0	3.08642	3.92858	TK1
amino sugar biosynthetic process (GO:0046349)	2020-01-12	0.28003	1	0	0	3.08642	3.92858	NANP
cell differentiation in hindbrain (GO:0021533)	2020-01-12	0.28003	1	0	0	3.08642	3.92858	AGTPBP1
epithelial structure maintenance (GO:0010669)	2020-01-12	0.28003	1	0	0	3.08642	3.92858	STRAP
histone arginine methylation (GO:0034969)	2020-01-12	0.28003	1	0	0	3.08642	3.92858	PRMT7
regulation of rRNA processing (GO:2000232)	2020-01-12	0.28003	1	0	0	3.08642	3.92858	WDR43
mitochondrion transport along microtubule (GO:0047497)	2020-01-12	0.28003	1	0	0	3.08642	3.92858	MAPT
positive regulation of keratinocyte differentiation (GO:0045618)	2020-01-12	0.28003	1	0	0	3.08642	3.92858	H2AFY
positive regulation of amyloid precursor protein catabolic process (GO:1902993)	2020-01-12	0.28003	1	0	0	3.08642	3.92858	PICALM
alternative mRNA splicing, via spliceosome (GO:0000380)	2020-01-12	0.28003	1	0	0	3.08642	3.92858	RBM17
regulation of cell communication by electrical coupling (GO:0010649)	2020-01-12	0.28003	1	0	0	3.08642	3.92858	ANK3
cellular glucan metabolic process (GO:0006073)	2020-01-12	0.28003	1	0	0	3.08642	3.92858	PYGL
eye photoreceptor cell development (GO:0042462)	2020-01-12	0.28003	1	0	0	3.08642	3.92858	MAPRE2
positive regulation of ruffle assembly (GO:1900029)	2020-01-12	0.28003	1	0	0	3.08642	3.92858	EPS8
plasminogen activation (GO:0031639)	2020-01-12	0.28003	1	0	0	3.08642	3.92858	PGK1
negative regulation by host of viral transcription (GO:0043922)	2020-01-12	0.28003	1	0	0	3.08642	3.92858	TARDBP
positive regulation of pseudopodium assembly (GO:0031274)	2020-01-12	0.28003	1	0	0	3.08642	3.92858	APC
vasoconstriction (GO:0042310)	2020-01-12	0.28003	1	0	0	3.08642	3.92858	PIK3C2A
regulation of mononuclear cell migration (GO:0071675)	2020-01-12	0.28003	1	0	0	3.08642	3.92858	KARS
regulation of pseudopodium assembly (GO:0031272)	2020-01-12	0.28003	1	0	0	3.08642	3.92858	APC
regulation of sequestering of triglyceride (GO:0010889)	2020-01-12	0.28003	1	0	0	3.08642	3.92858	OSBPL11
collagen metabolic process (GO:0032963)	2020-01-12	0.28003	1	0	0	3.08642	3.92858	VIPAS39
protein hydroxylation (GO:0018126)	2020-01-12	0.28003	1	0	0	3.08642	3.92858	VIPAS39
pyrimidine-containing compound salvage (GO:0008655)	2020-01-12	0.28003	1	0	0	3.08642	3.92858	TK1
negative regulation of interleukin-12 production (GO:0032695)	2020-01-12	0.28003	1	0	0	3.08642	3.92858	PIBF1
regulation of sister chromatid cohesion (GO:0007063)	2020-01-12	0.28003	1	0	0	3.08642	3.92858	BUB1
positive regulation of T cell cytokine production (GO:0002726)	2020-01-12	0.28003	1	0	0	3.08642	3.92858	TANK
glycerophospholipid biosynthetic process (GO:0046474)	6/164	0.28305	1	0	0	1.35501	1.71021	RUFY1;MTMR1;PLEKHA1;CPNE3;OCRL;PIK3C2A
negative regulation of protein catabolic process (GO:0042177)	1939-02-01	0.283985	1	0	0	1.89934	2.39095	MAD2L2;SNCA
regulation of extrinsic apoptotic signaling pathway via death domain receptors (GO:1902041)	1939-02-01	0.283985	1	0	0	1.89934	2.39095	PEA15;TANK
regulation of type I interferon-mediated signaling pathway (GO:0060338)	1939-02-01	0.283985	1	0	0	1.89934	2.39095	STAT1;PTPN11
regulation of alternative mRNA splicing, via spliceosome (GO:0000381)	1939-02-01	0.283985	1	0	0	1.89934	2.39095	SMU1;FMR1
purine ribonucleoside monophosphate biosynthetic process (GO:0009168)	1939-02-01	0.283985	1	0	0	1.89934	2.39095	ADSL;ATIC
ERBB2 signaling pathway (GO:0038128)	1939-02-01	0.283985	1	0	0	1.89934	2.39095	SHC1;CPNE3
cellular response to amino acid starvation (GO:0034198)	1939-02-01	0.283985	1	0	0	1.89934	2.39095	SH3GLB1;MTOR
regulation of innate immune response (GO:0045088)	1969-03-01	0.285697	1	0	0	1.61031	2.01743	STAT1;XIAP;PTPN11
response to organic cyclic compound (GO:0014070)	1969-03-01	0.285697	1	0	0	1.61031	2.01743	HLCS;STAT3;STRN3
protein phosphorylation (GO:0006468)	15/470	0.29023	1	0	0	1.18203	1.46227	USP15;CCNT1;PLK1;CSNK1D;MTOR;STK3;SLK;IRAK1;NEK1;RICTOR;PKN2;ERC1;MARK2;CSNK1A1L;MAP4K4
regulation of protein ubiquitination (GO:0031396)	4/101	0.290851	1	0	0	1.46681	1.81143	FKBP1A;XIAP;SENP2;N4BP1
positive regulation of proteasomal ubiquitin-dependent protein catabolic process (GO:0032436)	1970-03-01	0.293087	1	0	0	1.5873	1.94807	PLK1;CSNK1D;BBS7
negative regulation of transport (GO:0051051)	1940-02-01	0.294043	1	0	0	1.85185	2.26672	SNCA;CTTNBP2NL
nucleotide-excision repair, DNA incision (GO:0033683)	1940-02-01	0.294043	1	0	0	1.85185	2.26672	RFC4;CUL4B
regulation of cellular localization (GO:0060341)	1940-02-01	0.294043	1	0	0	1.85185	2.26672	FMR1;DVL3
positive regulation of epithelial to mesenchymal transition (GO:0010718)	1940-02-01	0.294043	1	0	0	1.85185	2.26672	SDCBP;MTOR
sensory organ development (GO:0007423)	1940-02-01	0.294043	1	0	0	1.85185	2.26672	SH3PXD2B;SMG9
autophagy of mitochondrion (GO:0000422)	1940-02-01	0.294043	1	0	0	1.85185	2.26672	WIPI2;MARK2
peptidyl-proline modification (GO:0018208)	1940-02-01	0.294043	1	0	0	1.85185	2.26672	FKBP1A;FKBP3
regulation of release of cytochrome c from mitochondria (GO:0090199)	1940-02-01	0.294043	1	0	0	1.85185	2.26672	PDCD5;DNM1L
neuron migration (GO:0001764)	1940-02-01	0.294043	1	0	0	1.85185	2.26672	NAV1;MARK2
JAK-STAT cascade (GO:0007259)	1940-02-01	0.294043	1	0	0	1.85185	2.26672	STAT1;STAT3
rRNA metabolic process (GO:0016072)	7/200	0.296533	1	0	0	1.2963	1.57577	WDR36;XRN1;CSNK1D;NOL11;MAPT;UTP14A;WDR43
DNA-templated transcriptional preinitiation complex assembly (GO:0070897)	2020-01-13	0.299481	1	0	0	2.849	3.43506	TAF7
DNA strand elongation (GO:0022616)	2020-01-13	0.299481	1	0	0	2.849	3.43506	RFC4
response to iron ion (GO:0010039)	2020-01-13	0.299481	1	0	0	2.849	3.43506	SNCA
signal transduction involved in DNA damage checkpoint (GO:0072422)	2020-01-13	0.299481	1	0	0	2.849	3.43506	PLK1
regulation of granulocyte chemotaxis (GO:0071622)	2020-01-13	0.299481	1	0	0	2.849	3.43506	KARS
positive regulation of sodium ion transport (GO:0010765)	2020-01-13	0.299481	1	0	0	2.849	3.43506	ANK3
regulation of superoxide anion generation (GO:0032928)	2020-01-13	0.299481	1	0	0	2.849	3.43506	MAPT
DNA replication-independent nucleosome organization (GO:0034724)	2020-01-13	0.299481	1	0	0	2.849	3.43506	SUPT16H
positive regulation of cellular carbohydrate metabolic process (GO:0010676)	2020-01-13	0.299481	1	0	0	2.849	3.43506	SNCA
very long-chain fatty acid biosynthetic process (GO:0042761)	2020-01-13	0.299481	1	0	0	2.849	3.43506	HACD3
chromatin assembly or disassembly (GO:0006333)	2020-01-13	0.299481	1	0	0	2.849	3.43506	SUPT16H
regulation of glucose import in response to insulin stimulus (GO:2001273)	2020-01-13	0.299481	1	0	0	2.849	3.43506	PTPN11
maintenance of gastrointestinal epithelium (GO:0030277)	2020-01-13	0.299481	1	0	0	2.849	3.43506	STRAP
regulation of biomineral tissue development (GO:0070167)	2020-01-13	0.299481	1	0	0	2.849	3.43506	TXLNG
multivesicular body sorting pathway (GO:0071985)	2020-01-13	0.299481	1	0	0	2.849	3.43506	CHMP5
negative regulation of voltage-gated calcium channel activity (GO:1901386)	2020-01-13	0.299481	1	0	0	2.849	3.43506	FMR1
pathway-restricted SMAD protein phosphorylation (GO:0060389)	2020-01-13	0.299481	1	0	0	2.849	3.43506	USP15
alpha-linolenic acid metabolic process (GO:0036109)	2020-01-13	0.299481	1	0	0	2.849	3.43506	HSD17B4
catecholamine biosynthetic process (GO:0042423)	2020-01-13	0.299481	1	0	0	2.849	3.43506	SNCA
synaptic vesicle localization (GO:0097479)	2020-01-13	0.299481	1	0	0	2.849	3.43506	KIF5B
toll-like receptor 9 signaling pathway (GO:0034162)	2020-01-13	0.299481	1	0	0	2.849	3.43506	IRAK1
regulation of execution phase of apoptosis (GO:1900117)	2020-01-13	0.299481	1	0	0	2.849	3.43506	TP53BP2
positive regulation of muscle contraction (GO:0045933)	2020-01-13	0.299481	1	0	0	2.849	3.43506	CTTN
protein neddylation (GO:0045116)	2020-01-13	0.299481	1	0	0	2.849	3.43506	UBE2M
regulation of necrotic cell death (GO:0010939)	2020-01-13	0.299481	1	0	0	2.849	3.43506	TANK
regulation of neurotransmitter transport (GO:0051588)	2020-01-13	0.299481	1	0	0	2.849	3.43506	FMR1
secretion (GO:0046903)	2020-01-13	0.299481	1	0	0	2.849	3.43506	TPD52
nucleotide metabolic process (GO:0009117)	2020-01-13	0.299481	1	0	0	2.849	3.43506	NUDT5
regulation of T cell cytokine production (GO:0002724)	2020-01-13	0.299481	1	0	0	2.849	3.43506	TANK
regulation of retinoic acid receptor signaling pathway (GO:0048385)	2020-01-13	0.299481	1	0	0	2.849	3.43506	SNW1
regulation of transcription initiation from RNA polymerase II promoter (GO:0060260)	2020-01-13	0.299481	1	0	0	2.849	3.43506	TAF7
negative regulation of ubiquitin-protein transferase activity (GO:0051444)	2020-01-13	0.299481	1	0	0	2.849	3.43506	MAD2L2
positive regulation of smoothened signaling pathway (GO:0045880)	2020-01-13	0.299481	1	0	0	2.849	3.43506	KIF7
regulation of synaptic vesicle transport (GO:1902803)	2020-01-13	0.299481	1	0	0	2.849	3.43506	SNCA
tRNA splicing, via endonucleolytic cleavage and ligation (GO:0006388)	2020-01-13	0.299481	1	0	0	2.849	3.43506	CSTF2
regulation of cell communication (GO:0010646)	1971-03-01	0.30049	1	0	0	1.56495	1.8816	NUP62;XIAP;CRK
actomyosin structure organization (GO:0031032)	1971-03-01	0.30049	1	0	0	1.56495	1.8816	EPB41;EPB41L3;ZYX
regulation of cation channel activity (GO:2001257)	1971-03-01	0.30049	1	0	0	1.56495	1.8816	FKBP1A;AHNAK;ANK3
organelle membrane fusion (GO:0090174)	1971-03-01	0.30049	1	0	0	1.56495	1.8816	CHMP2B;C2CD4C;SNAP29
regulation of cell growth (GO:0001558)	7/201	0.30081	1	0	0	1.28985	1.54946	MAD2L2;TCHP;SDCBP;KIF14;FGFR1OP;MTOR;PPP1R9B
regulation of calcium-mediated signaling (GO:0050848)	1941-02-01	0.304081	1	0	0	1.80668	2.15079	FKBP1A;MAPT
regulation of stress-activated MAPK cascade (GO:0032872)	1941-02-01	0.304081	1	0	0	1.80668	2.15079	IGBP1;MAP4K4
regulation of substrate adhesion-dependent cell spreading (GO:1900024)	1941-02-01	0.304081	1	0	0	1.80668	2.15079	CRK;CRKL
spliceosomal complex assembly (GO:0000245)	1941-02-01	0.304081	1	0	0	1.80668	2.15079	GCFC2;SNRPE
positive regulation of multicellular organismal process (GO:0051240)	7/202	0.305101	1	0	0	1.28346	1.52361	SNX4;SDCBP;H2AFY;CLASP1;MTOR;PICALM;CLASP2
cell-cell junction organization (GO:0045216)	1972-03-01	0.307902	1	0	0	1.54321	1.81786	TJP1;CTNND1;TLN1
response to metal ion (GO:0010038)	1972-03-01	0.307902	1	0	0	1.54321	1.81786	MAPT;SNCA;SEC31A
Rho protein signal transduction (GO:0007266)	1972-03-01	0.307902	1	0	0	1.54321	1.81786	EPS8;PHACTR4;PAK4
peptidyl-serine modification (GO:0018209)	6/170	0.311202	1	0	0	1.30719	1.5259	PLK1;CSNK1D;RICTOR;PKN2;MTOR;CSNK1A1L
determination of left/right symmetry (GO:0007368)	1942-02-01	0.314093	1	0	0	1.76367	2.04244	OFD1;BBS7
positive regulation of protein localization to nucleus (GO:1900182)	1942-02-01	0.314093	1	0	0	1.76367	2.04244	TPR;PLK1
neutrophil degranulation (GO:0043312)	15/479	0.315171	1	0	0	1.15982	1.33918	CAP1;GPI;DBNL;PSMD13;COPB1;PDAP1;PYGL;DDOST;CNN2;DYNC1LI1;SDCBP;CPNE3;SNAP29;KPNB1;VCL
nucleoside salvage (GO:0043174)	2020-01-14	0.318407	1	0	0	2.6455	3.02758	TK1
ncRNA transcription (GO:0098781)	2020-01-14	0.318407	1	0	0	2.6455	3.02758	RPAP2
regulation of nuclear-transcribed mRNA catabolic process, deadenylation-dependent decay (GO:1900151)	2020-01-14	0.318407	1	0	0	2.6455	3.02758	TNRC6B
regulation of lipase activity (GO:0060191)	2020-01-14	0.318407	1	0	0	2.6455	3.02758	SNCA
regulation of activin receptor signaling pathway (GO:0032925)	2020-01-14	0.318407	1	0	0	2.6455	3.02758	FKBP1A
regulation of nucleocytoplasmic transport (GO:0046822)	2020-01-14	0.318407	1	0	0	2.6455	3.02758	NUP214
establishment or maintenance of actin cytoskeleton polarity (GO:0030950)	2020-01-14	0.318407	1	0	0	2.6455	3.02758	RICTOR
negative regulation of Rho protein signal transduction (GO:0035024)	2020-01-14	0.318407	1	0	0	2.6455	3.02758	STMN1
regulation of monocyte differentiation (GO:0045655)	2020-01-14	0.318407	1	0	0	2.6455	3.02758	ACIN1
positive regulation of mitochondrial fission (GO:0090141)	2020-01-14	0.318407	1	0	0	2.6455	3.02758	DNM1L
regulation of defense response to virus (GO:0050688)	2020-01-14	0.318407	1	0	0	2.6455	3.02758	TRAF3IP1
cellular protein complex disassembly (GO:0043624)	2020-01-14	0.318407	1	0	0	2.6455	3.02758	ETF1
smooth muscle contraction (GO:0006939)	2020-01-14	0.318407	1	0	0	2.6455	3.02758	PIK3C2A
metallo-sulfur cluster assembly (GO:0031163)	2020-01-14	0.318407	1	0	0	2.6455	3.02758	CIAPIN1
DNA damage response, signal transduction resulting in transcription (GO:0042772)	2020-01-14	0.318407	1	0	0	2.6455	3.02758	MAD2L2
regulation of transferase activity (GO:0051338)	2020-01-14	0.318407	1	0	0	2.6455	3.02758	SMG6
cellular response to nitrogen compound (GO:1901699)	2020-01-14	0.318407	1	0	0	2.6455	3.02758	FMR1
RNA splicing, via endonucleolytic cleavage and ligation (GO:0000394)	2020-01-14	0.318407	1	0	0	2.6455	3.02758	CSTF2
negative regulation of smooth muscle cell migration (GO:0014912)	2020-01-14	0.318407	1	0	0	2.6455	3.02758	CORO1B
histone H4-K16 acetylation (GO:0043984)	2020-01-14	0.318407	1	0	0	2.6455	3.02758	HCFC1
regulation of response to interferon-gamma (GO:0060330)	2020-01-14	0.318407	1	0	0	2.6455	3.02758	STAT1
estrogen metabolic process (GO:0008210)	2020-01-14	0.318407	1	0	0	2.6455	3.02758	HSD17B4
establishment of protein localization to chromosome (GO:0070199)	2020-01-14	0.318407	1	0	0	2.6455	3.02758	H2AFY
positive regulation of smooth muscle contraction (GO:0045987)	2020-01-14	0.318407	1	0	0	2.6455	3.02758	CTTN
response to endoplasmic reticulum stress (GO:0034976)	4/106	0.321344	1	0	0	1.39762	1.58664	SEL1L;TRIM25;TANK;NCK1
positive regulation of cellular component organization (GO:0051130)	4/106	0.321344	1	0	0	1.39762	1.58664	CDC20;SH3GLB1;TPPP;SNCA
positive regulation of protein phosphorylation (GO:0001934)	13/412	0.322542	1	0	0	1.16864	1.32235	CCNT1;SHC1;FMR1;PLK1;TTK;CSNK1D;MTOR;MAD2L2;SDCBP;DVL2;DVL3;SNX9;SNCA
regulation of gene expression, epigenetic (GO:0040029)	1974-03-01	0.322742	1	0	0	1.5015	1.69805	DNMT1;PRMT7;H2AFY
glucose homeostasis (GO:0042593)	1974-03-01	0.322742	1	0	0	1.5015	1.69805	STAT3;NUCKS1;PYGL
eye development (GO:0001654)	1943-02-01	0.324073	1	0	0	1.72265	1.94106	SH3PXD2B;SMG9
intrinsic apoptotic signaling pathway by p53 class mediator (GO:0072332)	1943-02-01	0.324073	1	0	0	1.72265	1.94106	SNW1;TP53BP2
positive regulation of protein localization to plasma membrane (GO:1903078)	1943-02-01	0.324073	1	0	0	1.72265	1.94106	KIF5B;ARHGEF16
regulation of multicellular organismal development (GO:2000026)	1943-02-01	0.324073	1	0	0	1.72265	1.94106	CLASP1;CLASP2
neutrophil activation involved in immune response (GO:0002283)	15/483	0.326438	1	0	0	1.15022	1.28769	CAP1;GPI;DBNL;PSMD13;COPB1;PDAP1;PYGL;DDOST;CNN2;DYNC1LI1;SDCBP;CPNE3;SNAP29;KPNB1;VCL
regulation of protein secretion (GO:0050708)	4/107	0.327475	1	0	0	1.38456	1.54565	GOLPH3;ENSA;ARFIP1;DNM1L
negative regulation of sequence-specific DNA binding transcription factor activity (GO:0043433)	5/140	0.327497	1	0	0	1.32275	1.47656	EGLN1;MAD2L2;CYLD;IRAK1;PHB2
positive regulation of Wnt signaling pathway (GO:0030177)	5/140	0.327497	1	0	0	1.32275	1.47656	DEPDC1B;PSMD4;PSMD13;XIAP;CSNK1D
negative regulation of phosphorylation (GO:0042326)	1975-03-01	0.330164	1	0	0	1.48148	1.64173	TRAF3IP1;MAPT;TARDBP
modification-dependent protein catabolic process (GO:0019941)	5/141	0.332832	1	0	0	1.31337	1.44486	RANBP2;RANBP3;PSMD13;TRIM25;CBL
ribosomal small subunit biogenesis (GO:0042274)	1944-02-01	0.334014	1	0	0	1.6835	1.84608	NOL11;UTP14A
adherens junction organization (GO:0034332)	1944-02-01	0.334014	1	0	0	1.6835	1.84608	CTNND1;VCL
positive regulation of transport (GO:0051050)	1944-02-01	0.334014	1	0	0	1.6835	1.84608	FMR1;SNCA
protein N-linked glycosylation via asparagine (GO:0018279)	1944-02-01	0.334014	1	0	0	1.6835	1.84608	RPN1;DDOST
positive regulation of viral process (GO:0048524)	1944-02-01	0.334014	1	0	0	1.6835	1.84608	CCNT1;HACD3
fatty acid beta-oxidation using acyl-CoA oxidase (GO:0033540)	2020-01-15	0.336823	1	0	0	2.46914	2.68691	HSD17B4
apoptotic DNA fragmentation (GO:0006309)	2020-01-15	0.336823	1	0	0	2.46914	2.68691	KPNB1
nuclear pore organization (GO:0006999)	2020-01-15	0.336823	1	0	0	2.46914	2.68691	TPR
digestive tract morphogenesis (GO:0048546)	2020-01-15	0.336823	1	0	0	2.46914	2.68691	BBS7
histone H4-K8 acetylation (GO:0043982)	2020-01-15	0.336823	1	0	0	2.46914	2.68691	HCFC1
epithelial cilium movement (GO:0003351)	2020-01-15	0.336823	1	0	0	2.46914	2.68691	OFD1
autonomic nervous system development (GO:0048483)	2020-01-15	0.336823	1	0	0	2.46914	2.68691	PHACTR4
negative regulation of platelet-derived growth factor receptor signaling pathway (GO:0010642)	2020-01-15	0.336823	1	0	0	2.46914	2.68691	SNCA
response to X-ray (GO:0010165)	2020-01-15	0.336823	1	0	0	2.46914	2.68691	NUCKS1
pyrimidine nucleoside biosynthetic process (GO:0046134)	2020-01-15	0.336823	1	0	0	2.46914	2.68691	TK1
phototransduction, visible light (GO:0007603)	2020-01-15	0.336823	1	0	0	2.46914	2.68691	MAPRE2
positive regulation of CREB transcription factor activity (GO:0032793)	2020-01-15	0.336823	1	0	0	2.46914	2.68691	CRTC1
anterograde synaptic vesicle transport (GO:0048490)	2020-01-15	0.336823	1	0	0	2.46914	2.68691	AP3D1
regulation of establishment of cell polarity (GO:2000114)	2020-01-15	0.336823	1	0	0	2.46914	2.68691	BCAS3
positive regulation of transcription elongation from RNA polymerase II promoter (GO:0032968)	2020-01-15	0.336823	1	0	0	2.46914	2.68691	SUPT16H
mitochondrion localization (GO:0051646)	2020-01-15	0.336823	1	0	0	2.46914	2.68691	MARK2
mitotic chromosome condensation (GO:0007076)	2020-01-15	0.336823	1	0	0	2.46914	2.68691	NCAPG
intra-S DNA damage checkpoint (GO:0031573)	2020-01-15	0.336823	1	0	0	2.46914	2.68691	MDC1
cellular response to virus (GO:0098586)	2020-01-15	0.336823	1	0	0	2.46914	2.68691	FMR1
negative regulation of cellular component movement (GO:0051271)	2020-01-15	0.336823	1	0	0	2.46914	2.68691	CRK
regulation of delayed rectifier potassium channel activity (GO:1902259)	2020-01-15	0.336823	1	0	0	2.46914	2.68691	ANK3
regulation of macrophage chemotaxis (GO:0010758)	2020-01-15	0.336823	1	0	0	2.46914	2.68691	KARS
positive regulation of cellular response to insulin stimulus (GO:1900078)	2020-01-15	0.336823	1	0	0	2.46914	2.68691	PTPN11
filopodium assembly (GO:0046847)	2020-01-15	0.336823	1	0	0	2.46914	2.68691	PPP1R9B
JAK-STAT cascade involved in growth hormone signaling pathway (GO:0060397)	2020-01-15	0.336823	1	0	0	2.46914	2.68691	STAT3
toll-like receptor 4 signaling pathway (GO:0034142)	2020-01-15	0.336823	1	0	0	2.46914	2.68691	IRAK1
positive regulation of potassium ion transport (GO:0043268)	2020-01-15	0.336823	1	0	0	2.46914	2.68691	KIF5B
synaptic vesicle transport along microtubule (GO:0099517)	2020-01-15	0.336823	1	0	0	2.46914	2.68691	AP3D1
positive regulation of cysteine-type endopeptidase activity involved in apoptotic signaling pathway (GO:2001269)	2020-01-15	0.336823	1	0	0	2.46914	2.68691	TANK
cytoplasmic sequestering of protein (GO:0051220)	2020-01-15	0.336823	1	0	0	2.46914	2.68691	NFKBIE
regulation of peptide secretion (GO:0002791)	2020-01-15	0.336823	1	0	0	2.46914	2.68691	ARFIP1
endoderm development (GO:0007492)	2020-01-15	0.336823	1	0	0	2.46914	2.68691	KIF16B
histone H4-K5 acetylation (GO:0043981)	2020-01-15	0.336823	1	0	0	2.46914	2.68691	HCFC1
regulation of cell junction assembly (GO:1901888)	2020-01-15	0.336823	1	0	0	2.46914	2.68691	TJP1
nucleobase-containing small molecule catabolic process (GO:0034656)	2020-01-15	0.336823	1	0	0	2.46914	2.68691	NUDT5
MAPK cascade (GO:0000165)	9/278	0.3374	1	0	0	1.19904	1.30274	BRAP;PSMD4;KARS;PSMD13;SHC1;PEA15;TPR;CUL1;MAP4K4
neutrophil mediated immunity (GO:0002446)	15/487	0.337802	1	0	0	1.14077	1.23807	CAP1;GPI;DBNL;PSMD13;COPB1;PDAP1;PYGL;DDOST;CNN2;DYNC1LI1;SDCBP;CPNE3;SNAP29;KPNB1;VCL
circulatory system development (GO:0072359)	4/109	0.339756	1	0	0	1.35916	1.46725	SH3PXD2B;DVL2;SMG9;PTPN11
negative regulation of protein kinase activity (GO:0006469)	4/109	0.339756	1	0	0	1.35916	1.46725	H2AFY;FGFR1OP;TAF7;CEP85
nicotinamide nucleotide metabolic process (GO:0046496)	1945-02-01	0.343913	1	0	0	1.64609	1.75698	PGK1;PGAM4
peptidyl-asparagine modification (GO:0018196)	1945-02-01	0.343913	1	0	0	1.64609	1.75698	RPN1;DDOST
regulation of angiogenesis (GO:0045765)	6/177	0.344585	1	0	0	1.25549	1.33762	EGLN1;STAT1;PGK1;SARS;AMOT;PAK4
viral gene expression (GO:0019080)	4/110	0.345903	1	0	0	1.3468	1.42976	NUP214;RANBP2;TPR;NUP62
positive regulation of establishment of protein localization to mitochondrion (GO:1903749)	4/110	0.345903	1	0	0	1.3468	1.42976	SH3GLB1;VPS11;TP53BP2;NMT1
cellular response to cytokine stimulus (GO:0071345)	14/456	0.349844	1	0	0	1.1371	1.19426	UPF1;LAMA5;NUMBL;STAT1;SHC1;STAT3;PTPN11;CBL;TANK;CRKL;TXLNA;IRAK1;TPR;CRK
cytokine-mediated signaling pathway (GO:0019221)	19/633	0.350774	1	0	0	1.1117	1.16463	LAMA5;NUMBL;STAT1;SHC1;PSMD13;STAT3;CUL1;PTPN11;CBL;TANK;CRKL;CNN2;TXLNA;PSMD4;KARS;IRAK1;TRIM25;TAB3;CRK
cellular response to ionizing radiation (GO:0071479)	1946-02-01	0.353763	1	0	0	1.61031	1.67331	NUCKS1;TANK
protein methylation (GO:0006479)	1946-02-01	0.353763	1	0	0	1.61031	1.67331	PRMT7;ETF1
negative regulation of protein modification by small protein conjugation or removal (GO:1903321)	1946-02-01	0.353763	1	0	0	1.61031	1.67331	SENP2;N4BP1
maturation of SSU-rRNA (GO:0030490)	1946-02-01	0.353763	1	0	0	1.61031	1.67331	NOL11;UTP14A
regulation of cellular component movement (GO:0051270)	1946-02-01	0.353763	1	0	0	1.61031	1.67331	IGBP1;PKN2
lipopolysaccharide-mediated signaling pathway (GO:0031663)	2020-01-16	0.354742	1	0	0	2.31481	2.39899	IRAK1
positive regulation of nuclear-transcribed mRNA catabolic process, deadenylation-dependent decay (GO:1900153)	2020-01-16	0.354742	1	0	0	2.31481	2.39899	TNRC6B
DNA strand elongation involved in DNA replication (GO:0006271)	2020-01-16	0.354742	1	0	0	2.31481	2.39899	RFC4
negative regulation of immune effector process (GO:0002698)	2020-01-16	0.354742	1	0	0	2.31481	2.39899	TRAF3IP1
DNA alkylation (GO:0006305)	2020-01-16	0.354742	1	0	0	2.31481	2.39899	DNMT1
establishment of skin barrier (GO:0061436)	2020-01-16	0.354742	1	0	0	2.31481	2.39899	STMN1
regulation of dopamine secretion (GO:0014059)	2020-01-16	0.354742	1	0	0	2.31481	2.39899	SNCA
leukocyte tethering or rolling (GO:0050901)	2020-01-16	0.354742	1	0	0	2.31481	2.39899	GOLPH3
negative regulation of response to wounding (GO:1903035)	2020-01-16	0.354742	1	0	0	2.31481	2.39899	CRK
hyaluronan catabolic process (GO:0030214)	2020-01-16	0.354742	1	0	0	2.31481	2.39899	HMMR
regulation of RIG-I signaling pathway (GO:0039535)	2020-01-16	0.354742	1	0	0	2.31481	2.39899	ANKRD17
regulation of cell cycle phase transition (GO:1901987)	2020-01-16	0.354742	1	0	0	2.31481	2.39899	PLK1
regulation of reactive oxygen species biosynthetic process (GO:1903426)	2020-01-16	0.354742	1	0	0	2.31481	2.39899	SNCA
regulation of water loss via skin (GO:0033561)	2020-01-16	0.354742	1	0	0	2.31481	2.39899	STMN1
neuromuscular process (GO:0050905)	2020-01-16	0.354742	1	0	0	2.31481	2.39899	AGTPBP1
protein deacylation (GO:0035601)	2020-01-16	0.354742	1	0	0	2.31481	2.39899	LYPLA2
positive regulation of mRNA processing (GO:0050685)	2020-01-16	0.354742	1	0	0	2.31481	2.39899	SNW1
leukocyte adhesion to vascular endothelial cell (GO:0061756)	2020-01-16	0.354742	1	0	0	2.31481	2.39899	GOLPH3
regulation of bicellular tight junction assembly (GO:2000810)	2020-01-16	0.354742	1	0	0	2.31481	2.39899	TJP1
DNA methylation or demethylation (GO:0044728)	2020-01-16	0.354742	1	0	0	2.31481	2.39899	DNMT1
negative regulation of transcription regulatory region DNA binding (GO:2000678)	2020-01-16	0.354742	1	0	0	2.31481	2.39899	MAD2L2
genitalia development (GO:0048806)	2020-01-16	0.354742	1	0	0	2.31481	2.39899	PTPN11
positive regulation of G2/M transition of mitotic cell cycle (GO:0010971)	2020-01-16	0.354742	1	0	0	2.31481	2.39899	CCNB1
positive regulation of cell migration involved in sprouting angiogenesis (GO:0090050)	2020-01-16	0.354742	1	0	0	2.31481	2.39899	PIK3C2A
regulation of necroptotic process (GO:0060544)	2020-01-16	0.354742	1	0	0	2.31481	2.39899	TANK
detection of visible light (GO:0009584)	2020-01-16	0.354742	1	0	0	2.31481	2.39899	MAPRE2
positive regulation of leukocyte activation (GO:0002696)	2020-01-16	0.354742	1	0	0	2.31481	2.39899	KARS
endoplasmic reticulum to cytosol transport (GO:1903513)	2020-01-16	0.354742	1	0	0	2.31481	2.39899	SEL1L
positive regulation of response to endoplasmic reticulum stress (GO:1905898)	2020-01-16	0.354742	1	0	0	2.31481	2.39899	NCK1
regulation of interferon-alpha production (GO:0032647)	2020-01-16	0.354742	1	0	0	2.31481	2.39899	STAT1
negative regulation of transcription, DNA-templated (GO:0045892)	24/813	0.355575	1	0	0	1.09334	1.13054	IGBP1;SPEN;WWOX;TCERG1;H2AFY;STAT1;SHC1;ZC3H4;PLK1;STAT3;SARS;LIMD1;PHB2;HCFC1;MAD2L2;GCFC2;SNW1;TPR;ORC2;TAF7;LRRFIP1;CC2D1A;SNX6;SNCA
nucleosome organization (GO:0034728)	1979-03-01	0.359806	1	0	0	1.40647	1.43768	SUPT16H;H2AFY;NAP1L4
regulation of intrinsic apoptotic signaling pathway (GO:2001242)	1947-02-01	0.363561	1	0	0	1.57604	1.59465	CYLD;DNM1L
postreplication repair (GO:0006301)	1947-02-01	0.363561	1	0	0	1.57604	1.59465	RFC4;TRIM25
histone H4 acetylation (GO:0043967)	1947-02-01	0.363561	1	0	0	1.57604	1.59465	ELP4;HCFC1
positive regulation of pathway-restricted SMAD protein phosphorylation (GO:0010862)	1947-02-01	0.363561	1	0	0	1.57604	1.59465	SDCBP;TTK
viral transcription (GO:0019083)	4/113	0.36435	1	0	0	1.31105	1.32368	NUP214;RANBP2;TPR;NUP62
positive regulation of canonical Wnt signaling pathway (GO:0090263)	4/113	0.36435	1	0	0	1.31105	1.32368	PSMD4;PSMD13;XIAP;CSNK1D
regulated exocytosis (GO:0045055)	5/148	0.370334	1	0	0	1.25125	1.24293	OLA1;ARHGAP17;NHLRC2;TLN1;VCL
positive regulation of cell cycle G2/M phase transition (GO:1902751)	2020-01-17	0.372178	1	0	0	2.17865	2.15334	CCNB1
regulation of telomere maintenance via telomere lengthening (GO:1904356)	2020-01-17	0.372178	1	0	0	2.17865	2.15334	SMG6
response to interferon-alpha (GO:0035455)	2020-01-17	0.372178	1	0	0	2.17865	2.15334	TPR
positive regulation of epidermal cell differentiation (GO:0045606)	2020-01-17	0.372178	1	0	0	2.17865	2.15334	H2AFY
RNA stabilization (GO:0043489)	2020-01-17	0.372178	1	0	0	2.17865	2.15334	LARP1
negative regulation of telomere maintenance (GO:0032205)	2020-01-17	0.372178	1	0	0	2.17865	2.15334	SMG6
histone H2A ubiquitination (GO:0033522)	2020-01-17	0.372178	1	0	0	2.17865	2.15334	CUL4B
positive regulation of response to biotic stimulus (GO:0002833)	2020-01-17	0.372178	1	0	0	2.17865	2.15334	ANKRD17
pigment granule transport (GO:0051904)	2020-01-17	0.372178	1	0	0	2.17865	2.15334	BBS7
histone H2A monoubiquitination (GO:0035518)	2020-01-17	0.372178	1	0	0	2.17865	2.15334	CUL4B
positive regulation of hormone secretion (GO:0046887)	2020-01-17	0.372178	1	0	0	2.17865	2.15334	SNX4
3'-UTR-mediated mRNA stabilization (GO:0070935)	2020-01-17	0.372178	1	0	0	2.17865	2.15334	TARDBP
rRNA catabolic process (GO:0016075)	2020-01-17	0.372178	1	0	0	2.17865	2.15334	XRN1
response to purine-containing compound (GO:0014074)	2020-01-17	0.372178	1	0	0	2.17865	2.15334	STAT1
positive regulation of macrophage activation (GO:0043032)	2020-01-17	0.372178	1	0	0	2.17865	2.15334	KARS
regulation of transcription from RNA polymerase I promoter (GO:0006356)	2020-01-17	0.372178	1	0	0	2.17865	2.15334	WDR43
regulation of synaptic vesicle exocytosis (GO:2000300)	2020-01-17	0.372178	1	0	0	2.17865	2.15334	FMR1
serine family amino acid metabolic process (GO:0009069)	2020-01-17	0.372178	1	0	0	2.17865	2.15334	SARS
regulation of establishment or maintenance of cell polarity (GO:0032878)	2020-01-17	0.372178	1	0	0	2.17865	2.15334	BCAS3
synaptic vesicle transport (GO:0048489)	2020-01-17	0.372178	1	0	0	2.17865	2.15334	KIF5B
melanosome transport (GO:0032402)	2020-01-17	0.372178	1	0	0	2.17865	2.15334	BBS7
cellular response to inorganic substance (GO:0071241)	2020-01-17	0.372178	1	0	0	2.17865	2.15334	FMR1
positive regulation of cation transmembrane transport (GO:1904064)	2020-01-17	0.372178	1	0	0	2.17865	2.15334	ANK3
platelet-derived growth factor receptor signaling pathway (GO:0048008)	2020-01-17	0.372178	1	0	0	2.17865	2.15334	PIK3C2A
glycoprotein metabolic process (GO:0009100)	1948-02-01	0.373303	1	0	0	1.54321	1.52063	GOLPH3;TNIP1
positive regulation of protein targeting to mitochondrion (GO:1903955)	1981-03-01	0.374562	1	0	0	1.37174	1.34705	SH3GLB1;PDCD5;VPS11
BMP signaling pathway (GO:0030509)	1981-03-01	0.374562	1	0	0	1.37174	1.34705	USP15;ZFYVE16;USP9Y
heart development (GO:0007507)	5/149	0.375701	1	0	0	1.24285	1.21671	FKBP1A;SH3PXD2B;DVL2;SMG9;PTPN11
epithelium development (GO:0060429)	4/115	0.376638	1	0	0	1.28824	1.25793	STAT1;PGK1;VCL;CNN3
cellular response to oxidative stress (GO:0034599)	4/115	0.376638	1	0	0	1.28824	1.25793	PXN;TXNL1;MAPT;SNCA
positive regulation of nucleic acid-templated transcription (GO:1903508)	15/502	0.3811	1	0	0	1.10668	1.06761	RNF10;STAT1;SHC1;STAT3;EDF1;HNRNPAB;HCFC1;MAD2L2;KARS;FUBP3;IRAK1;NUP62;DVL2;DVL3;PICALM
positive regulation of protein secretion (GO:0050714)	1982-03-01	0.381915	1	0	0	1.35501	1.30428	GPI;GOLPH3;DNM1L
protein autoubiquitination (GO:0051865)	1949-02-01	0.382983	1	0	0	1.51172	1.45089	RNF10;TANK
regulation of release of sequestered calcium ion into cytosol (GO:0051279)	1949-02-01	0.382983	1	0	0	1.51172	1.45089	FKBP1A;SNCA
DNA-templated transcription, initiation (GO:0006352)	6/186	0.387935	1	0	0	1.19474	1.13132	GTF2A1;CCNB1;SNW1;TAF7;NRBF2;GTF2E2
glucan catabolic process (GO:0009251)	2020-01-18	0.389143	1	0	0	2.05761	1.94199	PYGL
establishment of melanosome localization (GO:0032401)	2020-01-18	0.389143	1	0	0	2.05761	1.94199	BBS7
regulation of viral process (GO:0050792)	2020-01-18	0.389143	1	0	0	2.05761	1.94199	CHMP4B
regulation of amyloid-beta formation (GO:1902003)	2020-01-18	0.389143	1	0	0	2.05761	1.94199	PICALM
iron-sulfur cluster assembly (GO:0016226)	2020-01-18	0.389143	1	0	0	2.05761	1.94199	CIAPIN1
response to nutrient levels (GO:0031667)	2020-01-18	0.389143	1	0	0	2.05761	1.94199	MTOR
release of cytochrome c from mitochondria (GO:0001836)	2020-01-18	0.389143	1	0	0	2.05761	1.94199	DNM1L
establishment or maintenance of apical/basal cell polarity (GO:0035088)	2020-01-18	0.389143	1	0	0	2.05761	1.94199	MARK2
retrograde protein transport, ER to cytosol (GO:0030970)	2020-01-18	0.389143	1	0	0	2.05761	1.94199	SEL1L
negative regulation of peptidyl-serine phosphorylation (GO:0033137)	2020-01-18	0.389143	1	0	0	2.05761	1.94199	NCK1
heart trabecula morphogenesis (GO:0061384)	2020-01-18	0.389143	1	0	0	2.05761	1.94199	FKBP1A
positive regulation of p38MAPK cascade (GO:1900745)	2020-01-18	0.389143	1	0	0	2.05761	1.94199	KARS
glycogen catabolic process (GO:0005980)	2020-01-18	0.389143	1	0	0	2.05761	1.94199	PYGL
regulation of cellular response to growth factor stimulus (GO:0090287)	2020-01-18	0.389143	1	0	0	2.05761	1.94199	XIAP
DNA methylation (GO:0006306)	2020-01-18	0.389143	1	0	0	2.05761	1.94199	DNMT1
snRNA metabolic process (GO:0016073)	2020-01-18	0.389143	1	0	0	2.05761	1.94199	RPAP2
response to organophosphorus (GO:0046683)	2020-01-18	0.389143	1	0	0	2.05761	1.94199	STAT1
positive regulation of morphogenesis of an epithelium (GO:1905332)	2020-01-18	0.389143	1	0	0	2.05761	1.94199	MTOR
negative regulation of protein ubiquitination (GO:0031397)	1950-02-01	0.392598	1	0	0	1.48148	1.38514	SENP2;N4BP1
regulation of cellular amine metabolic process (GO:0033238)	1951-02-01	0.402145	1	0	0	1.45243	1.32308	PSMD4;PSMD13
regulation of telomere maintenance via telomerase (GO:0032210)	1951-02-01	0.402145	1	0	0	1.45243	1.32308	XRN1;SMG6
regulation of cellular amino acid metabolic process (GO:0006521)	1951-02-01	0.402145	1	0	0	1.45243	1.32308	PSMD4;PSMD13
negative regulation of smoothened signaling pathway (GO:0045879)	2020-01-19	0.405651	1	0	0	1.94932	1.75879	KIF7
negative regulation of lymphocyte activation (GO:0051250)	2020-01-19	0.405651	1	0	0	1.94932	1.75879	PIBF1
error-free translesion synthesis (GO:0070987)	2020-01-19	0.405651	1	0	0	1.94932	1.75879	RFC4
regulation of sprouting angiogenesis (GO:1903670)	2020-01-19	0.405651	1	0	0	1.94932	1.75879	EPN1
histone methylation (GO:0016571)	2020-01-19	0.405651	1	0	0	1.94932	1.75879	PRMT7
cellular polysaccharide catabolic process (GO:0044247)	2020-01-19	0.405651	1	0	0	1.94932	1.75879	PYGL
endoplasmic reticulum mannose trimming (GO:1904380)	2020-01-19	0.405651	1	0	0	1.94932	1.75879	SEL1L
negative regulation of double-strand break repair (GO:2000780)	2020-01-19	0.405651	1	0	0	1.94932	1.75879	TFIP11
protein exit from endoplasmic reticulum (GO:0032527)	2020-01-19	0.405651	1	0	0	1.94932	1.75879	SEL1L
endothelial cell development (GO:0001885)	2020-01-19	0.405651	1	0	0	1.94932	1.75879	RDX
negative regulation of response to biotic stimulus (GO:0002832)	2020-01-19	0.405651	1	0	0	1.94932	1.75879	TRAF3IP1
positive regulation of lipid storage (GO:0010884)	2020-01-19	0.405651	1	0	0	1.94932	1.75879	OSBPL11
nucleosome disassembly (GO:0006337)	2020-01-19	0.405651	1	0	0	1.94932	1.75879	SUPT16H
regulation of transcription factor import into nucleus (GO:0042990)	2020-01-19	0.405651	1	0	0	1.94932	1.75879	BAG3
chromatin disassembly (GO:0031498)	2020-01-19	0.405651	1	0	0	1.94932	1.75879	SUPT16H
positive regulation of interferon-alpha production (GO:0032727)	2020-01-19	0.405651	1	0	0	1.94932	1.75879	STAT1
cellular response to interleukin-7 (GO:0098761)	2020-01-19	0.405651	1	0	0	1.94932	1.75879	STAT3
histone deubiquitination (GO:0016578)	2020-01-19	0.405651	1	0	0	1.94932	1.75879	USP15
fatty-acyl-CoA metabolic process (GO:0035337)	2020-01-19	0.405651	1	0	0	1.94932	1.75879	HSD17B4
positive regulation of immunoglobulin production (GO:0002639)	2020-01-19	0.405651	1	0	0	1.94932	1.75879	GPI
positive regulation of pri-miRNA transcription from RNA polymerase II promoter (GO:1902895)	2020-01-19	0.405651	1	0	0	1.94932	1.75879	STAT3
interleukin-7-mediated signaling pathway (GO:0038111)	2020-01-19	0.405651	1	0	0	1.94932	1.75879	STAT3
telomere capping (GO:0016233)	2020-01-19	0.405651	1	0	0	1.94932	1.75879	TFIP11
regulation of cAMP biosynthetic process (GO:0030817)	2020-01-19	0.405651	1	0	0	1.94932	1.75879	CAP1
response to interferon-beta (GO:0035456)	2020-01-19	0.405651	1	0	0	1.94932	1.75879	STAT1
positive regulation of axon extension (GO:0045773)	2020-01-19	0.405651	1	0	0	1.94932	1.75879	MAPT
protein homooligomerization (GO:0051260)	6/190	0.407226	1	0	0	1.16959	1.05075	PDCD6IP;APC;CHMP4B;TK1;DNM1L;TANK
DNA replication (GO:0006260)	4/120	0.407237	1	0	0	1.23457	1.10909	UPF1;RFC4;ORC2;MCM10
regulation of protein phosphorylation (GO:0001932)	8/261	0.408393	1	0	0	1.13523	1.01663	TRAF3IP1;FMR1;DVL2;DVL3;CSNK1D;TARDBP;MTOR;PAK4
ribosome biogenesis (GO:0042254)	7/226	0.410358	1	0	0	1.14716	1.02181	WDR36;CSNK1D;NOL11;RPF2;UTP14A;WDR43;EIF2A
negative regulation of cellular macromolecule biosynthetic process (GO:2000113)	15/512	0.410361	1	0	0	1.08507	0.966491	SPEN;SHC1;ZC3H4;FMR1;SAMD4B;LIMD1;PHB2;GIGYF2;GCFC2;LARP1;FXR2;SNW1;TAF7;LRRFIP1;SNX6
calcium ion transmembrane transport (GO:0070588)	1986-03-01	0.411114	1	0	0	1.29199	1.14843	FKBP1A;PMPCA;PHB2
toll-like receptor signaling pathway (GO:0002224)	1986-03-01	0.411114	1	0	0	1.29199	1.14843	IRAK1;TNIP1;TAB3
regulation of peptidyl-serine phosphorylation (GO:0033135)	1986-03-01	0.411114	1	0	0	1.29199	1.14843	MAD2L2;NCK1;SNCA
positive regulation of cell-substrate adhesion (GO:0010811)	1952-02-01	0.41162	1	0	0	1.4245	1.26446	CRK;CRKL
stimulatory C-type lectin receptor signaling pathway (GO:0002223)	4/121	0.413325	1	0	0	1.22436	1.08175	PSMD4;PSMD13;CUL1;TAB3
negative regulation of cell migration (GO:0030336)	4/121	0.413325	1	0	0	1.22436	1.08175	STRAP;VCL;CLASP1;CLASP2
cellular response to BMP stimulus (GO:0071773)	1987-03-01	0.41835	1	0	0	1.27714	1.11295	USP15;ZFYVE16;USP9Y
positive regulation of intracellular signal transduction (GO:1902533)	14/479	0.419347	1	0	0	1.0825	0.940756	ANKRD17;SHC1;IFIT5;PTPN11;CBL;FKBP1A;GOLPH3;IRAK1;NUP62;TRIM25;RICTOR;CCDC22;DNM1L;CC2D1A
negative regulation of cellular response to transforming growth factor beta stimulus (GO:1903845)	1953-02-01	0.421021	1	0	0	1.39762	1.20905	STRAP;SNX6
positive regulation of protein import into nucleus (GO:0042307)	1953-02-01	0.421021	1	0	0	1.39762	1.20905	BAG3;TPR
positive regulation of tyrosine phosphorylation of STAT protein (GO:0042531)	1953-02-01	0.421021	1	0	0	1.39762	1.20905	STAT3;PIBF1
positive regulation of interleukin-2 production (GO:0032743)	2020-01-20	0.421714	1	0	0	1.85185	1.59894	TANK
regulation of vacuole organization (GO:0044088)	2020-01-20	0.421714	1	0	0	1.85185	1.59894	IFT20
Golgi to endosome transport (GO:0006895)	2020-01-20	0.421714	1	0	0	1.85185	1.59894	KIF16B
regulation of endoplasmic reticulum stress-induced intrinsic apoptotic signaling pathway (GO:1902235)	2020-01-20	0.421714	1	0	0	1.85185	1.59894	NCK1
negative regulation of intracellular protein transport (GO:0090317)	2020-01-20	0.421714	1	0	0	1.85185	1.59894	RANGAP1
positive regulation of dendritic spine development (GO:0060999)	2020-01-20	0.421714	1	0	0	1.85185	1.59894	FMR1
negative regulation of ion transport (GO:0043271)	2020-01-20	0.421714	1	0	0	1.85185	1.59894	SNCA
neuromuscular junction development (GO:0007528)	2020-01-20	0.421714	1	0	0	1.85185	1.59894	ANK3
regulation of DNA-templated transcription, elongation (GO:0032784)	2020-01-20	0.421714	1	0	0	1.85185	1.59894	SUPT16H
purine nucleotide metabolic process (GO:0006163)	2020-01-20	0.421714	1	0	0	1.85185	1.59894	ADSL
intrinsic apoptotic signaling pathway in response to DNA damage by p53 class mediator (GO:0042771)	2020-01-20	0.421714	1	0	0	1.85185	1.59894	SNW1
dopamine metabolic process (GO:0042417)	2020-01-20	0.421714	1	0	0	1.85185	1.59894	SNCA
androgen metabolic process (GO:0008209)	2020-01-20	0.421714	1	0	0	1.85185	1.59894	HSD17B4
autophagy of nucleus (GO:0044804)	2020-01-20	0.421714	1	0	0	1.85185	1.59894	WIPI2
regulation of response to cytokine stimulus (GO:0060759)	2020-01-20	0.421714	1	0	0	1.85185	1.59894	IRAK1
negative regulation of telomere maintenance via telomerase (GO:0032211)	2020-01-20	0.421714	1	0	0	1.85185	1.59894	XRN1
organelle disassembly (GO:1903008)	2020-01-20	0.421714	1	0	0	1.85185	1.59894	KIF5B
covalent chromatin modification (GO:0016569)	2020-01-20	0.421714	1	0	0	1.85185	1.59894	HLCS
melanosome localization (GO:0032400)	2020-01-20	0.421714	1	0	0	1.85185	1.59894	BBS7
entrainment of circadian clock by photoperiod (GO:0043153)	2020-01-20	0.421714	1	0	0	1.85185	1.59894	CRTC1
innate immune response activating cell surface receptor signaling pathway (GO:0002220)	4/124	0.431504	1	0	0	1.19474	1.00416	PSMD4;PSMD13;CUL1;TAB3
platelet degranulation (GO:0002576)	4/124	0.431504	1	0	0	1.19474	1.00416	OLA1;NHLRC2;TLN1;VCL
negative regulation of macromolecule metabolic process (GO:0010605)	4/124	0.431504	1	0	0	1.19474	1.00416	SDCBP;MAPT;TARDBP;PICALM
apoptotic process (GO:0006915)	7/231	0.432415	1	0	0	1.12233	0.940932	YARS;TCHP;DNM1L;IFT57;MTOR;PAK4;STK3
hyaluronan metabolic process (GO:0030212)	2020-01-21	0.437343	1	0	0	1.76367	1.45862	HMMR
energy reserve metabolic process (GO:0006112)	2020-01-21	0.437343	1	0	0	1.76367	1.45862	PYGL
cellular protein complex localization (GO:0034629)	2020-01-21	0.437343	1	0	0	1.76367	1.45862	CEP72
ventricular cardiac muscle tissue development (GO:0003229)	2020-01-21	0.437343	1	0	0	1.76367	1.45862	FKBP1A
positive regulation of T cell mediated immunity (GO:0002711)	2020-01-21	0.437343	1	0	0	1.76367	1.45862	TANK
mitochondrial fission (GO:0000266)	2020-01-21	0.437343	1	0	0	1.76367	1.45862	DNM1L
positive regulation of lamellipodium organization (GO:1902745)	2020-01-21	0.437343	1	0	0	1.76367	1.45862	CORO1B
regulation of macrophage activation (GO:0043030)	2020-01-21	0.437343	1	0	0	1.76367	1.45862	KARS
regulation of nuclear division (GO:0051783)	2020-01-21	0.437343	1	0	0	1.76367	1.45862	FBXO5
positive regulation of BMP signaling pathway (GO:0030513)	2020-01-21	0.437343	1	0	0	1.76367	1.45862	UBE2O
regulation of interleukin-2 production (GO:0032663)	2020-01-21	0.437343	1	0	0	1.76367	1.45862	TANK
nucleotide-excision repair, preincision complex stabilization (GO:0006293)	2020-01-21	0.437343	1	0	0	1.76367	1.45862	CUL4B
negative regulation of viral process (GO:0048525)	2020-01-21	0.437343	1	0	0	1.76367	1.45862	STAT1
positive regulation of defense response to virus by host (GO:0002230)	2020-01-21	0.437343	1	0	0	1.76367	1.45862	STAT1
protein-DNA complex disassembly (GO:0032986)	2020-01-21	0.437343	1	0	0	1.76367	1.45862	SUPT16H
cellular response to copper ion (GO:0071280)	2020-01-21	0.437343	1	0	0	1.76367	1.45862	SNCA
positive regulation of lipid metabolic process (GO:0045834)	2020-01-21	0.437343	1	0	0	1.76367	1.45862	MTOR
photoperiodism (GO:0009648)	2020-01-21	0.437343	1	0	0	1.76367	1.45862	CRTC1
ERK1 and ERK2 cascade (GO:0070371)	2020-01-21	0.437343	1	0	0	1.76367	1.45862	KARS
regulation of cellular catabolic process (GO:0031329)	1955-02-01	0.439586	1	0	0	1.3468	1.10697	MAPT;RAB8A
negative regulation of transforming growth factor beta receptor signaling pathway (GO:0030512)	1955-02-01	0.439586	1	0	0	1.3468	1.10697	STRAP;SNX6
regulation of axonogenesis (GO:0050770)	1955-02-01	0.439586	1	0	0	1.3468	1.10697	CTTN;MARK2
positive regulation of response to external stimulus (GO:0032103)	1990-03-01	0.439873	1	0	0	1.23457	1.01391	ANKRD17;TNIP1;SNCA
protein tetramerization (GO:0051262)	1990-03-01	0.439873	1	0	0	1.23457	1.01391	ADSL;TK1;DNM1L
cellular response to lipopolysaccharide (GO:0071222)	1991-03-01	0.446981	1	0	0	1.221	0.983199	UPF1;IRAK1;TNIP1
protein-DNA complex assembly (GO:0065004)	1991-03-01	0.446981	1	0	0	1.221	0.983199	H2AFY;NAP1L4;CUL4B
ribosome assembly (GO:0042255)	1956-02-01	0.448746	1	0	0	1.32275	1.05992	RPF2;EIF2A
regulation of tumor necrosis factor-mediated signaling pathway (GO:0010803)	1956-02-01	0.448746	1	0	0	1.32275	1.05992	CYLD;TANK
regulation of BMP signaling pathway (GO:0030510)	1956-02-01	0.448746	1	0	0	1.32275	1.05992	XIAP;UBE2O
phosphatidylinositol-mediated signaling (GO:0048015)	1956-02-01	0.448746	1	0	0	1.32275	1.05992	PLEKHA1;PIK3C2A
negative regulation of cellular catabolic process (GO:0031330)	1956-02-01	0.448746	1	0	0	1.32275	1.05992	TAB3;MTOR
autophagosome organization (GO:1905037)	1956-02-01	0.448746	1	0	0	1.32275	1.05992	NSFL1C;WIPI2
ATP metabolic process (GO:0046034)	1956-02-01	0.448746	1	0	0	1.32275	1.05992	OLA1;NUDT5
positive regulation of protein modification process (GO:0031401)	5/163	0.450352	1	0	0	1.13611	0.906301	FMR1;DVL2;DVL3;CSNK1D;MTOR
regulation of transcription from RNA polymerase II promoter (GO:0006357)	41/1478	0.451745	1	0	0	1.02741	0.816421	RNF10;TCERG1;USP15;CCNT1;ZC3H4;CRTC1;XIAP;NUCKS1;CHD4;RPAP2;TPR;ORC2;BBS7;LRRFIP1;NCK1;SNCA;MKL2;IGBP1;SPEN;WWOX;BCAS3;PPP1R12A;H2AFY;STAT1;USP9Y;PLK1;STAT3;ECD;CKAP2;SARS;ELP4;HCFC1;MAD2L2;GCFC2;ZFYVE16;SNW1;FUBP3;TNIP1;TAF7;CRK;CC2D1A
regulation of interferon-gamma-mediated signaling pathway (GO:0060334)	2020-01-22	0.452551	1	0	0	1.6835	1.33477	STAT1
protein localization to cilium (GO:0061512)	2020-01-22	0.452551	1	0	0	1.6835	1.33477	CSNK1D
cellular response to nerve growth factor stimulus (GO:1990090)	2020-01-22	0.452551	1	0	0	1.6835	1.33477	MAPT
protein homotrimerization (GO:0070207)	2020-01-22	0.452551	1	0	0	1.6835	1.33477	TANK
regulation of catecholamine secretion (GO:0050433)	2020-01-22	0.452551	1	0	0	1.6835	1.33477	SNCA
positive regulation of protein targeting to membrane (GO:0090314)	2020-01-22	0.452551	1	0	0	1.6835	1.33477	ANK3
nucleotide-excision repair, DNA incision, 3'-to lesion (GO:0006295)	2020-01-22	0.452551	1	0	0	1.6835	1.33477	CUL4B
hematopoietic progenitor cell differentiation (GO:0002244)	2020-01-22	0.452551	1	0	0	1.6835	1.33477	PRRC2C
negative regulation of response to endoplasmic reticulum stress (GO:1903573)	2020-01-22	0.452551	1	0	0	1.6835	1.33477	NCK1
regulation of DNA biosynthetic process (GO:2000278)	2020-01-22	0.452551	1	0	0	1.6835	1.33477	SMG6
negative regulation of cell cycle G1/S phase transition (GO:1902807)	2020-01-22	0.452551	1	0	0	1.6835	1.33477	ZNF655
regulation of transcription from RNA polymerase III promoter (GO:0006359)	2020-01-22	0.452551	1	0	0	1.6835	1.33477	MTOR
DNA catabolic process, endonucleolytic (GO:0000737)	2020-01-22	0.452551	1	0	0	1.6835	1.33477	KPNB1
positive regulation of interleukin-10 production (GO:0032733)	2020-01-22	0.452551	1	0	0	1.6835	1.33477	PIBF1
negative regulation of sprouting angiogenesis (GO:1903671)	2020-01-22	0.452551	1	0	0	1.6835	1.33477	EPN1
protein localization to cell surface (GO:0034394)	2020-01-22	0.452551	1	0	0	1.6835	1.33477	VCL
nucleotide-excision repair, DNA duplex unwinding (GO:0000717)	2020-01-22	0.452551	1	0	0	1.6835	1.33477	CUL4B
regulation of cytokine production involved in inflammatory response (GO:1900015)	2020-01-22	0.452551	1	0	0	1.6835	1.33477	KARS
purine-containing compound biosynthetic process (GO:0072522)	2020-01-22	0.452551	1	0	0	1.6835	1.33477	ADSL
positive regulation of biosynthetic process (GO:0009891)	2020-01-22	0.452551	1	0	0	1.6835	1.33477	MTOR
urogenital system development (GO:0001655)	2020-01-22	0.452551	1	0	0	1.6835	1.33477	CEP55
maturation of LSU-rRNA (GO:0000470)	2020-01-22	0.452551	1	0	0	1.6835	1.33477	RPF2
positive regulation of RNA splicing (GO:0033120)	2020-01-22	0.452551	1	0	0	1.6835	1.33477	SNW1
ncRNA catabolic process (GO:0034661)	2020-01-22	0.452551	1	0	0	1.6835	1.33477	XRN1
positive regulation of phosphatase activity (GO:0010922)	2020-01-22	0.452551	1	0	0	1.6835	1.33477	MTOR
positive regulation of mitochondrion organization (GO:0010822)	4/128	0.455497	1	0	0	1.15741	0.910146	SH3GLB1;PDCD5;VPS11;DNM1L
regulation of Rho protein signal transduction (GO:0035023)	1957-02-01	0.457821	1	0	0	1.29955	1.01531	EPS8;STMN1
protein homotetramerization (GO:0051289)	1957-02-01	0.457821	1	0	0	1.29955	1.01531	TK1;DNM1L
proteolysis involved in cellular protein catabolic process (GO:0051603)	1993-03-01	0.461085	1	0	0	1.19474	0.924938	PDCD6IP;CHMP4B;CUL4B
autophagosome assembly (GO:0000045)	1958-02-01	0.466808	1	0	0	1.27714	0.972972	NSFL1C;WIPI2
positive regulation of cell morphogenesis involved in differentiation (GO:0010770)	1958-02-01	0.466808	1	0	0	1.27714	0.972972	CRK;CRKL
cellular response to catecholamine stimulus (GO:0071870)	2020-01-23	0.467348	1	0	0	1.61031	1.22493	SNCA
negative regulation of viral transcription (GO:0032897)	2020-01-23	0.467348	1	0	0	1.61031	1.22493	TARDBP
nucleotide-excision repair, DNA gap filling (GO:0006297)	2020-01-23	0.467348	1	0	0	1.61031	1.22493	RFC4
ammonium transport (GO:0015696)	2020-01-23	0.467348	1	0	0	1.61031	1.22493	TAF7
neuronal action potential (GO:0019228)	2020-01-23	0.467348	1	0	0	1.61031	1.22493	ANK3
melanosome organization (GO:0032438)	2020-01-23	0.467348	1	0	0	1.61031	1.22493	AP3D1
regulation of telomere capping (GO:1904353)	2020-01-23	0.467348	1	0	0	1.61031	1.22493	SMG6
regulation of transcription elongation from RNA polymerase II promoter (GO:0034243)	2020-01-23	0.467348	1	0	0	1.61031	1.22493	SUPT16H
protein K48-linked deubiquitination (GO:0071108)	2020-01-23	0.467348	1	0	0	1.61031	1.22493	VCPIP1
nucleotide-excision repair, DNA damage recognition (GO:0000715)	2020-01-23	0.467348	1	0	0	1.61031	1.22493	CUL4B
peroxisome organization (GO:0007031)	2020-01-23	0.467348	1	0	0	1.61031	1.22493	DNM1L
phospholipid dephosphorylation (GO:0046839)	2020-01-23	0.467348	1	0	0	1.61031	1.22493	MTMR1
cellular response to ammonium ion (GO:0071242)	2020-01-23	0.467348	1	0	0	1.61031	1.22493	PPP1R9B
regulation of smooth muscle contraction (GO:0006940)	2020-01-23	0.467348	1	0	0	1.61031	1.22493	CTTN
regulation of dendritic spine morphogenesis (GO:0061001)	2020-01-23	0.467348	1	0	0	1.61031	1.22493	PDLIM5
autophagosome maturation (GO:0097352)	2020-01-23	0.467348	1	0	0	1.61031	1.22493	SNAP29
divalent inorganic cation homeostasis (GO:0072507)	2020-01-23	0.467348	1	0	0	1.61031	1.22493	ANK3
regulation of monooxygenase activity (GO:0032768)	2020-01-23	0.467348	1	0	0	1.61031	1.22493	SNCA
positive regulation of ion transmembrane transporter activity (GO:0032414)	2020-01-23	0.467348	1	0	0	1.61031	1.22493	ANK3
regulation of ion homeostasis (GO:2000021)	2020-01-23	0.467348	1	0	0	1.61031	1.22493	AP3D1
generation of neurons (GO:0048699)	4/130	0.467368	1	0	0	1.1396	0.866824	NAV1;THOC2;MAPT;MARK2
positive regulation of immune effector process (GO:0002699)	2020-01-24	0.481746	1	0	0	1.54321	1.12706	ANKRD17
histone monoubiquitination (GO:0010390)	2020-01-24	0.481746	1	0	0	1.54321	1.12706	CUL4B
negative regulation of G1/S transition of mitotic cell cycle (GO:2000134)	2020-01-24	0.481746	1	0	0	1.54321	1.12706	ZNF655
regulation of actin filament bundle assembly (GO:0032231)	2020-01-24	0.481746	1	0	0	1.54321	1.12706	RDX
positive regulation of DNA-templated transcription, elongation (GO:0032786)	2020-01-24	0.481746	1	0	0	1.54321	1.12706	SUPT16H
intrinsic apoptotic signaling pathway in response to endoplasmic reticulum stress (GO:0070059)	2020-01-24	0.481746	1	0	0	1.54321	1.12706	TANK
regulation of transmembrane transport (GO:0034762)	2020-01-24	0.481746	1	0	0	1.54321	1.12706	CTTNBP2NL
regulation of chemotaxis (GO:0050920)	2020-01-24	0.481746	1	0	0	1.54321	1.12706	USP14
negative regulation of endothelial cell apoptotic process (GO:2000352)	2020-01-24	0.481746	1	0	0	1.54321	1.12706	PAK4
chaperone mediated protein folding requiring cofactor (GO:0051085)	2020-01-24	0.481746	1	0	0	1.54321	1.12706	GAK
protein alpha-1,2-demannosylation (GO:0036508)	2020-01-24	0.481746	1	0	0	1.54321	1.12706	SEL1L
cell chemotaxis (GO:0060326)	1960-02-01	0.484514	1	0	0	1.23457	0.894578	ARHGEF16;CORO1B
nucleosome assembly (GO:0006334)	1960-02-01	0.484514	1	0	0	1.23457	0.894578	H2AFY;NAP1L4
cellular response to organic substance (GO:0071310)	4/133	0.484995	1	0	0	1.1139	0.806033	SHC1;STAT3;CPNE3;PTPN11
cell morphogenesis involved in neuron differentiation (GO:0048667)	1997-03-01	0.48881	1	0	0	1.14548	0.819909	ANK3;BAIAP2;RAB8A
protein targeting to ER (GO:0045047)	1997-03-01	0.48881	1	0	0	1.14548	0.819909	SRP54;CHMP4B;SRP68
response to tumor necrosis factor (GO:0034612)	1997-03-01	0.48881	1	0	0	1.14548	0.819909	IGBP1;YTHDC2;TANK
positive regulation of phosphorylation (GO:0042327)	6/208	0.492807	1	0	0	1.06838	0.756023	SDCBP;FMR1;DVL2;DVL3;CSNK1D;MTOR
regulation of tyrosine phosphorylation of STAT protein (GO:0042509)	1961-02-01	0.49323	1	0	0	1.21433	0.858264	STAT3;PIBF1
regulation of cellular ketone metabolic process (GO:0010565)	1961-02-01	0.49323	1	0	0	1.21433	0.858264	PSMD4;PSMD13
positive regulation of cell growth (GO:0030307)	1998-03-01	0.495633	1	0	0	1.13379	0.795826	SDCBP;FGFR1OP;MAPT
response to copper ion (GO:0046688)	2020-01-25	0.495756	1	0	0	1.48148	1.03951	SNCA
glial cell differentiation (GO:0010001)	2020-01-25	0.495756	1	0	0	1.48148	1.03951	STAT3
regulation of protein ubiquitination involved in ubiquitin-dependent protein catabolic process (GO:2000058)	2020-01-25	0.495756	1	0	0	1.48148	1.03951	CCDC22
inorganic cation import across plasma membrane (GO:0098659)	2020-01-25	0.495756	1	0	0	1.48148	1.03951	PICALM
regulation of ryanodine-sensitive calcium-release channel activity (GO:0060314)	2020-01-25	0.495756	1	0	0	1.48148	1.03951	FKBP1A
positive regulation of nuclear division (GO:0051785)	2020-01-25	0.495756	1	0	0	1.48148	1.03951	NUP62
regulation of interleukin-10 production (GO:0032653)	2020-01-25	0.495756	1	0	0	1.48148	1.03951	PIBF1
regulation of apoptotic signaling pathway (GO:2001233)	2020-01-25	0.495756	1	0	0	1.48148	1.03951	CYLD
negative regulation of insulin receptor signaling pathway (GO:0046627)	2020-01-25	0.495756	1	0	0	1.48148	1.03951	NCK1
negative regulation of locomotion (GO:0040013)	2020-01-25	0.495756	1	0	0	1.48148	1.03951	CRK
peptidyl-tyrosine dephosphorylation (GO:0035335)	2020-01-25	0.495756	1	0	0	1.48148	1.03951	PTPN11
positive regulation of calcium ion transmembrane transport (GO:1904427)	2020-01-25	0.495756	1	0	0	1.48148	1.03951	SNCA
positive regulation of peptidyl-threonine phosphorylation (GO:0010800)	2020-01-25	0.495756	1	0	0	1.48148	1.03951	PLK1
regulation of protein import into nucleus (GO:0042306)	2020-01-25	0.495756	1	0	0	1.48148	1.03951	TPR
positive regulation of hydrolase activity (GO:0051345)	5/172	0.497138	1	0	0	1.07666	0.752462	ARHGAP21;BCAS3;DVL3;SNX9;PICALM
DNA damage response, signal transduction by p53 class mediator resulting in cell cycle arrest (GO:0006977)	1962-02-01	0.501851	1	0	0	1.19474	0.823717	CCNB1;CNOT11
muscle contraction (GO:0006936)	4/137	0.508123	1	0	0	1.08137	0.732123	CALD1;PXN;TLN1;VCL
cellular response to metal ion (GO:0071248)	3/100	0.509141	1	0	0	1.11111	0.750034	CPNE3;ANK3;SNCA
positive regulation of cyclin-dependent protein kinase activity (GO:1904031)	2020-01-26	0.509388	1	0	0	1.4245	0.960892	CCNT1
bile acid biosynthetic process (GO:0006699)	2020-01-26	0.509388	1	0	0	1.4245	0.960892	HSD17B4
positive regulation of glucose import (GO:0046326)	2020-01-26	0.509388	1	0	0	1.4245	0.960892	PTPN11
regulation of transcription regulatory region DNA binding (GO:2000677)	2020-01-26	0.509388	1	0	0	1.4245	0.960892	MAD2L2
nucleotide biosynthetic process (GO:0009165)	2020-01-26	0.509388	1	0	0	1.4245	0.960892	ADSL
regulation of pri-miRNA transcription from RNA polymerase II promoter (GO:1902893)	2020-01-26	0.509388	1	0	0	1.4245	0.960892	STAT3
regulation of p38MAPK cascade (GO:1900744)	2020-01-26	0.509388	1	0	0	1.4245	0.960892	KARS
regulation of NF-kappaB import into nucleus (GO:0042345)	2020-01-26	0.509388	1	0	0	1.4245	0.960892	CYLD
positive regulation of wound healing (GO:0090303)	2020-01-26	0.509388	1	0	0	1.4245	0.960892	MTOR
negative regulation of catalytic activity (GO:0043086)	2020-01-26	0.509388	1	0	0	1.4245	0.960892	PPP1R12A
regulation of transcription involved in G1/S transition of mitotic cell cycle (GO:0000083)	2020-01-26	0.509388	1	0	0	1.4245	0.960892	FBXO5
negative regulation of cellular response to insulin stimulus (GO:1900077)	2020-01-26	0.509388	1	0	0	1.4245	0.960892	NCK1
regulation of viral entry into host cell (GO:0046596)	2020-01-26	0.509388	1	0	0	1.4245	0.960892	TRIM25
regulation of rhodopsin mediated signaling pathway (GO:0022400)	2020-01-26	0.509388	1	0	0	1.4245	0.960892	NMT1
negative regulation of telomere maintenance via telomere lengthening (GO:1904357)	2020-01-26	0.509388	1	0	0	1.4245	0.960892	XRN1
carbohydrate homeostasis (GO:0033500)	1963-02-01	0.510378	1	0	0	1.17578	0.790834	STAT3;PYGL
iron ion homeostasis (GO:0055072)	1963-02-01	0.510378	1	0	0	1.17578	0.790834	CUL1;PICALM
signal transduction involved in mitotic G1 DNA damage checkpoint (GO:0072431)	1963-02-01	0.510378	1	0	0	1.17578	0.790834	CCNB1;CNOT11
intrinsic apoptotic signaling pathway (GO:0097193)	3/101	0.515823	1	0	0	1.10011	0.728263	CUL1;TP53BP2;TANK
positive regulation of JAK-STAT cascade (GO:0046427)	1964-02-01	0.518808	1	0	0	1.15741	0.759516	STAT3;PIBF1
cellular response to decreased oxygen levels (GO:0036294)	1964-02-01	0.518808	1	0	0	1.15741	0.759516	PGK1;MTOR
regulation of primary metabolic process (GO:0080090)	4/139	0.519512	1	0	0	1.06581	0.697965	PSMD4;H2AFY;PSMD13;EDF1
mRNA polyadenylation (GO:0006378)	2020-01-27	0.522651	1	0	0	1.37174	0.890042	CPSF3
phosphatidylinositol phosphorylation (GO:0046854)	2020-01-27	0.522651	1	0	0	1.37174	0.890042	PIK3C2A
negative regulation of peptidyl-tyrosine phosphorylation (GO:0050732)	2020-01-27	0.522651	1	0	0	1.37174	0.890042	PIBF1
leukocyte cell-cell adhesion (GO:0007159)	2020-01-27	0.522651	1	0	0	1.37174	0.890042	TNIP1
negative regulation of small GTPase mediated signal transduction (GO:0051058)	2020-01-27	0.522651	1	0	0	1.37174	0.890042	CD2AP
cardiac muscle cell development (GO:0055013)	2020-01-27	0.522651	1	0	0	1.37174	0.890042	PDLIM5
regulation of protein localization to nucleus (GO:1900180)	2020-01-27	0.522651	1	0	0	1.37174	0.890042	PLK1
negative regulation of osteoblast differentiation (GO:0045668)	2020-01-27	0.522651	1	0	0	1.37174	0.890042	LIMD1
extrinsic apoptotic signaling pathway via death domain receptors (GO:0008625)	2020-01-27	0.522651	1	0	0	1.37174	0.890042	BAG3
regulation of neurotransmitter secretion (GO:0046928)	2020-01-27	0.522651	1	0	0	1.37174	0.890042	FMR1
regulation of protein targeting to membrane (GO:0090313)	2020-01-27	0.522651	1	0	0	1.37174	0.890042	ANK3
regulation of vascular endothelial growth factor production (GO:0010574)	2020-01-27	0.522651	1	0	0	1.37174	0.890042	SARS
regulation of autophagy of mitochondrion (GO:1903146)	2020-01-27	0.522651	1	0	0	1.37174	0.890042	DNM1L
regulation of protein localization to cell surface (GO:2000008)	2020-01-27	0.522651	1	0	0	1.37174	0.890042	PICALM
response to lipid (GO:0033993)	4/140	0.525159	1	0	0	1.0582	0.681538	IRAK1;STAT3;STRN3;SNCA
cellular response to type I interferon (GO:0071357)	1965-02-01	0.527141	1	0	0	1.1396	0.729673	IRAK1;STAT1
chromatin assembly (GO:0031497)	1965-02-01	0.527141	1	0	0	1.1396	0.729673	H2AFY;NAP1L4
DNA synthesis involved in DNA repair (GO:0000731)	1965-02-01	0.527141	1	0	0	1.1396	0.729673	RFC4;TRIM25
type I interferon signaling pathway (GO:0060337)	1965-02-01	0.527141	1	0	0	1.1396	0.729673	IRAK1;STAT1
cellular macromolecule biosynthetic process (GO:0034645)	10/367	0.533252	1	0	0	1.00918	0.634536	HBS1L;UPF1;GOLPH3;RFC4;FUBP3;TNIP1;ORC2;NUP62;SARS;MCM10
central nervous system development (GO:0007417)	6/217	0.534102	1	0	0	1.02407	0.642261	FXR2;FMR1;STAT3;SMG9;PTPN11;SH3GL1
cellular response to light stimulus (GO:0071482)	1966-02-01	0.535375	1	0	0	1.12233	0.70122	FMR1;N4BP1
regulation of vasculature development (GO:1901342)	2020-01-28	0.535557	1	0	0	1.32275	0.825989	EGLN1
negative regulation of endocytosis (GO:0045806)	2020-01-28	0.535557	1	0	0	1.32275	0.825989	PICALM
RNA polyadenylation (GO:0043631)	2020-01-28	0.535557	1	0	0	1.32275	0.825989	CPSF3
negative regulation of intracellular steroid hormone receptor signaling pathway (GO:0033144)	2020-01-28	0.535557	1	0	0	1.32275	0.825989	STRN3
cellular response to ketone (GO:1901655)	2020-01-28	0.535557	1	0	0	1.32275	0.825989	LARP1
cellular response to hydrogen peroxide (GO:0070301)	2020-01-28	0.535557	1	0	0	1.32275	0.825989	PLEKHA1
cellular response to alcohol (GO:0097306)	2020-01-28	0.535557	1	0	0	1.32275	0.825989	LARP1
carboxylic acid catabolic process (GO:0046395)	2020-01-28	0.535557	1	0	0	1.32275	0.825989	HMMR
positive regulation of sprouting angiogenesis (GO:1903672)	2020-01-28	0.535557	1	0	0	1.32275	0.825989	PIK3C2A
organelle fission (GO:0048285)	2020-01-28	0.535557	1	0	0	1.32275	0.825989	DNM1L
positive regulation of cell communication (GO:0010647)	2020-01-28	0.535557	1	0	0	1.32275	0.825989	ANK3
neural crest cell migration (GO:0001755)	2020-01-28	0.535557	1	0	0	1.32275	0.825989	PHACTR4
regulation of lipid biosynthetic process (GO:0046890)	2020-01-28	0.535557	1	0	0	1.32275	0.825989	MTOR
positive regulation of lipid biosynthetic process (GO:0046889)	2020-01-28	0.535557	1	0	0	1.32275	0.825989	MTOR
regulation of adenylate cyclase activity (GO:0045761)	2020-01-28	0.535557	1	0	0	1.32275	0.825989	CAP1
protein K63-linked deubiquitination (GO:0070536)	2020-01-28	0.535557	1	0	0	1.32275	0.825989	CYLD
regulation of actin polymerization or depolymerization (GO:0008064)	2020-01-28	0.535557	1	0	0	1.32275	0.825989	EPS8
negative regulation of protein binding (GO:0032091)	1967-02-01	0.543511	1	0	0	1.10558	0.67408	TFIP11;MAPRE1
regulation of TOR signaling (GO:0032006)	1967-02-01	0.543511	1	0	0	1.10558	0.67408	GOLPH3;RICTOR
extrinsic apoptotic signaling pathway (GO:0097191)	1967-02-01	0.543511	1	0	0	1.10558	0.67408	BAG3;TANK
positive regulation of transcription, DNA-templated (GO:0045893)	30/1120	0.54543	1	0	0	0.992063	0.60137	RNF10;CCNT1;SHC1;CRTC1;WDR43;IRAK1;NUP62;DVL2;DVL3;NCK1;MKL2;WWOX;BCAS3;SUPT16H;PPP1R12A;STAT1;STAT3;ECD;CKAP2;EDF1;HNRNPAB;MTOR;HCFC1;MAD2L2;SNW1;KARS;FUBP3;TNIP1;TAF7;PICALM
Fc-epsilon receptor signaling pathway (GO:0038095)	5/182	0.547256	1	0	0	1.0175	0.61339	PSMD4;PSMD13;SHC1;CUL1;TAB3
positive regulation of cytokine production (GO:0001819)	6/220	0.547554	1	0	0	1.0101	0.608378	ANKRD17;KARS;IRAK1;LRRFIP1;TANK;PIBF1
nucleotide-excision repair, preincision complex assembly (GO:0006294)	2020-01-29	0.548115	1	0	0	1.27714	0.767906	CUL4B
very long-chain fatty acid metabolic process (GO:0000038)	2020-01-29	0.548115	1	0	0	1.27714	0.767906	HACD3
TRIF-dependent toll-like receptor signaling pathway (GO:0035666)	2020-01-29	0.548115	1	0	0	1.27714	0.767906	TANK
superoxide metabolic process (GO:0006801)	2020-01-29	0.548115	1	0	0	1.27714	0.767906	SH3PXD2B
determination of bilateral symmetry (GO:0009855)	2020-01-29	0.548115	1	0	0	1.27714	0.767906	BBS7
protein alkylation (GO:0008213)	2020-01-29	0.548115	1	0	0	1.27714	0.767906	ETF1
positive regulation of histone modification (GO:0031058)	2020-01-29	0.548115	1	0	0	1.27714	0.767906	FMR1
regulation of keratinocyte differentiation (GO:0045616)	2020-01-29	0.548115	1	0	0	1.27714	0.767906	H2AFY
B cell proliferation (GO:0042100)	2020-01-29	0.548115	1	0	0	1.27714	0.767906	CTPS1
response to interferon-gamma (GO:0034341)	1968-02-01	0.551547	1	0	0	1.08932	0.648179	STAT1;SNCA
phosphate-containing compound metabolic process (GO:0006796)	5/183	0.552137	1	0	0	1.01194	0.601051	STAT3;PGK1;OCRL;LIMD1;MTOR
Fc receptor signaling pathway (GO:0038093)	5/183	0.552137	1	0	0	1.01194	0.601051	PSMD4;PSMD13;SHC1;CUL1;TAB3
regulation of response to external stimulus (GO:0032101)	3/107	0.554857	1	0	0	1.03842	0.611676	USP14;NMT1;XIAP
ribosomal large subunit assembly (GO:0000027)	2020-01-30	0.560333	1	0	0	1.23457	0.715091	RPF2
negative regulation of stress-activated MAPK cascade (GO:0032873)	2020-01-30	0.560333	1	0	0	1.23457	0.715091	IGBP1
regulation of cell migration involved in sprouting angiogenesis (GO:0090049)	2020-01-30	0.560333	1	0	0	1.23457	0.715091	PIK3C2A
negative regulation of cation channel activity (GO:2001258)	2020-01-30	0.560333	1	0	0	1.23457	0.715091	FMR1
regulation of defense response to virus by host (GO:0050691)	2020-01-30	0.560333	1	0	0	1.23457	0.715091	STAT1
negative regulation of endothelial cell proliferation (GO:0001937)	2020-01-30	0.560333	1	0	0	1.23457	0.715091	STAT1
replication fork processing (GO:0031297)	2020-01-30	0.560333	1	0	0	1.23457	0.715091	NUCKS1
connective tissue development (GO:0061448)	2020-01-30	0.560333	1	0	0	1.23457	0.715091	SH3PXD2B
positive regulation of cyclin-dependent protein serine/threonine kinase activity (GO:0045737)	2020-01-30	0.560333	1	0	0	1.23457	0.715091	CCNT1
negative regulation of transferase activity (GO:0051348)	2020-01-30	0.560333	1	0	0	1.23457	0.715091	MAPT
negative regulation of secretion by cell (GO:1903531)	2020-01-30	0.560333	1	0	0	1.23457	0.715091	SNCA
negative regulation of DNA biosynthetic process (GO:2000279)	2020-01-30	0.560333	1	0	0	1.23457	0.715091	XRN1
regulation of cell adhesion mediated by integrin (GO:0033628)	2020-01-30	0.560333	1	0	0	1.23457	0.715091	PTPN11
'de novo' posttranslational protein folding (GO:0051084)	2020-01-30	0.560333	1	0	0	1.23457	0.715091	GAK
MyD88-independent toll-like receptor signaling pathway (GO:0002756)	2020-01-30	0.560333	1	0	0	1.23457	0.715091	TANK
positive regulation of cation channel activity (GO:2001259)	2020-01-30	0.560333	1	0	0	1.23457	0.715091	ANK3
regulation of intracellular estrogen receptor signaling pathway (GO:0033146)	2020-01-30	0.560333	1	0	0	1.23457	0.715091	STRN3
regulation of developmental growth (GO:0048638)	2020-01-30	0.560333	1	0	0	1.23457	0.715091	CTTN
ATP-dependent chromatin remodeling (GO:0043044)	2020-01-30	0.560333	1	0	0	1.23457	0.715091	CHD4
CENP-A containing nucleosome assembly (GO:0034080)	2020-01-30	0.560333	1	0	0	1.23457	0.715091	CENPH
CENP-A containing chromatin organization (GO:0061641)	2020-01-30	0.560333	1	0	0	1.23457	0.715091	CENPH
bile acid metabolic process (GO:0008206)	2020-01-30	0.560333	1	0	0	1.23457	0.715091	HSD17B4
regulation of protein kinase activity (GO:0045859)	4/147	0.563756	1	0	0	1.00781	0.57761	FGFR1OP;TAF7;SNX9;CEP85
regulation of Notch signaling pathway (GO:0008593)	1970-02-01	0.567318	1	0	0	1.0582	0.599826	SNW1;STAT3
protein ubiquitination involved in ubiquitin-dependent protein catabolic process (GO:0042787)	1970-02-01	0.567318	1	0	0	1.0582	0.599826	CUL1;CUL4B
interferon-gamma-mediated signaling pathway (GO:0060333)	1970-02-01	0.567318	1	0	0	1.0582	0.599826	STAT1;TRIM25
regulation of Wnt signaling pathway (GO:0030111)	3/109	0.567445	1	0	0	1.01937	0.577585	WWOX;DEPDC1B;SENP2
regulation of ubiquitin-protein transferase activity (GO:0051438)	2020-01-31	0.572222	1	0	0	1.19474	0.666939	PLK1
positive regulation of release of sequestered calcium ion into cytosol (GO:0051281)	2020-01-31	0.572222	1	0	0	1.19474	0.666939	SNCA
regulation of glucose import (GO:0046324)	2020-01-31	0.572222	1	0	0	1.19474	0.666939	PEA15
positive regulation of protein dephosphorylation (GO:0035307)	2020-01-31	0.572222	1	0	0	1.19474	0.666939	MTOR
regulation of protein tyrosine kinase activity (GO:0061097)	2020-01-31	0.572222	1	0	0	1.19474	0.666939	SHC1
skeletal system morphogenesis (GO:0048705)	2020-01-31	0.572222	1	0	0	1.19474	0.666939	WWOX
cofactor biosynthetic process (GO:0051188)	2020-01-31	0.572222	1	0	0	1.19474	0.666939	CIAPIN1
nucleobase-containing small molecule interconversion (GO:0015949)	2020-01-31	0.572222	1	0	0	1.19474	0.666939	CTPS1
positive regulation of growth (GO:0045927)	1971-02-01	0.575052	1	0	0	1.0433	0.57725	SDCBP;FGFR1OP
response to insulin (GO:0032868)	1971-02-01	0.575052	1	0	0	1.0433	0.57725	SYAP1;RAB8A
negative regulation of cell differentiation (GO:0045596)	4/150	0.579764	1	0	0	0.987654	0.538405	MAD2L2;ANKRD26;STRAP;LIMD1
regulation of fat cell differentiation (GO:0045598)	1972-02-01	0.582685	1	0	0	1.02881	0.555667	ANKRD26;SYAP1
regulation of epithelial cell proliferation (GO:0050678)	1972-02-01	0.582685	1	0	0	1.02881	0.555667	MAGED1;STRAP
negative regulation of calcium ion transmembrane transporter activity (GO:1901020)	1932-01-01	0.58379	1	0	0	1.15741	0.622933	FMR1
positive regulation of calcium ion transport into cytosol (GO:0010524)	1932-01-01	0.58379	1	0	0	1.15741	0.622933	SNCA
cellular response to amino acid stimulus (GO:0071230)	1932-01-01	0.58379	1	0	0	1.15741	0.622933	MTOR
positive regulation of dendrite development (GO:1900006)	1932-01-01	0.58379	1	0	0	1.15741	0.622933	FMR1
chromatin remodeling at centromere (GO:0031055)	1932-01-01	0.58379	1	0	0	1.15741	0.622933	CENPH
protein trimerization (GO:0070206)	1932-01-01	0.58379	1	0	0	1.15741	0.622933	TANK
activation of adenylate cyclase activity (GO:0007190)	1932-01-01	0.58379	1	0	0	1.15741	0.622933	CAP1
purine ribonucleoside triphosphate metabolic process (GO:0009205)	1932-01-01	0.58379	1	0	0	1.15741	0.622933	OLA1
negative regulation of fat cell differentiation (GO:0045599)	1932-01-01	0.58379	1	0	0	1.15741	0.622933	ANKRD26
positive regulation of transcription factor import into nucleus (GO:0042993)	1932-01-01	0.58379	1	0	0	1.15741	0.622933	BAG3
positive regulation of myeloid leukocyte differentiation (GO:0002763)	1932-01-01	0.58379	1	0	0	1.15741	0.622933	ACIN1
global genome nucleotide-excision repair (GO:0070911)	1932-01-01	0.58379	1	0	0	1.15741	0.622933	CUL4B
B cell activation (GO:0042113)	1973-02-01	0.590217	1	0	0	1.01471	0.535024	TPD52;CTPS1
protein N-linked glycosylation (GO:0006487)	1973-02-01	0.590217	1	0	0	1.01471	0.535024	RPN1;DDOST
transcription-coupled nucleotide-excision repair (GO:0006283)	1973-02-01	0.590217	1	0	0	1.01471	0.535024	RFC4;CUL4B
RNA metabolic process (GO:0016070)	5/191	0.590232	1	0	0	0.969556	0.511188	YTHDC2;DDX10;TFIP11;DHX29;BICD1
glycogen metabolic process (GO:0005977)	1933-01-01	0.595046	1	0	0	1.12233	0.582623	PYGL
axonemal dynein complex assembly (GO:0070286)	1933-01-01	0.595046	1	0	0	1.12233	0.582623	DNAAF2
positive regulation of adenylate cyclase activity (GO:0045762)	1933-01-01	0.595046	1	0	0	1.12233	0.582623	CAP1
positive regulation of cell-cell adhesion (GO:0022409)	1933-01-01	0.595046	1	0	0	1.12233	0.582623	ANK3
protein acetylation (GO:0006473)	1933-01-01	0.595046	1	0	0	1.12233	0.582623	MAPT
negative regulation of mitochondrion organization (GO:0010823)	1933-01-01	0.595046	1	0	0	1.12233	0.582623	MAPT
cellular response to glucose starvation (GO:0042149)	1933-01-01	0.595046	1	0	0	1.12233	0.582623	SH3GLB1
negative regulation of multi-organism process (GO:0043901)	1933-01-01	0.595046	1	0	0	1.12233	0.582623	TRAF3IP1
cellular glucose homeostasis (GO:0001678)	1933-01-01	0.595046	1	0	0	1.12233	0.582623	NUCKS1
regulation of interleukin-12 production (GO:0032655)	1933-01-01	0.595046	1	0	0	1.12233	0.582623	PIBF1
spermatogenesis (GO:0007283)	4/153	0.59543	1	0	0	0.968289	0.50203	SPAG9;IFT81;USP9Y;FAM50A
positive regulation of defense response (GO:0031349)	1974-02-01	0.597646	1	0	0	1.001	0.515271	TNIP1;SNCA
male gamete generation (GO:0048232)	4/154	0.600575	1	0	0	0.962001	0.490494	SPAG9;IFT81;USP9Y;FAM50A
cellular response to tumor necrosis factor (GO:0071356)	5/194	0.604052	1	0	0	0.954563	0.481191	PSMD4;KARS;STAT1;PSMD13;TANK
antigen processing and presentation of exogenous peptide antigen via MHC class I, TAP-dependent (GO:0002479)	1975-02-01	0.604975	1	0	0	0.987654	0.496364	PSMD4;PSMD13
response to lipopolysaccharide (GO:0032496)	4/155	0.60568	1	0	0	0.955795	0.479239	UPF1;IRAK1;TNIP1;SNCA
apoptotic mitochondrial changes (GO:0008637)	1934-01-01	0.605997	1	0	0	1.08932	0.54562	DNM1L
negative regulation of DNA binding (GO:0043392)	1934-01-01	0.605997	1	0	0	1.08932	0.54562	MAD2L2
negative regulation of cellular metabolic process (GO:0031324)	1934-01-01	0.605997	1	0	0	1.08932	0.54562	SDCBP
ncRNA metabolic process (GO:0034660)	1934-01-01	0.605997	1	0	0	1.08932	0.54562	MAPT
response to amino acid (GO:0043200)	1934-01-01	0.605997	1	0	0	1.08932	0.54562	MTOR
positive regulation of muscle cell differentiation (GO:0051149)	1934-01-01	0.605997	1	0	0	1.08932	0.54562	SPAG9
regulation of wound healing (GO:0061041)	1934-01-01	0.605997	1	0	0	1.08932	0.54562	CRK
response to peptide (GO:1901652)	1934-01-01	0.605997	1	0	0	1.08932	0.54562	STAT1
positive regulation of DNA binding (GO:0043388)	1934-01-01	0.605997	1	0	0	1.08932	0.54562	EDF1
ventricular cardiac muscle tissue morphogenesis (GO:0055010)	1934-01-01	0.605997	1	0	0	1.08932	0.54562	FKBP1A
regulation of alcohol biosynthetic process (GO:1902930)	1934-01-01	0.605997	1	0	0	1.08932	0.54562	KPNB1
chromatin remodeling (GO:0006338)	3/116	0.609737	1	0	0	0.957854	0.473877	CHD4;HMG20A;NUDT5
cellular protein modification process (GO:0006464)	26/1001	0.610021	1	0	0	0.962001	0.47548	CCNT1;PSMD13;RPN1;CUL1;STK3;PSMD4;IRAK1;HLCS;NEK1;RAB8A;MARK2;MAP4K4;PPP1R12A;COG7;PLK1;CSNK1D;LMO7;PPP2R5D;WIPI2;DDOST;MTOR;CTTNBP2NL;PKN2;CCDC22;CUL4B;UBE2M
regulation of hematopoietic stem cell differentiation (GO:1902036)	1976-02-01	0.612201	1	0	0	0.974659	0.478259	PSMD4;PSMD13
nucleic acid-templated transcription (GO:0097659)	1976-02-01	0.612201	1	0	0	0.974659	0.478259	FUBP3;NUP62
negative regulation of extrinsic apoptotic signaling pathway (GO:2001237)	1976-02-01	0.612201	1	0	0	0.974659	0.478259	PEA15;TANK
positive regulation of RNA metabolic process (GO:0051254)	1935-01-01	0.616654	1	0	0	1.0582	0.511585	WDR43
lipid phosphorylation (GO:0046834)	1935-01-01	0.616654	1	0	0	1.0582	0.511585	PIK3C2A
regulation of cyclin-dependent protein kinase activity (GO:1904029)	1935-01-01	0.616654	1	0	0	1.0582	0.511585	CCNT1
negative regulation of protein kinase B signaling (GO:0051898)	1935-01-01	0.616654	1	0	0	1.0582	0.511585	PLEKHA1
regulation of endothelial cell apoptotic process (GO:2000351)	1935-01-01	0.616654	1	0	0	1.0582	0.511585	PAK4
erythrocyte differentiation (GO:0030218)	1935-01-01	0.616654	1	0	0	1.0582	0.511585	ACIN1
positive regulation of DNA replication (GO:0045740)	1935-01-01	0.616654	1	0	0	1.0582	0.511585	SHC1
negative regulation of epithelial cell migration (GO:0010633)	1935-01-01	0.616654	1	0	0	1.0582	0.511585	STRAP
cholesterol biosynthetic process (GO:0006695)	1935-01-01	0.616654	1	0	0	1.0582	0.511585	NSDHL
regulation of sodium ion transport (GO:0002028)	1935-01-01	0.616654	1	0	0	1.0582	0.511585	ANK3
regulation of mitochondrial membrane potential (GO:0051881)	1935-01-01	0.616654	1	0	0	1.0582	0.511585	MAPT
flagellated sperm motility (GO:0030317)	1935-01-01	0.616654	1	0	0	1.0582	0.511585	GAS8
neural crest cell development (GO:0014032)	1935-01-01	0.616654	1	0	0	1.0582	0.511585	PHACTR4
DNA-dependent DNA replication maintenance of fidelity (GO:0045005)	1935-01-01	0.616654	1	0	0	1.0582	0.511585	NUCKS1
negative regulation of transmembrane receptor protein serine/threonine kinase signaling pathway (GO:0090101)	1977-02-01	0.619327	1	0	0	0.962001	0.460916	STRAP;SNX6
ERAD pathway (GO:0036503)	1977-02-01	0.619327	1	0	0	0.962001	0.460916	SEL1L;TRIM25
regulation of hematopoietic progenitor cell differentiation (GO:1901532)	1977-02-01	0.619327	1	0	0	0.962001	0.460916	PSMD4;PSMD13
antigen processing and presentation of exogenous peptide antigen via MHC class I (GO:0042590)	1978-02-01	0.626351	1	0	0	0.949668	0.444297	PSMD4;PSMD13
regulation of neuron projection development (GO:0010975)	3/119	0.626995	1	0	0	0.933707	0.43587	GAK;MARK2;CAMSAP2
actin polymerization or depolymerization (GO:0008154)	1936-01-01	0.627022	1	0	0	1.02881	0.48022	CAP1
histone exchange (GO:0043486)	1936-01-01	0.627022	1	0	0	1.02881	0.48022	CENPH
muscle cell differentiation (GO:0042692)	1936-01-01	0.627022	1	0	0	1.02881	0.48022	MKL2
organic hydroxy compound transport (GO:0015850)	1936-01-01	0.627022	1	0	0	1.02881	0.48022	SLC16A1
regulation of smoothened signaling pathway (GO:0008589)	1936-01-01	0.627022	1	0	0	1.02881	0.48022	KIF7
regulation of muscle cell differentiation (GO:0051147)	1936-01-01	0.627022	1	0	0	1.02881	0.48022	SPAG9
lymphocyte proliferation (GO:0046651)	1936-01-01	0.627022	1	0	0	1.02881	0.48022	CTPS1
positive regulation of signaling (GO:0023056)	1936-01-01	0.627022	1	0	0	1.02881	0.48022	SNCA
heart looping (GO:0001947)	1936-01-01	0.627022	1	0	0	1.02881	0.48022	BBS7
zymogen activation (GO:0031638)	1936-01-01	0.627022	1	0	0	1.02881	0.48022	PGK1
centromere complex assembly (GO:0034508)	1936-01-01	0.627022	1	0	0	1.02881	0.48022	CENPH
Wnt signaling pathway, calcium modulating pathway (GO:0007223)	1936-01-01	0.627022	1	0	0	1.02881	0.48022	TNRC6B
acylglycerol metabolic process (GO:0006639)	1936-01-01	0.627022	1	0	0	1.02881	0.48022	SEL1L
cardiac muscle tissue morphogenesis (GO:0055008)	1936-01-01	0.627022	1	0	0	1.02881	0.48022	FKBP1A
glutamate receptor signaling pathway (GO:0007215)	1936-01-01	0.627022	1	0	0	1.02881	0.48022	FMR1
spermatid development (GO:0007286)	1936-01-01	0.627022	1	0	0	1.02881	0.48022	CEP57
secondary alcohol biosynthetic process (GO:1902653)	1936-01-01	0.627022	1	0	0	1.02881	0.48022	NSDHL
enzyme linked receptor protein signaling pathway (GO:0007167)	3/120	0.63263	1	0	0	0.925926	0.423953	IRAK1;SHC1;AKAP2
response to calcium ion (GO:0051592)	1979-02-01	0.633274	1	0	0	0.937647	0.428365	CPNE3;SEC31A
epithelial to mesenchymal transition (GO:0001837)	1937-01-01	0.637111	1	0	0	1.001	0.451263	HNRNPAB
myelination (GO:0042552)	1937-01-01	0.637111	1	0	0	1.001	0.451263	EPB41L3
regulation of regulated secretory pathway (GO:1903305)	1937-01-01	0.637111	1	0	0	1.001	0.451263	C2CD4C
positive regulation of smooth muscle cell proliferation (GO:0048661)	1937-01-01	0.637111	1	0	0	1.001	0.451263	STAT1
regulation of sodium ion transmembrane transporter activity (GO:2000649)	1937-01-01	0.637111	1	0	0	1.001	0.451263	ANK3
phospholipid biosynthetic process (GO:0008654)	1937-01-01	0.637111	1	0	0	1.001	0.451263	CPNE3
positive regulation of axonogenesis (GO:0050772)	1937-01-01	0.637111	1	0	0	1.001	0.451263	MAPT
regulation of peptidyl-threonine phosphorylation (GO:0010799)	1937-01-01	0.637111	1	0	0	1.001	0.451263	PLK1
regulation of osteoclast differentiation (GO:0045670)	1937-01-01	0.637111	1	0	0	1.001	0.451263	MTOR
positive regulation of stress fiber assembly (GO:0051496)	1937-01-01	0.637111	1	0	0	1.001	0.451263	PXN
negative regulation of Ras protein signal transduction (GO:0046580)	1937-01-01	0.637111	1	0	0	1.001	0.451263	STMN1
regulation of metal ion transport (GO:0010959)	1937-01-01	0.637111	1	0	0	1.001	0.451263	ANK3
positive regulation of multi-organism process (GO:0043902)	1937-01-01	0.637111	1	0	0	1.001	0.451263	ANKRD17
regulation of cell differentiation (GO:0045595)	3/121	0.638206	1	0	0	0.918274	0.412392	APC;CLASP1;CLASP2
rRNA processing (GO:0006364)	5/202	0.639568	1	0	0	0.916758	0.409756	WDR36;CSNK1D;NOL11;UTP14A;WDR43
positive regulation of stress-activated MAPK cascade (GO:0032874)	1980-02-01	0.640097	1	0	0	0.925926	0.413089	SDCBP;KARS
cellular response to hormone stimulus (GO:0032870)	1980-02-01	0.640097	1	0	0	0.925926	0.413089	RDX;STAT3
negative regulation of MAPK cascade (GO:0043409)	1980-02-01	0.640097	1	0	0	0.925926	0.413089	IGBP1;TNIP1
T cell receptor signaling pathway (GO:0050852)	4/163	0.64506	1	0	0	0.908884	0.398465	PSMD4;PSMD13;CUL1;NCK1
negative regulation of signal transduction (GO:0009968)	7/283	0.645379	1	0	0	0.91611	0.401181	BRAP;WWOX;RPGRIP1L;KIF7;PHACTR4;NCK1;SNCA
protein catabolic process (GO:0030163)	1981-02-01	0.646819	1	0	0	0.914495	0.398435	MTOR;CUL4B
positive regulation of innate immune response (GO:0045089)	1938-01-01	0.646927	1	0	0	0.974659	0.424486	ANKRD17
regulation of ossification (GO:0030278)	1938-01-01	0.646927	1	0	0	0.974659	0.424486	TXLNG
negative regulation of cell proliferation (GO:0008285)	9/363	0.649147	1	0	0	0.918274	0.396783	KARS;APC;MAGED1;PDCD5;NUP62;CUL1;STRAP;STRN;GAS8
DNA damage response, signal transduction by p53 class mediator (GO:0030330)	1982-02-01	0.653442	1	0	0	0.903342	0.384374	CCNB1;CNOT11
negative regulation of NF-kappaB transcription factor activity (GO:0032088)	1982-02-01	0.653442	1	0	0	0.903342	0.384374	CYLD;IRAK1
positive regulation of DNA metabolic process (GO:0051054)	1982-02-01	0.653442	1	0	0	0.903342	0.384374	DNMT1;SHC1
positive regulation of cell cycle arrest (GO:0071158)	1982-02-01	0.653442	1	0	0	0.903342	0.384374	CCNB1;CNOT11
dephosphorylation (GO:0016311)	3/124	0.654575	1	0	0	0.896057	0.379721	PPP1R12A;PPP2R5D;CTTNBP2NL
signal transduction by p53 class mediator (GO:0072331)	1939-01-01	0.656478	1	0	0	0.949668	0.399683	TP53BP2
positive regulation of fat cell differentiation (GO:0045600)	1939-01-01	0.656478	1	0	0	0.949668	0.399683	SYAP1
positive regulation of reactive oxygen species metabolic process (GO:2000379)	1939-01-01	0.656478	1	0	0	0.949668	0.399683	MAPT
inositol lipid-mediated signaling (GO:0048017)	1939-01-01	0.656478	1	0	0	0.949668	0.399683	PIK3C2A
regulation of RNA metabolic process (GO:0051252)	1939-01-01	0.656478	1	0	0	0.949668	0.399683	AHNAK
DNA replication-independent nucleosome assembly (GO:0006336)	1939-01-01	0.656478	1	0	0	0.949668	0.399683	CENPH
mitotic DNA damage checkpoint (GO:0044773)	1939-01-01	0.656478	1	0	0	0.949668	0.399683	MDC1
positive regulation of peptidyl-serine phosphorylation (GO:0033138)	1983-02-01	0.659965	1	0	0	0.892459	0.370878	MAD2L2;SNCA
positive regulation of homeostatic process (GO:0032846)	1983-02-01	0.659965	1	0	0	0.892459	0.370878	STAT1;STAT3
mitochondrion organization (GO:0007005)	4/167	0.663752	1	0	0	0.887115	0.363581	AGTPBP1;DNM1L;PHB2;HCFC1
embryonic heart tube morphogenesis (GO:0003143)	1940-01-01	0.665771	1	0	0	0.925926	0.376675	BBS7
cognition (GO:0050890)	1940-01-01	0.665771	1	0	0	0.925926	0.376675	CHMP2B
response to cAMP (GO:0051591)	1940-01-01	0.665771	1	0	0	0.925926	0.376675	STAT1
sterol biosynthetic process (GO:0016126)	1940-01-01	0.665771	1	0	0	0.925926	0.376675	NSDHL
response to peptide hormone (GO:0043434)	1940-01-01	0.665771	1	0	0	0.925926	0.376675	STAT1
negative regulation of ERK1 and ERK2 cascade (GO:0070373)	1940-01-01	0.665771	1	0	0	0.925926	0.376675	TNIP1
negative regulation of catabolic process (GO:0009895)	1940-01-01	0.665771	1	0	0	0.925926	0.376675	MAD2L2
regulation of cholesterol biosynthetic process (GO:0045540)	1940-01-01	0.665771	1	0	0	0.925926	0.376675	KPNB1
regulation of intracellular transport (GO:0032386)	1940-01-01	0.665771	1	0	0	0.925926	0.376675	NUP214
regulation of viral transcription (GO:0046782)	1940-01-01	0.665771	1	0	0	0.925926	0.376675	CCNT1
determination of heart left/right asymmetry (GO:0061371)	1940-01-01	0.665771	1	0	0	0.925926	0.376675	BBS7
protein modification process (GO:0036211)	1984-02-01	0.66639	1	0	0	0.881834	0.35792	RPN1;UBE2M
cellular response to molecule of bacterial origin (GO:0071219)	1984-02-01	0.66639	1	0	0	0.881834	0.35792	UPF1;TNIP1
mesenchymal cell differentiation (GO:0048762)	1941-01-01	0.674813	1	0	0	0.903342	0.355302	HNRNPAB
regulation of cholesterol metabolic process (GO:0090181)	1941-01-01	0.674813	1	0	0	0.903342	0.355302	KPNB1
DNA duplex unwinding (GO:0032508)	1941-01-01	0.674813	1	0	0	0.903342	0.355302	CUL4B
negative regulation of cell projection organization (GO:0031345)	1941-01-01	0.674813	1	0	0	0.903342	0.355302	GAK
regulation of cellular metabolic process (GO:0031323)	1941-01-01	0.674813	1	0	0	0.903342	0.355302	KIF16B
cellular response to calcium ion (GO:0071277)	1942-01-01	0.683611	1	0	0	0.881834	0.33542	CPNE3
cellular response to radiation (GO:0071478)	1942-01-01	0.683611	1	0	0	0.881834	0.33542	TANK
regulation of telomerase activity (GO:0051972)	1942-01-01	0.683611	1	0	0	0.881834	0.33542	SMG6
cellular response to retinoic acid (GO:0071300)	1942-01-01	0.683611	1	0	0	0.881834	0.33542	SNW1
nervous system development (GO:0007399)	11/455	0.687667	1	0	0	0.895401	0.335284	NUMBL;FXR2;DBNL;DPYSL4;KIF3A;DCTN1;FMR1;STAT3;NAV1;PPP2R5D;SH3GL1
regulation of stem cell differentiation (GO:2000736)	1988-02-01	0.691111	1	0	0	0.841751	0.310989	PSMD4;PSMD13
regulation of protein targeting to mitochondrion (GO:1903214)	1988-02-01	0.691111	1	0	0	0.841751	0.310989	SH3GLB1;VPS11
cardiac ventricle morphogenesis (GO:0003208)	1943-01-01	0.692172	1	0	0	0.861326	0.3169	FKBP1A
male gonad development (GO:0008584)	1943-01-01	0.692172	1	0	0	0.861326	0.3169	CSDE1
negative regulation of protein metabolic process (GO:0051248)	1943-01-01	0.692172	1	0	0	0.861326	0.3169	MAD2L2
development of primary male sexual characteristics (GO:0046546)	1943-01-01	0.692172	1	0	0	0.861326	0.3169	CSDE1
response to hydrogen peroxide (GO:0042542)	1943-01-01	0.692172	1	0	0	0.861326	0.3169	PLEKHA1
substantia nigra development (GO:0021762)	1943-01-01	0.692172	1	0	0	0.861326	0.3169	CCDC14
histone H3 acetylation (GO:0043966)	1943-01-01	0.692172	1	0	0	0.861326	0.3169	ELP4
nucleobase-containing compound catabolic process (GO:0034655)	1943-01-01	0.692172	1	0	0	0.861326	0.3169	NUDT5
digestive tract development (GO:0048565)	1943-01-01	0.692172	1	0	0	0.861326	0.3169	BBS7
positive regulation of programmed cell death (GO:0043068)	6/257	0.696506	1	0	0	0.864678	0.312736	APC;PDCD5;ARHGEF16;DNM1L;STK3;SNCA
SRP-dependent cotranslational protein targeting to membrane (GO:0006614)	1989-02-01	0.697051	1	0	0	0.832293	0.300372	SRP54;SRP68
protein autophosphorylation (GO:0046777)	4/175	0.699089	1	0	0	0.846561	0.30305	SLK;IRAK1;MARK2;MTOR
Fc-gamma receptor signaling pathway involved in phagocytosis (GO:0038096)	3/133	0.70046	1	0	0	0.835422	0.297425	BAIAP2;CRK;NCK1
unsaturated fatty acid metabolic process (GO:0033559)	1944-01-01	0.700501	1	0	0	0.841751	0.299629	HSD17B4
regulation of smooth muscle cell proliferation (GO:0048660)	1944-01-01	0.700501	1	0	0	0.841751	0.299629	STAT1
carboxylic acid biosynthetic process (GO:0046394)	1944-01-01	0.700501	1	0	0	0.841751	0.299629	NANP
regulation of steroid biosynthetic process (GO:0050810)	1944-01-01	0.700501	1	0	0	0.841751	0.299629	KPNB1
positive regulation of actin filament bundle assembly (GO:0032233)	1944-01-01	0.700501	1	0	0	0.841751	0.299629	PXN
myeloid cell differentiation (GO:0030099)	1944-01-01	0.700501	1	0	0	0.841751	0.299629	ACIN1
regulation of JNK cascade (GO:0046328)	1990-02-01	0.702896	1	0	0	0.823045	0.290162	SDCBP;MAP4K4
Fc-gamma receptor signaling pathway (GO:0038094)	3/134	0.705261	1	0	0	0.829187	0.289542	BAIAP2;CRK;NCK1
positive regulation of blood vessel endothelial cell migration (GO:0043536)	1945-01-01	0.708605	1	0	0	0.823045	0.283503	PIK3C2A
metal ion homeostasis (GO:0055065)	1945-01-01	0.708605	1	0	0	0.823045	0.283503	ANK3
negative regulation of ossification (GO:0030279)	1945-01-01	0.708605	1	0	0	0.823045	0.283503	LIMD1
regulation of protein catabolic process (GO:0042176)	1991-02-01	0.708647	1	0	0	0.814001	0.28034	MAD2L2;APC
cellular response to acid chemical (GO:0071229)	1991-02-01	0.708647	1	0	0	0.814001	0.28034	SNW1;MTOR
Fc receptor mediated stimulatory signaling pathway (GO:0002431)	3/135	0.710003	1	0	0	0.823045	0.281882	BAIAP2;CRK;NCK1
interleukin-12-mediated signaling pathway (GO:0035722)	1946-01-01	0.716491	1	0	0	0.805153	0.26843	CNN2
RNA secondary structure unwinding (GO:0010501)	1946-01-01	0.716491	1	0	0	0.805153	0.26843	DDX10
cellular response to interleukin-12 (GO:0071349)	1946-01-01	0.716491	1	0	0	0.805153	0.26843	CNN2
cellular transition metal ion homeostasis (GO:0046916)	1993-02-01	0.71987	1	0	0	0.796495	0.261796	CUL1;CCDC22
cotranslational protein targeting to membrane (GO:0006613)	1993-02-01	0.71987	1	0	0	0.796495	0.261796	SRP54;SRP68
polyol metabolic process (GO:0019751)	1947-01-01	0.724163	1	0	0	0.788022	0.254325	OCRL
negative regulation of JAK-STAT cascade (GO:0046426)	1947-01-01	0.724163	1	0	0	0.788022	0.254325	PIBF1
positive regulation of gene expression, epigenetic (GO:0045815)	1947-01-01	0.724163	1	0	0	0.788022	0.254325	H2AFY
fatty acid biosynthetic process (GO:0006633)	1947-01-01	0.724163	1	0	0	0.788022	0.254325	HACD3
inositol phosphate metabolic process (GO:0043647)	1947-01-01	0.724163	1	0	0	0.788022	0.254325	OCRL
positive regulation of apoptotic process (GO:0043065)	7/307	0.726179	1	0	0	0.844493	0.270202	APC;PDCD5;ARHGEF16;TP53BP2;DNM1L;STK3;SNCA
neuron differentiation (GO:0030182)	3/139	0.728385	1	0	0	0.799361	0.253338	FXR2;FMR1;THOC2
regulation of cellular macromolecule biosynthetic process (GO:2000112)	15/631	0.729293	1	0	0	0.880437	0.277937	ANKRD17;CDC123;PRMT7;MAGED1;STAT3;EDF1;NUCKS1;LIMD1;HCFC1;GCFC2;GEMIN5;HMG20A;ZNF655;ERC1;EIF2A
interstrand cross-link repair (GO:0036297)	1948-01-01	0.731628	1	0	0	0.771605	0.241113	NUCKS1
intrinsic apoptotic signaling pathway in response to DNA damage (GO:0008630)	1948-01-01	0.731628	1	0	0	0.771605	0.241113	SNW1
pattern recognition receptor signaling pathway (GO:0002221)	1948-01-01	0.731628	1	0	0	0.771605	0.241113	IRAK1
cellular response to mechanical stimulus (GO:0071260)	1948-01-01	0.731628	1	0	0	0.771605	0.241113	CNN2
double-strand break repair (GO:0006302)	3/141	0.737228	1	0	0	0.788022	0.240235	MAD2L2;MDC1;NUCKS1
non-recombinational repair (GO:0000726)	1949-01-01	0.738891	1	0	0	0.755858	0.228726	MDC1
protein heterooligomerization (GO:0051291)	1949-01-01	0.738891	1	0	0	0.755858	0.228726	2020-09-09
organic hydroxy compound biosynthetic process (GO:1901617)	1949-01-01	0.738891	1	0	0	0.755858	0.228726	HSD17B4
regulation of reactive oxygen species metabolic process (GO:2000377)	1949-01-01	0.738891	1	0	0	0.755858	0.228726	SNCA
regulation of megakaryocyte differentiation (GO:0045652)	1949-01-01	0.738891	1	0	0	0.755858	0.228726	TNRC6B
cilium movement (GO:0003341)	1949-01-01	0.738891	1	0	0	0.755858	0.228726	GAS8
[truncated: 180 more rows]
