# Supplementary material for: Acute inhibition of centriolar satellite function and positioning reveals their functions at the primary cilium
Source: PLoS Biol. 2020 Jun 18;18(6):e3000679. doi: 10.1371/journal.pbio.3000679 (PMC7326281; doi:10.1371/journal.pbio.3000679)
Supplement: S1 Data — The data and statistical analysis that correspond to Fig 1E and 1F. PCM1, pericentriolar material 1 (XLSX) [file pbio.3000679.s014.xlsx]

## Sheet: Fig 1E
Kif5b PCM1
Control 6h	Rapa 6h	Control 24h	Rapa 24h			Control 6h	Rapa 6h	Control 24h	Rapa 24h
1.41026	0.223153	1.01233	0.266043		Number of values	55	55	55	55
1.30676	0.0725408	1.68314	0.129945
1.95066	0.204471	1.31191	0.457638		Minimum	0.311	0.000388	0.4923	0.005323
0.884944	0.263895	1.80661	0.479198		25% Percentile	0.6523	0.04083	0.7006	0.06308
1.7481	0.0180153	0.686057	0.216382		Median	0.8849	0.1161	1.012	0.1554
0.698232	0.310424	0.809598	0.25173		75% Percentile	1.186	0.2945	1.346	0.3284
1.06356	0.0738596	0.704717	0.90644		Maximum	3.302	2.216	3.364	2.041
0.952852	0.275541	0.769986	0.0747816
1.01294	0.0639502	0.68635	0.328385		Mean	0.9999	0.2827	1.132	0.3123
0.633827	0.76306	0.910227	0.344341		Std. Deviation	0.5246	0.4576	0.5524	0.4275
0.658594	2.21564	2.06	1.18033		Std. Error of Mean	0.07074	0.0617	0.07449	0.05765
0.75472	1.6892	0.707038	0.324776
0.48776	0.116098	1.14171	0.303093		Lower 95% CI of mean	0.8581	0.159	0.9829	0.1967
0.364336	0.0311463	1.474	1.73533		Upper 95% CI of mean	1.142	0.4064	1.282	0.4278
0.446498	1.03195	0.936724	1.2754
1.06745	1.78219	0.637327	0.155354		Sum	55	15.55	62.27	17.17
0.663388	0.0799006	1.17308	0.607083
0.739568	0.248788	0.712852	0.136555
0.392859	0.0204963	0.554934	0.0153573		Table Analyzed	Kif5b PCM1			Table Analyzed	Kif5b PCM1
0.310983	0.0134109	0.533357	0.14209
0.652337	0.19363	0.656787	2.04064		Column B	Rapa 6h			Column D	Rapa 24h
0.798983	0.363145	1.0515	0.00646759		vs.	vs.			vs.	vs.
1.32877	0.04416	1.0598	0.140158		Column A	Control 6h			Column C	Control 24h
0.64605	0.0577275	1.17171	0.00929673
3.30235	0.156678	0.944623	1.1967		Unpaired t test				Unpaired t test
0.390173	0.142485	0.569049	0.132559		P value	<0.0001			P value	<0.0001
0.513561	0.008849	1.61732	0.02568		P value summary	****			P value summary	****
0.572756	0.119253	0.923852	0.153031		Significantly different (P < 0.05)?	Yes			Significantly different (P < 0.05)?	Yes
1.01848	0.000388	0.970587	0.254196		One- or two-tailed P value?	Two-tailed			One- or two-tailed P value?	Two-tailed
0.92536	0.042057	1.06234	0.231616		t, df	t=7.64 df=108			t, df	t=8.706 df=108
0.689831	0.153522	1.07398	0.005323
1.6164	0.011248	1.24372	0.087296		How big is the difference?				How big is the difference?
0.737866	0.045264	0.546323	0.117829		Mean ± SEM of column A	0.9999 ± 0.07074, n=55			Mean ± SEM of column C	1.132 ± 0.07449, n=55
1.00393	0.119082	0.807367	0.066073		Mean ± SEM of column B	0.2827 ± 0.0617, n=55			Mean ± SEM of column D	0.3123 ± 0.05765, n=55
0.637036	0.114283	0.917166	0.127203		Difference between means	-0.7172 ± 0.09387			Difference between means	-0.82 ± 0.09419
0.481517	0.022174	1.46525	0.068152		95% confidence interval	-0.9033 to -0.5311			95% confidence interval	-1.007 to -0.6333
0.848718	0.294477	0.614949	0.316109		R squared (eta squared)	0.3509			R squared (eta squared)	0.4124
1.75873	0.136349	1.18431	0.176325
1.10008	0.090118	1.32865	0.174119
0.72192	0.361237	0.69491	0.065352
0.837366	0.040834	0.625949	0.28185
1.18582	0.046152	3.3643	0.01101
1.33562	0.026749	0.603066	0.013404
0.898054	0.071921	0.492311	0.013052
1.71804	0.037344	1.64815	0.282191
1.10921	0.017443	1.13982	0.059083
0.716441	0.041937	1.34607	0.013655
0.63523	0.005117	1.0372	0.016742
1.1823	0.25644	0.700639	0.585446
0.735895	0.016702	0.964411	0.018892
1.75834	0.974487	1.97593	0.042504
1.61942	0.612281	1.99241	0.063083
1.15245	0.451704	2.05729	0.426446
1.7594	0.673342	2.06275	0.25621
1.05832	0.302882	2.04762	0.3663

## Sheet: Fig 1F
BICD2 PCM1
Control 6h	Rapa 6h	Control 24h	Rapa 24h
1.034	1.423	1.42589	2.98714			Control 6h	Rapa 6h	Control 24h	Rapa 24h
1.13588	2.28746	2.00777	3.16809		Number of values	50	50	50	50
1.26673	2.34681	0.492279	5.39433
0.440594	2.56935	0.966188	2.55159		Minimum	0.1356	1.423	0.217	2.041
0.958296	1.49357	0.802873	4.32341		25% Percentile	0.7185	2.588	0.6761	3.458
0.921845	2.46953	0.557401	2.70918		Median	0.9686	3.281	1.012	4.381
1.48724	2.20157	0.86952	4.43781		75% Percentile	1.277	4.584	1.417	5.332
1.16401	2.59169	1.40553	2.65197		Maximum	1.865	5.864	2.188	10.68
0.390216	3.16323	1.0059	4.57025
1.69532	3.04602	1.69111	2.54533		Mean	1	3.463	1.074	4.761
0.686687	1.79387	1.46943	2.40625		Std. Deviation	0.374	1.133	0.4777	1.925
0.882309	2.89573	1.00244	2.04137		Std. Error of Mean	0.0529	0.1602	0.06756	0.2722
0.70295	3.33604	1.47881	2.60206
0.978952	2.57589	1.25779	4.69596		Lower 95% CI of mean	0.8938	3.141	0.9387	4.213
0.939883	2.07969	1.3276	4.21237		Upper 95% CI of mean	1.106	3.785	1.21	5.308
0.828847	1.55021	1.59829	3.69215
0.135618	2.16717	1.02347	4.1032		Sum	50	173.2	53.72	238
1.14467	3.33511	1.0717	3.98525
1.86547	3.01163	1.32493	4.1018
0.905582	2.70142	0.905699	3.93244
0.499846	4.8752	1.34255	7.53104		Table Analyzed	BICD2 PCM1			Table Analyzed	BICD2 PCM1
0.638814	3.43075	1.36389	8.6095
1.17879	3.13493	1.41434	5.57855		Column B	Rapa 6h			Column D	Rapa 24h
1.53958	3.23715	0.953018	5.15894		vs.	vs.			vs.	vs.
1.30963	2.92639	1.01765	3.51224		Column A	Control 6h			Column C	Control 24h
1.14753	3.90509	0.86607	5.31155
0.834931	3.59063	0.509388	5.72305		Unpaired t test				Unpaired t test
1.41799	5.38824	0.856967	4.98204		P value	<0.0001			P value	<0.0001
0.527301	4.57946	0.441286	4.99792		P value summary	****			P value summary	****
1.07183	3.36644	0.66334	5.04071		Significantly different (P < 0.05)?	Yes			Significantly different (P < 0.05)?	Yes
0.89675	4.96889	0.217034	3.99332		One- or two-tailed P value?	Two-tailed			One- or two-tailed P value?	Two-tailed
0.615146	3.26656	1.58031	6.01777		t, df	t=14.6 df=98			t, df	t=13.14 df=98
0.840226	3.07042	1.05899	3.29535
0.781276	3.29536	2.18802	4.13107		How big is the difference?				How big is the difference?
1.38293	4.62623	2.12177	4.27463		Mean ± SEM of column A	1 ± 0.0529, n=50			Mean ± SEM of column C	1.074 ± 0.06756, n=50
0.815766	4.5983	0.7344	3.18523		Mean ± SEM of column B	3.463 ± 0.1602, n=50			Mean ± SEM of column D	4.761 ± 0.2722, n=50
1.30966	4.75931	1.32716	2.5247		Difference between means	2.463 ± 0.1687			Difference between means	3.686 ± 0.2805
1.47913	5.83057	0.639597	8.42924		95% confidence interval	2.129 to 2.798			95% confidence interval	3.129 to 4.243
1.42704	3.50972	0.403649	8.97239		R squared (eta squared)	0.685			R squared (eta squared)	0.638
1.18732	3.68745	0.425153	8.84884
0.723728	3.92619	0.702513	3.59987
0.737132	4.67392	1.76965	4.9712
0.667638	4.09112	1.32632	10.6812
1.26092	3.06789	1.50944	5.71063
1.14673	3.22137	0.680383	7.99543
1.43483	4.62562	0.556673	4.9932
1.19291	4.55683	0.998079	5.0232
0.51747	4.65832	1.51398	3.85329
0.406968	5.8635	0.409312	4.8432
1.44783	5.3985	0.448358	5.12554
