# Supplementary material for: Acute inhibition of centriolar satellite function and positioning reveals their functions at the primary cilium
Source: PLoS Biol. 2020 Jun 18;18(6):e3000679. doi: 10.1371/journal.pbio.3000679 (PMC7326281; doi:10.1371/journal.pbio.3000679)
Supplement: S2 Data — The data and statistical analysis that correspond to Fig 2C. (XLSX) [file pbio.3000679.s015.xlsx]

## Sheet: Fig 2C Cep290
Kif 5b Cep290				BICD2 Cep290
Control 24h	Rapa 24h			Control 24h	Rapa 24h
0.970332	0.143278			0.918979	4.61525
0.669967	0.263999			0.905863	4.1711
1.4023	0.425499			1.09221	3.36079
1.07141	0.609552			0.764274	5.42888
0.636401	0.47186			0.707474	4.38169
0.938259	0.180387			1.05616	6.91068
0.80177	0.565765			1.44828	4.61904
0.858467	0.107023			1.19364	4.04073
0.442952	0.252953			0.459126	3.20134
0.91588	0.229721			0.366986	3.64398
1.15054	0.207541			0.920073	4.66908
0.492464	0.267576			0.471511	3.45824
1.5795	0.103378			0.75976	2.56031
1.94719	0.409419			1.14521	1.2873
0.84748	0.191164			0.912511	3.22671
0.836829	0.245726			0.915697	2.81503
0.6335	0.381954			0.942382	4.84139
1.4686	0.3791			1.14651	5.28733
0.845452	0.229867			1.21694	3.44394
0.837838	0.088012			0.895288	5.72302
0.732771	0.212425			1.68141	3.3766
1.18453	0.279761			1.50088	5.09904
0.685138	0.162317			0.9778	2.7504
0.814635	0.488299			1.61671	2.28791
1.5796	0.16087			0.984344	4.09186
2.77853	0.660292			0.736188	0.595086
0.45035	0.227131			0.668147	1.16411
0.45361	0.178032			0.314686	1.07638
0.76432	0.539473			1.69045	1.13019
0.67622	0.221247			2.58503	0.691529
0.58632	0.07172			1.16616	1.8067
0.38195	0.150541			0.911909	1.55855
0.92642	0.129543			1.26467	1.51737
0.67252	0.171844			1.20147	2.1076
0.47925	0.960867			0.444148	0.839149
0.47926	0.146484			0.392183	0.849266
0.574829	0.771169			0.405401	1.10603
1.19563	0.122239			1.38248	1.33845
0.92643	0.048591			1.85743	2.13886
0.7392	0.106312			1.32675	0.885861
3.63423	1.15878			1.5967	0.621271
1.32663	0.60318			0.853735	0.983339
2.04631	0.100834			0.498073	2.529
1.0563	0.037838			0.865338	1.60364
1.0723	0.029216			1.44331	1.01307
0.94632	0.356211			1.36393	1.04111
0.56136	0.13563			1.29225	1.70886
0.429563	0.56632			0.174861	1.08717
0.881573	0.3662			0.361954	0.751641
1.05322	0.5662			0.214557	1.71655
	Control 24h	Rapa 24h			Control 24h	Rapa 24h
Number of values	50	50		Number of values	50	50
Minimum	0.382	0.02922		Minimum	0.1749	0.5951
25% Percentile	0.6357	0.1414		25% Percentile	0.6976	1.101
Median	0.8465	0.2284		Median	0.9312	2.213
75% Percentile	1.092	0.4371		75% Percentile	1.301	4.054
Maximum	3.634	1.159		Maximum	2.585	6.911
Mean	0.9887	0.3097		Mean	1	2.623
Std. Deviation	0.5965	0.241		Std. Deviation	0.4787	1.652
Std. Error of Mean	0.08436	0.03409		Std. Error of Mean	0.0677	0.2337
Lower 95% CI of mean	0.8192	0.2412		Lower 95% CI of mean	0.8642	2.153
Upper 95% CI of mean	1.158	0.3782		Upper 95% CI of mean	1.136	3.093
Sum	49.44	15.48		Sum	50.01	131.2
Table Analyzed	Kif5b Cep290			Table Analyzed	BICD2 Cep290
Column D	Rapa 24h			Column D	Rapa 24h
vs.	vs.			vs.	vs.
Column C	Control 24h			Column C	Control 24h
Unpaired t test				Unpaired t test
P value	<0.0001			P value	<0.0001
P value summary	****			P value summary	****
Significantly different (P < 0.05)?	Yes			Significantly different (P < 0.05)?	Yes
One- or two-tailed P value?	Two-tailed			One- or two-tailed P value?	Two-tailed
t, df	t=7.463 df=98			t, df	t=6.671 df=98
How big is the difference?				How big is the difference?
Mean ± SEM of column C	0.9887 ± 0.08436, n=50			Mean ± SEM of column C	1 ± 0.0677, n=50
Mean ± SEM of column D	0.3097 ± 0.03409, n=50			Mean ± SEM of column D	2.623 ± 0.2337, n=50
Difference between means	-0.6791 ± 0.09099			Difference between means	1.623 ± 0.2433
95% confidence interval	-0.8596 to -0.4985			95% confidence interval	1.14 to 2.106
R squared (eta squared)	0.3624			R squared (eta squared)	0.3123

## Sheet: Fig 2C Cep72
Kif5b Cep72				BICD2 Cep72
Control 24h	Rapa 24h			Control 24h	Rapa 24h
1.61518	0.061436			0.853611	4.08401
1.7573	0.245379			1.34032	3.85455
1.80325	0.096061			2.05555	1.46696
2.77945	0.625804			2.86261	4.23959
2.74138	0.446251			2.7744	3.50526
1.93744	0.292429			0.789264	2.92584
2.33635	0.445331			1.11154	2.35949
1.3323	0.252367			0.983684	3.00828
1.07459	0.241859			0.741409	5.65163
1.52702	0.090319			1.31953	3.72107
1.55519	0.361114			4.55087	2.59143
0.528666	0.357424			0.669683	2.85618
1.20398	0.450095			0.491138	4.24289
0.975781	0.612353			0.777115	5.6488
1.12207	0.115502			0.91306	3.66038
1.50245	0.012131			0.905624	2.80973
1.28254	0.147192			1.41281	3.0677
1.61606	0.217372			1.27843	3.76989
1.20264	0.612583			2.10704	3.90872
1.31486	0.417594			2.49896	1.32352
1.255	0.421495			1.19981	4.29939
0.315659	0.427284			1.95306	3.64229
1.00852	0.306788			1.19235	2.91997
1.85022	0.358155			0.924758	3.14191
0.78062	0.253647			1.0525	3.19835
1.18602	0.426854			1.22396	1.77811
1.61671	0.284492			1.51273	2.49618
0.332568	0.445115			2.57757	2.12337
1.24892	0.085894			2.14623	4.39611
1.13071	0.429001			0.522425	3.6847
1.12802	0.102741			0.428682	1.52367
0.83945	0.151727			0.431725	2.1139
0.917778	0.427586			0.745387	0.845449
0.875999	0.291483			3.62332	0.855566
1.9135	0.310692			0.70829	0.717941
1.35235	0.059954			1.19684	0.561386
1.63078	0.299445			0.932783	3.16191
0.929954	0.310844			0.746838	2.16753
0.33587	0.176153			0.902959	1.79811
0.871751	0.168819			1.31347	1.09649
0.789239	0.063043			2.01109	1.68285
1.06587	0.249994			0.600355	0.852161
1.08553	0.177047			0.406497	0.587571
0.369012	0.619029			0.95084	0.949639
0.5632	0.198577			0.681408	2.5227
0.703954	0.042883			0.489579	1.70256
1.29146	0.171276			1.32001	1.08087
0.840382	0.067051			1.14397	2.51618
0.6811	0.436815			0.451405	2.14337
0.544877	0.357625			0.549196	4.4161
0.827848	0.080621			0.408596	3.7047
0.750067	0.008467			2.75416	1.52367
1.12741	0.294206			0.686581	2.1139
1.56264	0.298247				1.13041
1.25868	0.214139				1.04268
2.33427	0.311486
1.12847	0.204117
0.783208	0.252059
1.04872	0.598486
0.895218	0.314169
	Control 24h	Rapa 24h			Control 24h	Rapa 24h
Number of values	60	60		Number of values	53	55
Minimum	0.3157	0.008467		Minimum	0.4065	0.5614
25% Percentile	0.8397	0.156		25% Percentile	0.6974	1.524
Median	1.128	0.288		Median	0.9837	2.523
75% Percentile	1.548	0.4205		75% Percentile	1.463	3.685
Maximum	2.779	0.6258		Maximum	4.551	5.652
Mean	1.206	0.28		Mean	1.287	2.603
Std. Deviation	0.5426	0.1622		Std. Deviation	0.8745	1.297
Std. Error of Mean	0.07004	0.02094		Std. Error of Mean	0.1201	0.1748
Lower 95% CI of mean	1.066	0.2381		Lower 95% CI of mean	1.046	2.253
Upper 95% CI of mean	1.346	0.3219		Upper 95% CI of mean	1.528	2.954
Sum	72.38	16.8		Sum	68.23	143.2
Table Analyzed	Kif5b Cep72			Table Analyzed	BICD2 Cep72
Column D	Rapa 24h			Column D	Rapa 24h
vs.	vs.			vs.	vs.
Column C	Control 24h			Column C	Control 24h
Unpaired t test				Unpaired t test
P value	<0.0001			P value	<0.0001
P value summary	****			P value summary	****
Significantly different (P < 0.05)?	Yes			Significantly different (P < 0.05)?	Yes
One- or two-tailed P value?	Two-tailed			One- or two-tailed P value?	Two-tailed
t, df	t=12.67 df=118			t, df	t=6.161 df=106
How big is the difference?				How big is the difference?
Mean ± SEM of column C	1.206 ± 0.07004, n=60			Mean ± SEM of column C	1.287 ± 0.1201, n=53
Mean ± SEM of column D	0.28 ± 0.02094, n=60			Mean ± SEM of column D	2.603 ± 0.1748, n=55
Difference between means	-0.9264 ± 0.07311			Difference between means	1.316 ± 0.2136
95% confidence interval	-1.071 to -0.7816			95% confidence interval	0.8926 to 1.74
R squared (eta squared)	0.5764			R squared (eta squared)	0.2637

## Sheet: Fig.  2C Cep131
Kif5b Cep131				BICD2 Cep131
Control 24h	Rapa 24h			Control 24h	Rapa 24h
0.970332	0.143278			0.918979	4.61525
0.669967	0.263999			0.905863	4.1711
1.4023	0.425499			1.09221	3.36079
1.07141	0.609552			0.764274	5.42888
0.636401	0.47186			0.707474	4.38169
0.938259	0.180387			1.05616	6.91068
0.80177	0.565765			1.44828	4.61904
0.858467	0.107023			1.19364	4.04073
0.442952	0.252953			0.459126	3.20134
0.91588	0.229721			0.366986	3.64398
1.15054	0.207541			0.920073	4.66908
0.492464	0.267576			0.471511	3.45824
1.5795	0.103378			0.75976	2.56031
1.94719	0.409419			1.14521	1.2873
0.84748	0.191164			0.912511	3.22671
0.836829	0.245726			0.915697	2.81503
0.6335	0.381954			0.942382	4.84139
1.4686	0.3791			1.14651	5.28733
0.845452	0.229867			1.21694	3.44394
0.837838	0.088012			0.895288	5.72302
0.732771	0.212425			1.68141	3.3766
1.18453	0.279761			1.50088	5.09904
0.685138	0.162317			0.9778	2.7504
0.814635	0.488299			1.61671	2.28791
1.5796	0.16087			0.984344	4.09186
1.56332	0.45832			1.14623	1.52367
0.52532	0.2683			1.12057	2.1139
1.23953	0.24863			1.26868	0.845449
0.98532	0.08573			1.57051	0.949639
1.13068	0.34821			0.936328	2.5227
1.61385	0.879249			1.27001	1.70256
1.29673	0.08372			1.09397	1.08087
1.30583	0.25763			0.92041	0.601386
1.26938	0.09532			1.37243	1.13041
0.32858	0.61248			0.532337	1.04268
1.00246	0.43863			0.843522	0.685229
1.86302	0.15353			0.939338	1.8004
1.85358	0.21853			1.56754	1.09649
3.4285	0.62853			0.671087	1.68285
2.75993	0.42853			0.58825	0.855566
1.94683	0.46832			0.628217	0.757941
2.34875	0.519358			0.801726	2.51618
0.7942	0.12853			0.483608	2.14337
1.62048	0.02583			0.843526	0.852161
1.21853	0.39573			1.20209	0.587571
1.34832	0.41853			0.795013	3.16191
1.08406	0.318573			0.887676	2.16753
1.53854	0.363253			1.26067	4.4161
1.62853	0.24643			1.10657	3.7047
2.2853	0.28385			1.03169	1.79811
	Control 24h	Rapa 24h			Control 24h	Rapa 24h
Number of values	50	50		Number of values	50	50
Minimum	0.3286	0.02583		Minimum	0.367	0.5876
25% Percentile	0.8313	0.1759		25% Percentile	0.8	1.248
Median	1.141	0.2658		Median	0.9409	2.655
75% Percentile	1.58	0.4263		75% Percentile	1.196	4.112
Maximum	3.429	0.8792		Maximum	1.681	6.911
Mean	1.246	0.3086		Mean	0.9976	2.821
Std. Deviation	0.6081	0.1747		Std. Deviation	0.3134	1.609
Std. Error of Mean	0.08599	0.02471		Std. Error of Mean	0.04433	0.2275
Lower 95% CI of mean	1.074	0.259		Lower 95% CI of mean	0.9086	2.363
Upper 95% CI of mean	1.419	0.3583		Upper 95% CI of mean	1.087	3.278
Sum	62.32	15.43		Sum	49.88	141
Table Analyzed	Kif5b Cep131			Table Analyzed	BICD2 Cep131
Column D	Rapa 24h			Column D	Rapa 24h
vs.	vs.			vs.	vs.
Column C	Control 24h			Column C	Control 24h
Unpaired t test				Unpaired t test
P value	<0.0001			P value	<0.0001
P value summary	****			P value summary	****
Significantly different (P < 0.05)?	Yes			Significantly different (P < 0.05)?	Yes
One- or two-tailed P value?	Two-tailed			One- or two-tailed P value?	Two-tailed
t, df	t=10.48 df=98			t, df	t=7.864 df=98
How big is the difference?				How big is the difference?
Mean ± SEM of column C	1.246 ± 0.08599, n=50			Mean ± SEM of column C	0.9976 ± 0.04433, n=50
Mean ± SEM of column D	0.3086 ± 0.02471, n=50			Mean ± SEM of column D	2.821 ± 0.2275, n=50
Difference between means	-0.9378 ± 0.08948			Difference between means	1.823 ± 0.2318
95% confidence interval	-1.115 to -0.7603			95% confidence interval	1.363 to 2.283
R squared (eta squared)	0.5285			R squared (eta squared)	0.3869

## Sheet: Fig 2C MIB1 
Kif MIB1				BICD2 MIB1
Control 24h	Rapa 24h			Control 24h	Rapa 24h
1.20771	0.168163			1.47451	3.0137
1.90612	0.637788			0.308701	2.10161
1.06742	0.687041			0.924375	3.24657
1.02809	0.712355			0.399764	2.70872
0.747593	0.098645			1.25623	2.19043
0.629244	0.332467			1.50281	6.37172
0.882413	0.072141			1.50495	5.64264
1.32716	0.216942			0.486345	3.95497
1.38749	0.307979			1.04936	3.2129
0.618263	0.727404			0.885549	6.23915
1.16845	0.387473			0.923886	3.78559
1.47369	0.274092			0.585762	2.66654
1.51791	0.405254			2.34274	2.63836
1.29143	0.090956			1.04881	3.94411
1.14441	0.519566			0.986424	4.51639
0.727456	0.175667			0.666235	3.61183
0.134859	0.227323			1.34533	5.08527
1.09196	0.189803			1.55562	5.40885
0.733868	0.567849			1.01062	4.12969
0.463762	0.028445			0.876868	2.75067
0.280245	0.875533			0.660231	2.06167
0.894521	0.702881			0.657397	3.37308
0.952913	0.291503			1.01375	2.39873
1.25769	0.137418			0.626399	4.19419
1.06536	0.216284			1.55306	3.73963
1.08594	0.104842			0.634192	2.97399
1.54838	0.5972			0.720095	3.69861
1.52953	0.43821			0.415551	0.603336
0.54832	0.30175			0.185011	1.17236
1.1892	0.458732			0.324836	1.08463
1.058	0.269372			1.7006	1.13844
1.0285	0.259372			2.59518	1.7248
1.33857	0.509281			1.17631	0.894111
1.26937	0.1208			1.35378	2.30986
0.35832	0.02018			0.726038	4.11381
1.79383	0.13853			0.657997	1.52562
3.34865	0.217372			0.855188	2.11585
2.75932	0.08732			0.224707	1.07892
1.94864	0.14973			0.454298	0.683279
1.04583	0.42853			0.402333	1.79845
1.2953	0.418573			0.901759	1.5503
1.5973	0.43857			1.25452	1.03286
1.19743	0.295743			1.19132	1.09777
1.00382	0.10482			1.63866	1.3302
1.8538	0.37482			1.00629	2.13061
0.79382	0.87392			1.3369	0.629521
2.35634	0.44821			1.60685	0.991589
1.35938	0.369382			0.887485	2.56465
1.6038	0.26938			0.372104	1.70061
2.285	0.59214			0.487923	0.759891
				1.43316	0.847399
	Control 24h	Rapa 24h		1.3024	0.857516
Number of values	50	50
					Control 24h	Rapa 24h
Minimum	0.1349	0.02018		Number of values	52	52
25% Percentile	0.8915	0.1636
Median	1.179	0.2987		Minimum	0.185	0.6033
75% Percentile	1.521	0.4714		25% Percentile	0.6283	1.147
Maximum	3.349	0.8755		Median	0.9241	2.354
				75% Percentile	1.343	3.729
Mean	1.244	0.3468		Maximum	2.595	6.372
Std. Deviation	0.6018	0.2216
Std. Error of Mean	0.0851	0.03134		Mean	0.9902	2.604
				Std. Deviation	0.5129	1.53
Lower 95% CI of mean	1.073	0.2838		Std. Error of Mean	0.07113	0.2122
Upper 95% CI of mean	1.415	0.4097
				Lower 95% CI of mean	0.8474	2.178
Sum	62.2	17.34		Upper 95% CI of mean	1.133	3.03
				Sum	51.49	135.4
Table Analyzed	Kif5b MIB1
				Table Analyzed	BICD2 MIB1
Column D	Rapa 24h
vs.	vs.			Column D	Rapa 24h
Column C	Control 24h			vs.	vs.
				Column C	Control 24h
Unpaired t test
P value	<0.0001			Unpaired t test
P value summary	****			P value	<0.0001
Significantly different (P < 0.05)?	Yes			P value summary	****
One- or two-tailed P value?	Two-tailed			Significantly different (P < 0.05)?	Yes
t, df	t=9.893 df=98			One- or two-tailed P value?	Two-tailed
				t, df	t=7.211 df=102
How big is the difference?
Mean ± SEM of column C	1.244 ± 0.0851, n=50			How big is the difference?
Mean ± SEM of column D	0.3468 ± 0.03134, n=50			Mean ± SEM of column C	0.9902 ± 0.07113, n=52
Difference between means	-0.8972 ± 0.09069			Mean ± SEM of column D	2.604 ± 0.2122, n=52
95% confidence interval	-1.077 to -0.7172			Difference between means	1.614 ± 0.2238
R squared (eta squared)	0.4997			95% confidence interval	1.17 to 2.057
				R squared (eta squared)	0.3377

## Sheet: Fig 2C Cep63 
Kif Cep63				BICD2 Cep63
Control 24h	Rapa 24h			Control 24h	Rapa 24h
0.682684	0.917285			1.00012	0.529156
0.937658	0.785595			0.78511	0.623708
1.53634	1.0211			0.755016	1.01561
1.41831	0.956923			0.665275	0.677523
1.53784	0.865914			0.701063	1.1856
1.39423	1.03403			0.490775	0.907238
0.906389	1.11091			0.480783	0.733257
0.217612	1.53136			0.628994	0.610304
0.481859	0.946391			0.749729	0.584071
0.924833	1.05641			0.957692	0.38142
1.35916	1.16985			0.591832	0.590401
1.14819	1.11686			0.958171	1.16734
1.2406	0.857655			0.694808	2.31144
1.40423	1.70477			0.725314	0.975764
0.638588	1.29358			0.764839	0.548415
0.90015	1.29574			0.465792	0.667356
0.637105	0.947983			0.180793	0.961479
1.00197	0.675991			0.768701	0.902883
0.993204	0.777746			0.677148	0.414982
0.431668	1.02853			0.576566	1.03926
1.3065	1.17669			0.749023	0.766039
0.693764	1.26889			1.25771	0.556319
1.32958	1.33957			0.826078	0.438416
1.31028	0.694722			1.07105	1.00268
1.34415	0.670653			1.01911	0.830621
1.47974	0.332568			1.2547	3.3598
1.82875	1.24892			0.858497	0.757952
1.29012	0.930706			0.99621	0.865715
1.13488	1.01518			1.2798	1.92386
1.30147	2.23872			1.24908	0.735163
1.11825	1.80325			1.10363	1.66619
0.758217	3.3442			0.705668	2.12917
1.27179	2.74138			1.06387	0.831332
0.403881	1.93744			1.35039	1.59952
0.791583	2.33635			0.955924	2.59038
1.55982	1.3323			0.852554	1.80183
0.263173	1.07459			1.24334	1.26184
0.312275	1.52702			0.536593	0.878183
2.19414	1.55519			0.811703	0.851874
1.24592	0.528666			1.11911	1.30566
0.461307	1.20398			0.813392	0.989527
0.526652	0.975781			1.19205	1.33053
1.54103	1.12207			1.41105	1.3794
1.50828	1.50245			1.62356	1.10684
1.55585	1.28254			1.21064	1.108
1.08902	1.61606			1.14076	1.69922
1.34748	2.5353			0.896158	1.82975
0.934912	1.01486			1.1964	1.44788
1.12009	1.255			0.923945	1.28716
0.955122	0.315659			0.93666	1.50626
				0.493077	1.40882
	Control 24h	Rapa 24h		0.542436	1.14472
Number of values	50	50		0.70623	1.26061
				0.819296	1.33812
Minimum	0.2176	0.3157		1.03864	2.26137
25% Percentile	0.7421	0.9425		0.838666	1.08793
Median	1.127	1.119		0.826279	1.27304
75% Percentile	1.368	1.509		0.902132	1.57659
Maximum	2.194	3.344		1.30762	2.15282
				1.66211	1.04477
Mean	1.075	1.26
Std. Deviation	0.4308	0.585			Control 24h	Rapa 24h
Std. Error of Mean	0.06093	0.08273		Number of values	60	60
Lower 95% CI of mean	0.953	1.094		Minimum	0.1808	0.3814
Upper 95% CI of mean	1.198	1.427		25% Percentile	0.7058	0.76
				Median	0.8555	1.066
Sum	53.77	63.02		75% Percentile	1.115	1.438
				Maximum	1.662	3.36
				Mean	0.9067	1.187
				Std. Deviation	0.2941	0.584
				Std. Error of Mean	0.03797	0.07539
				Lower 95% CI of mean	0.8308	1.036
				Upper 95% CI of mean	0.9827	1.338
				Sum	54.4	71.21
Table Analyzed	Kif5b Cep63			Table Analyzed	BICD2 Cep63
Column D	Rapa 24h			Column D	Rapa 24h
vs.	vs.			vs.	vs.
Column C	Control 24h			Column C	Control 24h
Unpaired t test				Unpaired t test
P value	0.075			P value	0.0012
P value summary	ns			P value summary	**
Significantly different (P < 0.05)?	No			Significantly different (P < 0.05)?	Yes
One- or two-tailed P value?	Two-tailed			One- or two-tailed P value?	Two-tailed
t, df	t=1.8 df=98			t, df	t=3.319 df=118
How big is the difference?				How big is the difference?
Mean ± SEM of column C	1.075 ± 0.06093, n=50			Mean ± SEM of column C	0.9067 ± 0.03797, n=60
Mean ± SEM of column D	1.26 ± 0.08273, n=50			Mean ± SEM of column D	1.187 ± 0.07539, n=60
Difference between means	0.1849 ± 0.1027			Difference between means	0.2802 ± 0.08441
95% confidence interval	-0.019 to 0.3888			95% confidence interval	0.113 to 0.4473
R squared (eta squared)	0.03199			R squared (eta squared)	0.08538

## Sheet: Fig 2C Cep152
Kif5b Cep152				BICD2 Cep152
Control 24h	Rapa 24h			Control 24h	Rapa 24h
0.784331	0.779454			0.697149	2.10366
0.621797	0.910472			1.06593	2.19029
0.821986	0.428786			0.95611	1.03903
0.636964	0.444442			0.650168	0.59822
0.339938	1.19936			0.677357	1.0599
0.553441	0.876837			0.570289	0.954558
0.907935	0.587899			0.889511	1.3063
1.30891	0.552874			0.72098	1.06953
0.834523	0.624029			1.12914	1.02506
1.12751	0.560287			1.387	0.546913
1.12535	0.648602			0.715347	0.944661
0.655727	0.764456			0.943088	1.63968
0.864241	1.34468			0.863101	1.3816
0.653334	0.683892			1.27445	0.720214
0.647246	0.550708			1.13416	0.983057
1.46224	0.81815			1.60017	0.75621
0.493255	0.622364			1.43409	1.32137
0.931682	0.437956			0.976194	0.892661
0.802731	1.62213			1.00316	0.681586
1.76956	0.61144			0.802516	0.830574
0.899531	1.0177			0.523101	0.753134
0.727276	0.807112			0.880509	0.618931
0.77794	0.871377			0.628861	1.24034
1.09021	1.06052			0.624445	1.15094
0.726431	0.371142			0.736311	0.818394
1.68302	0.90232			1.26063	1.50367
1.40286	0.755837			1.62246	2.0939
1.40865	1.36462			0.988278	0.825449
1.45983	0.818116			0.853676	0.735566
0.410686	0.712908			0.535558	0.737941
0.55392	0.663135			0.895472	0.581386
1.57932	0.612001			0.947388	1.15041
1.48024	1.74361			1.36437	1.06268
0.45883	0.577508			0.524287	0.84625
1.70383	0.708311			1.25262	1.70285
0.74964	1.16462			1.09852	0.872161
0.486403	0.838223			0.786963	0.607571
0.40822	0.673708			1.0561	0.969639
0.36938	1.84229			1.57125	2.5427
0.45932	1.54351			0.971509	1.72256
0.51853	1.47072			0.879626	1.00087
1.14684	1.26705			1.13818	0.705229
1.29683	1.15606			1.11252	1.8204
1.09328	0.946476			0.345739	0.64825
0.68392	0.767248			0.849327	0.632623
1.64996	1.04699			1.57559	1.11973
0.619583	0.911229			0.679137	1.35214
1.39583	0.534353			0.851576	2.15256
1.60382	1.09574			1.21014	1.61734
0.679392	1.38129			1.27806	0.64215
	Control 24h	Rapa 24h			Control 24h	Rapa 24h
Number of values	50	50		Number of values	50	50
Minimum	0.3399	0.3711		Minimum	0.3457	0.5469
25% Percentile	0.6212	0.6198		25% Percentile	0.7196	0.7373
Median	0.8124	0.8126		Median	0.9452	0.992
75% Percentile	1.331	1.111		75% Percentile	1.156	1.36
Maximum	1.77	1.842		Maximum	1.622	2.543
Mean	0.9373	0.8939		Mean	0.9706	1.125
Std. Deviation	0.4183	0.3583		Std. Deviation	0.3093	0.4946
Std. Error of Mean	0.05916	0.05066		Std. Error of Mean	0.04374	0.06995
Lower 95% CI of mean	0.8184	0.7921		Lower 95% CI of mean	0.8828	0.9849
Upper 95% CI of mean	1.056	0.9957		Upper 95% CI of mean	1.059	1.266
Sum	46.87	44.69		Sum	48.53	56.27
Table Analyzed	Kif5b Cep152			Table Analyzed	BICD2 Cep152
Column B	Rapa 6h			Column D	Rapa 24h
vs.	vs.			vs.	vs.
Column A	Control 6h			Column C	Control 24h
Unpaired t test				Unpaired t test
P value	0.8355			P value	0.0636
P value summary	ns			P value summary	ns
Significantly different (P < 0.05)?	No			Significantly different (P < 0.05)?	No
One- or two-tailed P value?	Two-tailed			One- or two-tailed P value?	Two-tailed
t, df	t=0.2082 df=98			t, df	t=1.877 df=98
How big is the difference?				How big is the difference?
Mean ± SEM of column A	1 ± 0.06598, n=50			Mean ± SEM of column C	0.9706 ± 0.04374, n=50
Mean ± SEM of column B	0.982 ± 0.05567, n=50			Mean ± SEM of column D	1.125 ± 0.06995, n=50
Difference between means	-0.01797 ± 0.08633			Difference between means	0.1548 ± 0.0825
95% confidence interval	-0.1893 to 0.1533			95% confidence interval	-0.008901 to 0.3185
R squared (eta squared)	0.000442			R squared (eta squared)	0.03469

## Sheet: Fig 2C Cep120
Kif Cep120				BICD2 Cep120
Control 24h	Rapa 24h			Control 24h	Rapa 24h
0.798199	0.50412			0.95056	1.52562
0.787188	0.966635			0.506977	2.11585
0.564471	0.441458			1.20595	0.847399
0.793881	0.369769			0.937845	0.857516
1.45229	0.768414			0.556336	0.759891
1.59442	0.546044			1.42495	0.603336
0.584239	0.376803			1.63746	1.17236
0.768221	2.26369			1.21334	1.08463
0.72042	1.63044			0.506593	0.86339
0.820779	0.700606			0.924537	1.3248
0.79737	0.84907			0.872132	0.894111
0.817099	0.397576			1.33363	0.629521
0.767763	0.506924			1.37076	0.991589
1.85102	0.374534			0.970058	0.9625
0.641613	1.09462			1.33762	1.74451
1.4396	0.946658			1.69211	1.12282
1.57639	1.18956			1.14911	0.683279
1.96589	0.919978			0.843392	1.79845
1.29445	0.656333			0.812379	1.2503
0.879777	0.584547			1.2264	1.03286
0.428835	0.691294			0.93623	1.09777
0.643758	0.870506			1.39846	1.03019
1.1149	0.479008			0.824766	1.18853
0.803586	0.929811			0.949296	1.59539
0.542897	1.27977			0.991768	1.00482
1.7038	0.592187			1.01192	0.7255
0.67392	0.538801			1.29844	1.57563
0.66932	1.31589			1.37254	0.89254
1.1563	1.77376			0.860604	0.87242
0.96932	0.770501			1.04669	2.98055
0.96832	1.49956			0.92861	1.24855
0.98436	1.35943			0.485027	0.96336
1.55932	0.861971			1.184	3.31889
1.0184	0.510112			1.42892	1.05307
0.9837	0.624336			1.28262	3.48091
0.68291	0.223516			1.12822	2.39301
0.81058	0.728601			1.61551	2.97121
0.8843	1.2989			1.19139	3.11077
1.0984	1.1455			0.484643	1.05362
0.7932	0.594449			0.982587	2.20702
1.64932	0.278983			0.950182	1.27841
0.84653	1.0873			1.11168	2.32993
1.47532	1.00654			1.14881	1.68442
0.51058	1.24972			1.14811	2.56673
0.97394	0.38258			1.31567	2.5295
1.29583	1.14952			1.67016	4.33709
1.25038	0.519857			1.17106	2.41967
0.4739	1.15753			0.865342	2.98787
1.2932	1.2462			1.13433	2.97051
0.50812	1.15753			1.24836	0.916234
				1.35818	4.44799
				1.21975	0.89164
				1.27582	0.94222
				0.871246	2.26742
				1.49262	1.1663
	Control 24h	Rapa 24h			Control 24h	Rapa 24h
Number of values	50	50		Number of values	55	55
Minimum	0.4288	0.2235		Minimum	0.4846	0.6033
25% Percentile	0.711	0.5174		25% Percentile	0.9286	0.9422
Median	0.8632	0.8098		Median	1.148	1.189
75% Percentile	1.294	1.158		75% Percentile	1.316	2.33
Maximum	1.966	2.264		Maximum	1.692	4.448
Mean	0.9936	0.8682		Mean	1.106	1.65
Std. Deviation	0.3882	0.4249		Std. Deviation	0.2949	0.9617
Std. Error of Mean	0.0549	0.06009		Std. Error of Mean	0.03977	0.1297
Lower 95% CI of mean	0.8833	0.7475		Lower 95% CI of mean	1.027	1.39
Upper 95% CI of mean	1.104	0.989		Upper 95% CI of mean	1.186	1.91
Sum	49.68	43.41		Sum	60.86	90.76
Table Analyzed	Kif5b Cep120			Table Analyzed	BICD2 Cep120
Column D	Rapa 24h			Column D	Rapa 24h
vs.	vs.			vs.	vs.
Column C	Control 24h			Column C	Control 24h
Unpaired t test				Unpaired t test
P value	0.1266			P value	0.0001
P value summary	ns			P value summary	***
Significantly different (P < 0.05)?	No			Significantly different (P < 0.05)?	Yes
One- or two-tailed P value?	Two-tailed			One- or two-tailed P value?	Two-tailed
t, df	t=1.541 df=98			t, df	t=4.009 df=108
How big is the difference?				How big is the difference?
Mean ± SEM of column C	0.9936 ± 0.0549, n=50			Mean ± SEM of column C	1.106 ± 0.03977, n=55
Mean ± SEM of column D	0.8682 ± 0.06009, n=50			Mean ± SEM of column D	1.65 ± 0.1297, n=55
Difference between means	-0.1254 ± 0.08139			Difference between means	0.5438 ± 0.1356
95% confidence interval	-0.2869 to 0.03611			95% confidence interval	0.2749 to 0.8126
R squared (eta squared)	0.02365			R squared (eta squared)	0.1296

## Sheet: Fig 2C Centrin
Kif Centrin				BICD2 Centrin
Control 24h	Rapa 24h			Control 24h	Rapa 24h
1.34744	1.12778			0.398755	1.00395
3.52067	0.940739			0.488864	0.996248
1.20369	1.49373			0.325209	1.33476
0.474326	1.16348			0.610371	1.8736
1.03024	0.588045			0.560081	2.99123
2.17142	1.52898			0.500379	0.354375
1.57773	1.39931			0.534853	1.99813
1.00806	1.06379			2.60575	1.03564
0.793935	0.271842			2.22275	1.19669
0.669517	0.684279			2.5892	0.751039
0.934323	0.688165			1.80886	1.25252
0.88506	1.41032			2.19966	3.14089
0.424777	0.847114			4.73162	0.654181
2.02746	1.11962			2.10373	0.734387
0.727126	1.08142			0.60162	0.504988
1.73132	0.953847			0.386353	0.959599
2.26492	0.213978			1.19731	0.843389
1.03283	1.18173			0.436963	1.35613
0.906848	1.42119			0.304442	0.643395
0.659607	0.980988			1.06171	0.443927
1.07674	0.627615			1.04404	1.89365
0.705947	0.670718			1.34556	0.795711
1.03756	0.644896			0.480613	1.35057
1.25952	1.48064			0.293248	0.800043
1.52372	0.84428			0.955211	0.94809
0.689051	0.77936			2.74857	5.22955
0.939991	0.618483			0.365756	1.40265
0.744514	0.739102			0.333795	2.04126
0.663407	1.24813			1.19141	1.4942
0.258517	0.912221			0.437805	0.808067
0.38939	1.3579			0.647836	0.778941
1.96545	2.32723			0.449778	1.22965
1.35374	0.653329			0.214116	1.59931
1.28296	0.682566			0.992325	1.26608
1.00696	1.86917			0.696619	1.78058
1.05951	0.912388			0.685477	4.40247
0.754453	0.585743			1.24009	2.17271
1.28859	0.64219			0.911768	1.83005
0.857584	0.228916			1.27523	1.61564
0.377128	0.458846			1.33333	1.20121
0.626719	0.478616			1.34988	1.33914
0.700477	0.363036			1.63803	2.2394
0.451731	0.820416			0.445911	0.64356
0.597148	0.605965			0.726782	0.341901
0.56677	0.826153			0.491065	1.9984
0.480486	0.992334			0.599317	0.798236
0.718682	1.06141			0.580151	1.46009
0.975945	0.543368			0.574797	1.72377
0.522634	0.492275			0.711938	1.03367
0.330306	3.27372			0.921165	4.27096
0.713082				0.187907	1.90964
0.695144				0.465253	2.49988
					Control 24h	Rapa 24h
	Control 24h	Rapa 24h		Number of values	52	52
Number of values	52	50
				Minimum	0.1879	0.3419
Minimum	0.2585	0.214		25% Percentile	0.4536	0.802
25% Percentile	0.6606	0.6253		Median	0.6667	1.3
Median	0.8713	0.8457		75% Percentile	1.266	1.889
75% Percentile	1.246	1.168		Maximum	4.732	5.23
Maximum	3.521	3.274
				Mean	1	1.519
Mean	1	0.958		Std. Deviation	0.8456	1.004
Std. Deviation	0.5908	0.5372		Std. Error of Mean	0.1173	0.1393
Std. Error of Mean	0.08193	0.07597
				Lower 95% CI of mean	0.7647	1.239
Lower 95% CI of mean	0.8356	0.8053		Upper 95% CI of mean	1.235	1.798
Upper 95% CI of mean	1.165	1.111
				Sum	52	78.97
Sum	52.01	47.9
				Table Analyzed	BICD2 Centrin
Table Analyzed	Kif5b Centrin
				Column B	Rapa 24h
Column B	Rapa 24h			vs.	vs.
vs.	vs.			Column A	Control 24h
Column A	Control 24h
				Unpaired t test
Unpaired t test				P value	0.0053
P value	0.7078			P value summary	**
P value summary	ns			Significantly different (P < 0.05)?	Yes
Significantly different (P < 0.05)?	No			One- or two-tailed P value?	Two-tailed
One- or two-tailed P value?	Two-tailed			t, df	t=2.848 df=102
t, df	t=0.3758 df=100
				How big is the difference?
How big is the difference?				Mean ± SEM of column A	1 ± 0.1173, n=52
Mean ± SEM of column A	1 ± 0.08193, n=52			Mean ± SEM of column B	1.519 ± 0.1393, n=52
Mean ± SEM of column B	0.958 ± 0.07597, n=50			Difference between means	0.5186 ± 0.182
Difference between means	-0.04207 ± 0.1119			95% confidence interval	0.1575 to 0.8796
95% confidence interval	-0.2642 to 0.18			R squared (eta squared)	0.07369
R squared (eta squared)	0.00141
