# Supplementary material for: Acute inhibition of centriolar satellite function and positioning reveals their functions at the primary cilium
Source: PLoS Biol. 2020 Jun 18;18(6):e3000679. doi: 10.1371/journal.pbio.3000679 (PMC7326281; doi:10.1371/journal.pbio.3000679)
Supplement: S3 Data — The data and statistical analysis that correspond to S2A Fig and S3B Fig. (XLSX) [file pbio.3000679.s016.xlsx]

## Sheet: Fig. S2A Cep290
Kif 5b Cep290						BICD2 Cep290
Control 6h	Rapa 6h	Control 24h	Rapa 24h			Control 6h	Rapa 6h	Control 24h	Rapa 24h
0.65732	0.466698	0.970332	0.143278			0.886563	3.24442	0.918979	4.61525
0.647145	0.272935	0.669967	0.263999			0.689265	2.20181	0.905863	4.1711
1.00169	0.231115	1.4023	0.425499			0.430163	1.67777	1.09221	3.36079
0.89041	0.309571	1.07141	0.609552			1.01406	3.66123	0.764274	5.42888
1.34242	0.374716	0.636401	0.47186			1.14861	2.54783	0.707474	4.38169
0.502337	0.142253	0.938259	0.180387			1.32223	3.66498	1.05616	6.91068
1.23067	0.38706	0.80177	0.565765			1.09883	3.2926	1.44828	4.61904
1.01957	0.344912	0.858467	0.107023			1.03715	2.55806	1.19364	4.04073
0.765013	0.258452	0.442952	0.252953			1.14702	2.06208	0.459126	3.20134
0.857676	0.340088	0.91588	0.229721			1.20796	1.88561	0.366986	3.64398
1.10623	0.081526	1.15054	0.207541			0.894521	2.6966	0.920073	4.66908
1.09057	0.254946	0.492464	0.267576			1.21289	3.9013	0.471511	3.45824
1.23868	0.332889	1.5795	0.103378			1.28754	2.12821	0.75976	2.56031
1.60051	0.196513	1.94719	0.409419			1.5667	2.72071	1.14521	1.2873
0.966328	0.380879	0.84748	0.191164			0.727215	2.15632	0.912511	3.22671
0.831726	0.205913	0.836829	0.245726			0.862188	1.88139	0.915697	2.81503
0.513608	0.170934	0.6335	0.381954			0.798529	3.19799	0.942382	4.84139
0.863522	0.531215	1.4686	0.3791			0.904772	1.52463	1.14651	5.28733
0.969338	0.336913	0.845452	0.229867			0.687436	1.836	1.21694	3.44394
1.59754	0.499045	0.837838	0.088012			1.03601	2.87354	0.895288	5.72302
0.701087	0.29075	0.732771	0.212425			1.07913	3.13695	1.68141	3.3766
0.873526	0.410197	1.18453	0.279761			0.808266	1.66442	1.50088	5.09904
1.23209	0.195469	0.685138	0.162317			0.530681	1.01873	0.9778	2.7504
1.30001	0.274482	0.814635	0.488299			1.55029	4.10037	1.61671	2.28791
1.11397	0.323953	1.5796	0.16087			1.06296	1.64363	0.984344	4.09186
0.67829	0.784154	2.77853	0.660292			1.29415	1.59935	0.736188	0.595086
1.17684	0.894828	0.45035	0.227131			1.32865	1.63757	0.668147	1.16411
0.912783	0.547589	0.45361	0.178032			1.5986	1.13016	0.314686	1.07638
0.726838	0.059446	0.76432	0.539473			0.851835	0.605329	1.69045	1.13019
0.882959	0.065532	0.67622	0.221247			0.216457	1.33963	2.58503	0.691529
0.666581	0.03378	0.58632	0.07172			0.446048	0.79115	1.16616	1.8067
0.580355	1.45134	0.38195	0.150541			0.394083	0.54875	0.911909	1.55855
0.386497	0.304836	0.92642	0.129543			0.910009	0.666892	1.26467	1.51737
0.93084	0.0492	0.67252	0.171844			1.26277	0.456794	1.20147	2.1076
0.651408	0.506606	0.47925	0.960867			1.19957	0.960236	0.444148	0.839149
0.469579	0.647409	0.47926	0.146484			1.38058	0.662722	0.392183	0.849266
0.471405	0.050519	0.574829	0.771169			0.176761	0.903397	0.405401	1.10603
0.569196	0.625903	1.19563	0.122239			0.316586	1.535	1.38248	1.33845
0.428596	0.0422	0.92643	0.048591			1.69235	1.42238	1.85743	2.13886
2.76416	0.468768	0.7392	0.106312			2.58693	0.897848	1.32675	0.885861
0.428682	0.051127	3.63423	1.15878			1.85553	1.40388	1.5967	0.621271
0.451725	0.325835	1.32663	0.60318			0.496173	2.19098	0.853735	0.983339
0.745387	0.016332	2.04631	0.100834			1.44141	0.583213	0.498073	2.529
3.64133	0.582485	1.0563	0.037838			1.36203	1.01101	0.865338	1.60364
1.33347	0.052547	1.0723	0.029216			1.16806	0.619745	1.44331	1.01307
2.03109	0.24422	0.94632	0.356211			0.734288	1.48772	1.36393	1.04111
0.677764	0.4512	0.56136	0.13563			0.666247	0.829807	1.29225	1.70886
1.12124	0.433206	0.429563	0.56632			0.863438	1.46144	0.174861	1.08717
1.0883	0.643532	0.881573	0.3662			0.407301	0.914232	0.361954	0.751641
1.27205	0.35225	1.05322	0.5662			0.363854	2.26972	0.214557	1.71655
	Control 6h	Rapa 6h	Control 24h	Rapa 24h			Control 6h	Rapa 6h	Control 24h	Rapa 24h
Number of values	50	50	50	50		Number of values	50	50	50	50
Minimum	0.3865	0.01633	0.382	0.02922		Minimum	0.1768	0.4568	0.1749	0.5951
25% Percentile	0.6558	0.1893	0.6357	0.1414		25% Percentile	0.6888	0.9487	0.6976	1.101
Median	0.8867	0.3249	0.8465	0.2284		Median	1.025	1.641	0.9312	2.213
75% Percentile	1.19	0.4672	1.092	0.4371		75% Percentile	1.289	2.55	1.301	4.054
Maximum	3.641	1.451	3.634	1.159		Maximum	2.587	4.1	2.585	6.911
Mean	1	0.346	0.9887	0.3097		Mean	1	1.824	1	2.623
Std. Deviation	0.5774	0.2588	0.5965	0.241		Std. Deviation	0.4623	0.9841	0.4787	1.652
Std. Error of Mean	0.08166	0.03659	0.08436	0.03409		Std. Error of Mean	0.06538	0.1392	0.0677	0.2337
Lower 95% CI of mean	0.8359	0.2724	0.8192	0.2412		Lower 95% CI of mean	0.8687	1.544	0.8642	2.153
Upper 95% CI of mean	1.164	0.4195	1.158	0.3782		Upper 95% CI of mean	1.131	2.104	1.136	3.093
Sum	50	17.3	49.44	15.48		Sum	50	91.21	50.01	131.2
Table Analyzed	Kif5b Cep290					Table Analyzed	BICD2 Cep290
Column D	Rapa 24h					Column B	Rapa 6h
vs.	vs.					vs.	vs.
Column C	Control 24h					Column A	Control 6h
Unpaired t test						Unpaired t test
P value	<0.0001					P value	<0.0001
P value summary	****					P value summary	****
Significantly different (P < 0.05)?	Yes					Significantly different (P < 0.05)?	Yes
One- or two-tailed P value?	Two-tailed					One- or two-tailed P value?	Two-tailed
t, df	t=7.463 df=98					t, df	t=5.359 df=98
How big is the difference?						How big is the difference?
Mean ± SEM of column C	0.9887 ± 0.08436, n=50					Mean ± SEM of column A	1 ± 0.06538, n=50
Mean ± SEM of column D	0.3097 ± 0.03409, n=50					Mean ± SEM of column B	1.824 ± 0.1392, n=50
Difference between means	-0.6791 ± 0.09099					Difference between means	0.824 ± 0.1538
95% confidence interval	-0.8596 to -0.4985					95% confidence interval	0.5189 to 1.129
R squared (eta squared)	0.3624					R squared (eta squared)	0.2266
						Table Analyzed	BICD2 Cep290
Table Analyzed	Kif5b Cep290
						Column D	Rapa 24h
Column B	Rapa 6h					vs.	vs.
vs.	vs.					Column C	Control 24h
Column A	Control 6h
						Unpaired t test
Unpaired t test						P value	<0.0001
P value	<0.0001					P value summary	****
P value summary	****					Significantly different (P < 0.05)?	Yes
Significantly different (P < 0.05)?	Yes					One- or two-tailed P value?	Two-tailed
One- or two-tailed P value?	Two-tailed					t, df	t=6.671 df=98
t, df	t=7.309 df=98
						How big is the difference?
How big is the difference?						Mean ± SEM of column C	1 ± 0.0677, n=50
Mean ± SEM of column A	1 ± 0.08166, n=50					Mean ± SEM of column D	2.623 ± 0.2337, n=50
Mean ± SEM of column B	0.346 ± 0.03659, n=50					Difference between means	1.623 ± 0.2433
Difference between means	-0.654 ± 0.08949					95% confidence interval	1.14 to 2.106
95% confidence interval	-0.8316 to -0.4765					R squared (eta squared)	0.3123
R squared (eta squared)	0.3528

## Sheet: Fig. S2A Cep72
Kif5b Cep72						BICD2 Cep72
Control 6h	Rapa 6h	Control 24h	Rapa 24h			Control 6h	Rapa 6h	Control 24h	Rapa 24h
0.61825	0.587578	1.61518	0.061436			0.665245	2.46468	0.853611	4.08401
0.658217	0.137689	1.7573	0.245379			0.860812	5.41082	1.34032	3.85455
0.771787	0.469391	1.80325	0.096061			0.83946	5.62001	2.05555	1.46696
0.403881	0.214683	2.77945	0.625804			0.711282	4.90577	2.86261	4.23959
0.791583	0.221973	2.74138	0.446251			3.04503	4.01657	2.7744	3.50526
1.55982	0.155775	1.93744	0.292429			0.367153	3.51545	0.789264	2.92584
0.263173	0.207492	2.33635	0.445331			0.798353	4.13837	1.11154	2.35949
0.312275	0.695947	1.3323	0.252367			0.786771	4.51079	0.983684	3.00828
0.794137	0.494755	1.07459	0.241859			0.413314	4.92184	0.741409	5.65163
1.04592	0.140022	1.52702	0.090319			1.31972	4.78089	1.31953	3.72107
0.461307	0.475835	1.55519	0.361114			1.35442	5.01027	4.55087	2.59143
0.526652	0.335827	0.528666	0.357424			0.428291	1.4929	0.669683	2.85618
0.741026	0.217213	1.20398	0.450095			2.43954	4.13084	0.491138	4.24289
0.808281	0.127625	0.975781	0.612353			0.610897	4.23269	0.777115	5.6488
0.855849	0.679395	1.12207	0.115502			0.854395	3.3876	0.91306	3.66038
1.08902	0.19648	1.50245	0.012131			1.09647	2.63714	0.905624	2.80973
1.34748	0.720477	1.28254	0.147192			1.25694	2.91682	1.41281	3.0677
0.934912	0.133989	1.61606	0.217372			0.48102	3.35389	1.27843	3.76989
0.820088	0.340987	1.20264	0.612583			0.356203	3.20436	2.10704	3.90872
0.755122	0.26087	1.31486	0.417594			0.558353	4.2317	2.49896	1.32352
2.71737	0.459533	1.255	0.421495			1.24811	3.6293	1.19981	4.29939
0.943129	0.145707	0.315659	0.427284			0.906452	10.1404	1.95306	3.64229
1.02521	0.214233	1.00852	0.306788			0.68952	2.61589	1.19235	2.91997
1.63447	0.271448	1.85022	0.358155			0.643406	6.96539	0.924758	3.14191
1.78608	0.257904	0.78062	0.253647			0.65931	3.58615	1.0525	3.19835
1.07974	0.17927	1.18602	0.426854			0.453291	6.6296	1.22396	1.77811
1.82875	0.09677	1.61671	0.284492			0.55329	4.79894	1.51273	2.49618
1.29012	0.121268	0.332568	0.445115			0.269782	3.17957	2.57757	2.12337
0.834883	0.12404	1.24892	0.085894			0.43329	3.82712	2.14623	4.39611
1.30147	0.280261	1.13071	0.429001			0.72541	3.13003	0.522425	3.6847
0.52157	0.218913	1.12802	0.102741			0.72542	2.7166	0.428682	1.52367
0.739676	0.677215	0.83945	0.151727			0.894586	3.9213	0.431725	2.1139
0.788015	0.501201	0.917778	0.427586			1.34702	2.14821	0.745387	0.845449
0.868344	0.152619	0.875999	0.291483			1.37519	2.70071	3.62332	0.855566
1.07836	0.279483	1.9135	0.310692			0.548666	2.13632	0.70829	0.717941
1.79725	0.690608	1.35235	0.059954			1.22398	1.86139	1.19684	0.561386
1.29117	0.154526	1.63078	0.299445			0.755781	3.17799	0.932783	3.16191
0.640075	0.245898	0.929954	0.310844			1.03518	3.68123	0.746838	2.16753
0.628865	0.178943	0.33587	0.176153			2.25872	2.56783	0.902959	1.79811
0.743624	0.096594	0.871751	0.168819			1.82325	3.68498	1.31347	1.09649
0.403145	0.121047	0.789239	0.063043			3.3642	3.3126	2.01109	1.68285
0.827783	0.123814	1.06587	0.249994			0.382446	1.50463	0.600355	0.852161
1.33208	0.485509	1.08553	0.177047			0.54424	1.816	0.406497	0.587571
1.52728	0.338215	0.369012	0.619029			0.79606	2.85354	0.95084	0.949639
0.26282	0.227773	0.5632	0.198577			0.682641	3.11695	0.681408	2.5227
0.318941	0.27975	0.703954	0.042883			0.694858	1.64442	0.489579	1.70256
1.03232	0.44436	1.29146	0.171276			2.76138	3.26442	1.32001	1.08087
1.64087	0.132017	0.840382	0.067051			1.95744	2.22181	1.14397	2.51618
1.78762	0.156182	0.6811	0.436815			2.35635	1.69777	0.451405	2.14337
1.33239	0.481798	0.544877	0.357625			0.7745	0.998728	0.549196	4.4161
0.919372	0.205928	0.827848	0.080621			0.295659	4.08037	0.408596	3.7047
0.818594	0.277844	0.750067	0.008467			0.788522	1.62363	2.75416	1.52367
0.753746	0.368539	1.12741	0.294206			0.765424	2.57806	0.686581	2.1139
0.801668	0.3667	1.56264	0.298247			0.46062	2.08208		1.13041
1.11498	0.206851	1.25868	0.214139			0.5642	1.90561		1.04268
2.71242	0.213171	2.33427	0.311486
0.94141	0.137662	1.12847	0.204117
0.806692	0.141477	0.783208	0.252059
1.08384	0.640429	1.04872	0.598486
0.485069	0.576081	0.895218	0.314169
	Control 6h	Rapa 6h	Control 24h	Rapa 24h			Control 6h	Rapa 6h	Control 24h	Rapa 24h
Number of values	60	60	60	60		Number of values	55	55	53	55
Minimum	0.2628	0.09659	0.3157	0.008467		Minimum	0.2698	0.9987	0.4065	0.5614
25% Percentile	0.74	0.1531	0.8397	0.156		25% Percentile	0.5533	2.465	0.6974	1.524
Median	0.8454	0.2249	1.128	0.288		Median	0.7654	3.264	0.9837	2.523
75% Percentile	1.291	0.4557	1.548	0.4205		75% Percentile	1.248	4.138	1.463	3.685
Maximum	2.717	0.7205	2.779	0.6258		Maximum	3.364	10.14	4.551	5.652
Mean	1	0.3014	1.206	0.28		Mean	1	3.467	1.287	2.603
Std. Deviation	0.5136	0.1813	0.5426	0.1622		Std. Deviation	0.7093	1.577	0.8745	1.297
Std. Error of Mean	0.0663	0.02341	0.07004	0.02094		Std. Error of Mean	0.09565	0.2127	0.1201	0.1748
Lower 95% CI of mean	0.8673	0.2546	1.066	0.2381		Lower 95% CI of mean	0.8083	3.041	1.046	2.253
Upper 95% CI of mean	1.133	0.3483	1.346	0.3219		Upper 95% CI of mean	1.192	3.893	1.528	2.954
Sum	60	18.09	72.38	16.8		Sum	55	190.7	68.23	143.2
Table Analyzed	Kif5b Cep72					Table Analyzed	BICD2 Cep72
Column B	Rapa 6h					Column B	Rapa 6h
vs.	vs.					vs.	vs.
Column A	Control 6h					Column A	Control 6h
Unpaired t test						Unpaired t test
P value	<0.0001					P value	<0.0001
P value summary	****					P value summary	****
Significantly different (P < 0.05)?	Yes					Significantly different (P < 0.05)?	Yes
One- or two-tailed P value?	Two-tailed					One- or two-tailed P value?	Two-tailed
t, df	t=9.935 df=118					t, df	t=10.58 df=108
How big is the difference?						How big is the difference?
Mean ± SEM of column A	1 ± 0.0663, n=60					Mean ± SEM of column A	1 ± 0.09565, n=55
Mean ± SEM of column B	0.3014 ± 0.02341, n=60					Mean ± SEM of column B	3.467 ± 0.2127, n=55
Difference between means	-0.6986 ± 0.07031					Difference between means	2.467 ± 0.2332
95% confidence interval	-0.8378 to -0.5593					95% confidence interval	2.005 to 2.929
R squared (eta squared)	0.4555					R squared (eta squared)	0.5088
Table Analyzed	Kif5b Cep72					Table Analyzed	BICD2 Cep72
Column D	Rapa 24h					Column D	Rapa 24h
vs.	vs.					vs.	vs.
Column C	Control 24h					Column C	Control 24h
Unpaired t test						Unpaired t test
P value	<0.0001					P value	<0.0001
P value summary	****					P value summary	****
Significantly different (P < 0.05)?	Yes					Significantly different (P < 0.05)?	Yes
One- or two-tailed P value?	Two-tailed					One- or two-tailed P value?	Two-tailed
t, df	t=12.67 df=118					t, df	t=6.161 df=106
How big is the difference?						How big is the difference?
Mean ± SEM of column C	1.206 ± 0.07004, n=60					Mean ± SEM of column C	1.287 ± 0.1201, n=53
Mean ± SEM of column D	0.28 ± 0.02094, n=60					Mean ± SEM of column D	2.603 ± 0.1748, n=55
Difference between means	-0.9264 ± 0.07311					Difference between means	1.316 ± 0.2136
95% confidence interval	-1.071 to -0.7816					95% confidence interval	0.8926 to 1.74
R squared (eta squared)	0.5764					R squared (eta squared)	0.2637

## Sheet: Fig.  S2A Cep131
Kif5b Cep131						BICD2 Cep131
Control 6h	Rapa 6h	Control 24h	Rapa 24h			Control 6h	Rapa 6h	Control 24h	Rapa 24h
0.65732	0.466698	0.970332	0.143278			0.886563	3.24442	0.918979	4.61525
0.647145	0.272935	0.669967	0.263999			0.689265	2.20181	0.905863	4.1711
1.00169	0.231115	1.4023	0.425499			0.430163	1.67777	1.09221	3.36079
0.89041	0.309571	1.07141	0.609552			1.01406	3.66123	0.764274	5.42888
1.34242	0.374716	0.636401	0.47186			1.14861	2.54783	0.707474	4.38169
0.502337	0.142253	0.938259	0.180387			1.32223	3.66498	1.05616	6.91068
1.33067	0.38706	0.80177	0.565765			1.09883	3.2926	1.44828	4.61904
1.07657	0.344912	0.858467	0.107023			1.04615	2.55806	1.19364	4.04073
0.765013	0.258452	0.442952	0.252953			1.14702	2.06208	0.459126	3.20134
0.857676	0.340088	0.91588	0.229721			1.20796	1.88561	0.366986	3.64398
1.31623	0.081526	1.15054	0.207541			0.894521	2.6966	0.920073	4.66908
1.09057	0.254946	0.492464	0.267576			1.21289	3.9013	0.471511	3.45824
1.23868	0.332889	1.5795	0.103378			1.28754	2.12821	0.75976	2.56031
1.60051	0.196513	1.94719	0.409419			1.5667	2.72071	1.14521	1.2873
0.966328	0.380879	0.84748	0.191164			0.727215	2.15632	0.912511	3.22671
0.831726	0.205913	0.836829	0.245726			0.862188	1.88139	0.915697	2.81503
0.513608	0.170934	0.6335	0.381954			0.798529	3.19799	0.942382	4.84139
0.873522	0.531215	1.4686	0.3791			0.904772	1.52463	1.14651	5.28733
0.969338	0.336913	0.845452	0.229867			0.687436	1.836	1.21694	3.44394
1.59754	0.499045	0.837838	0.088012			1.03601	2.87354	0.895288	5.72302
0.701087	0.29075	0.732771	0.212425			1.07913	3.13695	1.68141	3.3766
0.873526	0.410197	1.18453	0.279761			0.808266	1.66442	1.50088	5.09904
1.23209	0.195469	0.685138	0.162317			0.530681	1.01873	0.9778	2.7504
1.30001	0.274482	0.814635	0.488299			1.55029	4.10037	1.61671	2.28791
1.12397	0.323953	1.5796	0.16087			1.06296	1.64363	0.984344	4.09186
1.5932	0.70382	1.56332	0.45832			1.57754	2.22181	1.14623	1.52367
0.25963	0.50253	0.52532	0.2683			0.681087	1.69777	1.12057	2.1139
0.31103	0.139583	1.23953	0.24863			0.853526	3.68123	1.26868	0.845449
1.2382	0.46983	0.98532	0.08573			1.21209	2.56783	1.57051	0.949639
1.05863	0.32963	1.13068	0.34821			0.522337	6.6496	0.936328	2.5227
0.47932	0.21863	1.61385	0.879249			1.25067	4.81895	1.27001	1.70256
0.51936	0.138632	1.29673	0.08372			1.09657	3.19957	1.09397	1.08087
0.73953	0.67942	1.30583	0.25763			0.785013	2.6766	0.92041	0.601386
0.79382	0.59683	1.26938	0.09532			0.986328	3.8813	1.37243	1.13041
0.76932	0.14863	0.32858	0.61248			0.811726	2.10821	0.532337	1.04268
0.6832	0.46932	1.00246	0.43863			0.493608	2.13632	0.843522	0.685229
0.99832	0.2218	1.86302	0.15353			1.28001	1.86139	0.939338	1.8004
1.33868	0.205825	1.85358	0.21853			1.10397	3.68498	1.56754	1.09649
1.7486	0.73963	3.4285	0.62853			0.59825	3.2726	0.671087	1.68285
1.60264	0.13486	2.75993	0.42853			0.648217	2.53806	0.58825	0.855566
0.86032	0.34056	1.94683	0.46832			0.877676	2.70071	0.628217	0.757941
1.09363	0.26934	2.34875	0.519358			1.13623	3.84712	0.801726	2.51618
1.3568	0.46085	0.7942	0.12853			1.11057	3.15003	0.483608	2.14337
0.34952	0.14863	1.62048	0.02583			0.853522	2.04208	0.843526	0.852161
0.93863	0.19953	1.21853	0.39573			0.949338	1.86561	1.20209	0.587571
0.92958	0.271448	1.34832	0.41853			1.25868	6.98539	0.795013	3.16191
2.763	0.257904	1.08406	0.318573			1.62051	7.17555	0.887676	2.16753
0.98321	0.19648	1.53854	0.363253			1.02169	3.26442	1.26067	4.4161
0.34759	0.17532	1.62853	0.24643			0.91041	3.75423	1.10657	3.7047
0.94363	0.21853	2.2853	0.28385			1.36242	3.78644	1.03169	1.79811
	Control 6h	Rapa 6h	Control 24h	Rapa 24h			Control 6h	Rapa 6h	Control 24h	Rapa 24h
Number of values	50	50	50	50		Number of values	50	50	50	50
Minimum	0.2596	0.08153	0.3286	0.02583		Minimum	0.4302	1.019	0.367	0.5876
25% Percentile	0.7299	0.1988	0.8313	0.1759		25% Percentile	0.8058	2.057	0.8	1.248
Median	0.955	0.2737	1.141	0.2658		Median	1.018	2.699	0.9409	2.655
75% Percentile	1.254	0.3928	1.58	0.4263		75% Percentile	1.209	3.669	1.196	4.112
Maximum	2.763	0.7396	3.429	0.8792		Maximum	1.621	7.176	1.681	6.911
Mean	1	0.317	1.246	0.3086		Mean	1	2.977	0.9976	2.821
Std. Deviation	0.4427	0.1554	0.6081	0.1747		Std. Deviation	0.2888	1.307	0.3134	1.609
Std. Error of Mean	0.06261	0.02197	0.08599	0.02471		Std. Error of Mean	0.04084	0.1848	0.04433	0.2275
Lower 95% CI of mean	0.8742	0.2729	1.074	0.259		Lower 95% CI of mean	0.918	2.606	0.9086	2.363
Upper 95% CI of mean	1.126	0.3612	1.419	0.3583		Upper 95% CI of mean	1.082	3.348	1.087	3.278
Sum	50	15.85	62.32	15.43		Sum	50	148.8	49.88	141
Table Analyzed	Kif5b Cep131					Table Analyzed	BICD2 Cep131
Column B	Rapa 6h					Column B	Rapa 6h
vs.	vs.					vs.	vs.
Column A	Control 6h					Column A	Control 6h
Unpaired t test						Unpaired t test
P value	<0.0001					P value	<0.0001
P value summary	****					P value summary	****
Significantly different (P < 0.05)?	Yes					Significantly different (P < 0.05)?	Yes
One- or two-tailed P value?	Two-tailed					One- or two-tailed P value?	Two-tailed
t, df	t=10.29 df=98					t, df	t=10.44 df=98
How big is the difference?						How big is the difference?
Mean ± SEM of column A	1 ± 0.06261, n=50					Mean ± SEM of column A	1 ± 0.04084, n=50
Mean ± SEM of column B	0.317 ± 0.02197, n=50					Mean ± SEM of column B	2.977 ± 0.1848, n=50
Difference between means	-0.683 ± 0.06635					Difference between means	1.977 ± 0.1893
95% confidence interval	-0.8146 to -0.5513					95% confidence interval	1.601 to 2.352
R squared (eta squared)	0.5195					R squared (eta squared)	0.5268
Table Analyzed	Kif5b Cep131					Table Analyzed	BICD2 Cep131
Column D	Rapa 24h					Column D	Rapa 24h
vs.	vs.					vs.	vs.
Column C	Control 24h					Column C	Control 24h
Unpaired t test						Unpaired t test
P value	<0.0001					P value	<0.0001
P value summary	****					P value summary	****
Significantly different (P < 0.05)?	Yes					Significantly different (P < 0.05)?	Yes
One- or two-tailed P value?	Two-tailed					One- or two-tailed P value?	Two-tailed
t, df	t=10.48 df=98					t, df	t=7.864 df=98
How big is the difference?						How big is the difference?
Mean ± SEM of column C	1.246 ± 0.08599, n=50					Mean ± SEM of column C	0.9976 ± 0.04433, n=50
Mean ± SEM of column D	0.3086 ± 0.02471, n=50					Mean ± SEM of column D	2.821 ± 0.2275, n=50
Difference between means	-0.9378 ± 0.08948					Difference between means	1.823 ± 0.2318
95% confidence interval	-1.115 to -0.7603					95% confidence interval	1.363 to 2.283
R squared (eta squared)	0.5285					R squared (eta squared)	0.3869

## Sheet: FigS2A Cep63
Kif5b Cep63						BICD2 Cep63
Control 6h	Rapa 6h	Control 24h	Rapa 24h			Control 6h	Rapa 6h	Control 24h	Rapa 24h
1.34128	0.578656	0.682684	0.917285			1.02614	1.38532	1.00012	0.529156
0.913384	0.787589	0.937658	0.785595			0.737512	0.541673	0.78511	0.623708
1.16871	0.644668	1.53634	1.0211			0.508053	0.481258	0.755016	1.01561
2.1003	1.05493	1.41831	0.956923			0.228915	0.505006	0.665275	0.677523
1.71541	0.280131	1.53784	0.865914			1.75172	2.13676	0.701063	1.1856
0.385274	0.89389	1.39423	1.03403			1.24411	1.77636	0.490775	0.907238
0.645369	0.773301	0.906389	1.11091			1.22229	1.1424	0.480783	0.733257
1.18235	0.757176	0.217612	1.53136			0.958723	0.62853	0.628994	0.610304
0.646136	0.654511	0.481859	0.946391			0.83467	0.585758	0.749729	0.584071
0.917052	0.687452	0.924833	1.05641			0.550596	0.534005	0.957692	0.38142
1.17535	0.893647	1.35916	1.16985			0.679298	0.801345	0.591832	0.590401
0.799734	0.43141	1.14819	1.11686			0.609616	0.58832	0.958171	1.16734
1.09264	0.592951	1.2406	0.857655			0.607123	0.682447	0.694808	2.31144
0.723224	0.808231	1.40423	1.70477			0.634031	0.408221	0.725314	0.975764
1.06187	0.997154	0.638588	1.29358			0.630694	0.410589	0.764839	0.548415
1.04059	0.659754	0.90015	1.29574			0.899708	0.653815	0.465792	0.667356
0.739586	0.892873	0.637105	0.947983			2.42455	1.24873	0.180793	0.961479
1.09423	1.34348	1.00197	0.675991			2.37613	1.94718	0.768701	0.902883
0.789745	1.03531	0.993204	0.777746			0.878819	2.0583	0.677148	0.414982
2.02494	1.00228	0.431668	1.02853			0.592738	0.674464	0.576566	1.03926
0.972727	0.454302	1.3065	1.17669			0.577129	1.88154	0.749023	0.766039
0.723478	0.925189	0.693764	1.26889			0.91505	0.365716	1.25771	0.556319
1.1853	0.368385	1.32958	1.33957			0.663726	0.85551	0.826078	0.438416
1.18394	0.586226	1.31028	0.694722			1.02321	0.614516	1.07105	1.00268
0.695229	0.68054	1.34415	0.670653			1.45182	0.725265	1.01911	0.830621
1.17974	1.31753	1.47974	0.332568			0.995204	2.28298	1.2547	3.3598
1.82875	1.13857	1.82875	1.24892			1.04846	1.97682	0.858497	0.757952
1.39012	0.67332	1.29012	0.930706			1.55809	0.543153	0.99621	0.865715
1.02488	1.18435	1.13488	1.01518			1.45079	1.76058	1.2798	1.92386
1.30147	0.92853	1.30147	2.23872			0.921086	0.857766	1.24908	0.735163
0.61825	0.73853	1.11825	1.80325			0.70774	2.05929	1.10363	1.66619
0.658217	0.894783	0.758217	3.3442			0.75396	1.81066	0.705668	2.12917
0.771787	0.667323	1.27179	2.74138			1.16807	0.891648	1.06387	0.831332
0.403881	0.59673	0.403881	1.93744			0.909296	0.660978	1.35039	1.59952
0.991583	0.39573	0.791583	2.33635			0.451599	2.18025	0.955924	2.59038
1.55982	0.947682	1.55982	1.3323			1.52824	0.636857	0.852554	1.80183
0.263173	0.673932	0.263173	1.07459			1.635	2.73959	1.24334	1.26184
0.312275	0.47593	0.312275	1.52702			0.714412	0.68225	0.536593	0.878183
1.1582	0.469373	2.19414	1.55519			1.04807	2.12747	0.811703	0.851874
1.24592	0.571853	1.24592	0.528666			0.566009	1.2291	1.11911	1.30566
0.461307	0.438573	0.461307	1.20398			0.845386	1.13431	0.813392	0.989527
0.526652	2.7693	0.526652	0.975781			0.711278	0.520952	1.19205	1.33053
0.741026	0.459382	1.54103	1.12207			1.16131	1.01567	1.41105	1.3794
0.998281	0.46832	1.50828	1.50245			1.03367	1.03635	1.62356	1.10684
0.855849	0.76932	1.55585	1.28254			0.76643	2.92785	1.21064	1.108
1.08902	3.65932	1.08902	1.61606			0.617231	0.561865	1.14076	1.69922
1.34748	1.33347	1.34748	2.5353			0.9603	1.19785	0.896158	1.82975
0.934912	2.03109	0.934912	1.01486			1.57125	2.03529	1.1964	1.44788
1.0643	1.4633	1.12009	1.255			0.971509	1.57414	0.923945	1.28716
0.955122	1.57432	0.955122	0.315659			0.345739	2.28241	0.93666	1.50626
						0.849327	1.28375	0.493077	1.40882
	Control 6h	Rapa 6h	Control 24h	Rapa 24h		0.934207	0.482294	0.542436	1.14472
Number of values	50	50	50	50		0.942043	0.919073	0.70623	1.26061
						1.44689	1.73001	0.819296	1.33812
Minimum	0.2632	0.2801	0.2176	0.3157		0.759157	1.58338	1.03864	2.26137
25% Percentile	0.7234	0.5843	0.7421	0.9425		1.44347	0.58825	0.838666	1.08793
Median	0.9949	0.7632	1.127	1.119		1.1643	0.831725	0.826279	1.27304
75% Percentile	1.183	1.011	1.368	1.509		1.54308	0.745988	0.902132	1.57659
Maximum	2.1	3.659	2.194	3.344		1.31363	0.46492	1.30762	2.15282
						1.13549	2.33312	1.66211	1.04477
Mean	1	0.9085	1.075	1.26
Std. Deviation	0.4016	0.5933	0.4308	0.585			Control 6h	Rapa 6h	Control 24h	Rapa 24h
Std. Error of Mean	0.0568	0.0839	0.06093	0.08273		Number of values	60	60	60	60
Lower 95% CI of mean	0.8859	0.7399	0.953	1.094		Minimum	0.2289	0.3657	0.1808	0.3814
Upper 95% CI of mean	1.114	1.077	1.198	1.427		25% Percentile	0.6864	0.5949	0.7058	0.76
						Median	0.9276	0.9054	0.8555	1.066
Sum	50	45.42	53.77	63.02		75% Percentile	1.209	1.802	1.115	1.438
						Maximum	2.425	2.928	1.662	3.36
						Mean	1	1.189	0.9067	1.187
Table Analyzed	Kif5b Cep63					Std. Deviation	0.4335	0.6889	0.2941	0.584
						Std. Error of Mean	0.05596	0.08894	0.03797	0.07539
Column B	Rapa 6h
vs.	vs.					Lower 95% CI of mean	0.888	1.011	0.8308	1.036
Column A	Control 6h					Upper 95% CI of mean	1.112	1.367	0.9827	1.338
Unpaired t test						Sum	60	71.32	54.4	71.21
P value	0.3687
P value summary	ns
Significantly different (P < 0.05)?	No					Table Analyzed	BICD2 Cep63
One- or two-tailed P value?	Two-tailed
t, df	t=0.9032 df=98					Column B	Rapa 6h
						vs.	vs.
How big is the difference?						Column A	Control 6h
Mean ± SEM of column A	1 ± 0.0568, n=50
Mean ± SEM of column B	0.9085 ± 0.0839, n=50					Unpaired t test
Difference between means	-0.09151 ± 0.1013					P value	0.075
95% confidence interval	-0.2926 to 0.1096					P value summary	ns
R squared (eta squared)	0.008255					Significantly different (P < 0.05)?	No
						One- or two-tailed P value?	Two-tailed
Table Analyzed	Kif5b Cep63					t, df	t=1.796 df=118
Column D	Rapa 24h					How big is the difference?
vs.	vs.					Mean ± SEM of column A	1 ± 0.05596, n=60
Column C	Control 24h					Mean ± SEM of column B	1.189 ± 0.08894, n=60
						Difference between means	0.1887 ± 0.1051
Unpaired t test						95% confidence interval	-0.01936 to 0.3968
P value	0.075					R squared (eta squared)	0.02661
P value summary	ns
Significantly different (P < 0.05)?	No
One- or two-tailed P value?	Two-tailed					Table Analyzed	BICD2 Cep63
t, df	t=1.8 df=98
						Column D	Rapa 24h
How big is the difference?						vs.	vs.
Mean ± SEM of column C	1.075 ± 0.06093, n=50					Column C	Control 24h
Mean ± SEM of column D	1.26 ± 0.08273, n=50
Difference between means	0.1849 ± 0.1027					Unpaired t test
95% confidence interval	-0.019 to 0.3888					P value	0.0012
R squared (eta squared)	0.03199					P value summary	**
						Significantly different (P < 0.05)?	Yes
						One- or two-tailed P value?	Two-tailed
						t, df	t=3.319 df=118
						How big is the difference?
						Mean ± SEM of column C	0.9067 ± 0.03797, n=60
						Mean ± SEM of column D	1.187 ± 0.07539, n=60
						Difference between means	0.2802 ± 0.08441
						95% confidence interval	0.113 to 0.4473
						R squared (eta squared)	0.08538

## Sheet: Fig. S2A Cep152
Kif5b Cep152						BICD2 Cep152
Control 6h	Rapa 6h	Control 24h	Rapa 24h			Control 6h	Rapa 6h	Control 24h	Rapa 24h
1.47197	0.660159	0.784331	0.779454			0.845299	2.51857	0.697149	2.10366
0.447209	0.704207	0.621797	0.910472			0.583052	1.0647	1.06593	2.19029
1.69448	1.06499	0.821986	0.428786			1.30944	0.818339	0.95611	1.03903
0.740004	0.985971	0.636964	0.444442			0.466861	0.939369	0.650168	0.59822
0.471478	0.818887	0.339938	1.19936			0.617139	0.57831	0.677357	1.0599
0.408566	2.14016	0.553441	0.876837			0.510255	0.883285	0.570289	0.954558
1.67036	1.78999	0.907935	0.587899			0.543274	0.469357	0.889511	1.3063
1.39622	1.16828	1.30891	0.552874			0.556629	0.931358	0.72098	1.06953
1.41428	1.52093	0.834523	0.624029			0.595471	1.11601	1.12914	1.02506
1.4198	0.999952	1.12751	0.560287			0.546369	1.46849	1.387	0.546913
0.407979	0.795828	1.12535	0.648602			1.05528	1.19816	0.715347	0.944661
0.547449	1.27355	0.655727	0.764456			2.45707	1.0557	0.943088	1.63968
1.5612	1.27527	0.864241	1.34468			1.00881	0.951466	0.863101	1.3816
0.364196	0.592408	0.653334	0.683892			1.49862	0.547863	1.27445	0.720214
0.46123	0.995464	0.647246	0.550708			1.13838	1.80178	1.13416	0.983057
0.521035	0.519591	1.46224	0.81815			0.750696	1.83969	1.60017	0.75621
1.13241	0.68339	0.493255	0.622364			0.92279	1.42483	1.43409	1.32137
1.27938	0.433281	0.931682	0.437956			1.21253	0.702591	0.976194	0.892661
1.04235	0.577195	0.802731	1.62213			1.18807	0.780793	1.00316	0.681586
0.626341	0.610253	1.76956	0.61144			0.533822	0.854928	0.802516	0.830574
1.64666	0.961683	0.899531	1.0177			1.58595	1.91206	0.523101	0.753134
0.607896	0.762104	0.727276	0.807112			1.66709	1.3501	0.880509	0.618931
1.38707	0.400096	0.77794	0.871377			1.137	0.791944	0.628861	1.24034
1.5939	0.760974	1.09021	1.06052			1.37451	2.57828	0.624445	1.15094
0.686539	0.926724	0.726431	0.371142			0.895594	0.860571	0.736311	0.818394
2.00987	1.28941	1.68302	0.90232			0.350154	2.25602	1.26063	1.50367
1.77232	0.61254	1.40286	0.755837			0.202757	1.39018	1.62246	2.0939
1.16383	1.19651	1.40865	1.36462			0.432348	2.17728	0.988278	0.825449
0.472834	0.731675	1.45983	0.818116			0.380383	0.569513	0.853676	0.735566
0.923241	1.30894	0.410686	0.712908			0.393601	1.58565	0.535558	0.737941
0.43452	0.811847	0.55392	0.663135			0.163061	1.62387	0.895472	0.581386
0.355726	0.692247	1.57932	0.612001			0.302886	1.11646	0.947388	1.15041
0.924452	0.850781	1.48024	1.74361			1.67865	0.591629	1.36437	1.06268
0.606489	0.654651	0.45883	0.577508			2.57323	0.889697	0.524287	0.84625
1.15464	1.25028	1.70383	0.708311			1.15436	1.5213	1.25262	1.70285
0.838398	0.588011	0.74964	1.16462			1.28045	1.40868	1.09852	0.872161
1.1416	0.442809	0.486403	0.838223			1.31495	0.884148	0.786963	0.607571
2.02984	0.8103	0.40822	0.673708			1.5849	1.44774	1.0561	0.969639
1.06994	0.728808	0.36938	1.84229			0.865535	0.927932	1.57125	2.5427
1.01022	1.25669	0.45932	1.54351			0.509873	1.35332	0.971509	1.72256
0.943735	1.21931	0.51853	1.47072			1.45511	0.80485	0.879626	1.00087
1.15404	0.997471	1.14684	1.26705			1.37573	0.56245	1.13818	0.705229
1.56449	1.71726	1.29683	1.15606			0.747988	0.680592	1.11252	1.8204
0.960089	0.504792	1.09328	0.946476			0.679947	1.02471	0.345739	0.64825
0.89782	1.21159	0.68392	0.767248			0.877138	0.633445	0.849327	0.632623
0.552871	1.0433	1.64996	1.04699			0.923709	1.50142	1.57559	1.11973
0.722791	1.48205	0.619583	0.911229			1.27647	0.470494	0.679137	1.35214
0.776242	1.24875	1.39583	0.534353			1.21327	0.973936	0.851576	2.15256
0.616525	1.18679	1.60382	1.09574			1.39428	0.676422	1.21014	1.61734
0.903467	1.84326	0.679392	1.38129			1.86923	0.843507	1.27806	0.64215
	Control 6h	Rapa 6h	Control 24h	Rapa 24h			Control 6h	Rapa 6h	Control 24h	Rapa 24h
Number of values	50	50	50	50		Number of values	50	50	50	50
Minimum	0.3557	0.4001	0.3399	0.3711		Minimum	0.1631	0.4694	0.3457	0.5469
25% Percentile	0.5931	0.6776	0.6212	0.6198		25% Percentile	0.5456	0.7892	0.7196	0.7373
Median	0.9341	0.9442	0.8124	0.8126		Median	0.9232	0.9627	0.9452	0.992
75% Percentile	1.401	1.249	1.331	1.111		75% Percentile	1.33	1.453	1.156	1.36
Maximum	2.03	2.14	1.77	1.842		Maximum	2.573	2.578	1.622	2.543
Mean	1	0.982	0.9373	0.8939		Mean	1	1.147	0.9706	1.125
Std. Deviation	0.4665	0.3937	0.4183	0.3583		Std. Deviation	0.5361	0.526	0.3093	0.4946
Std. Error of Mean	0.06598	0.05567	0.05916	0.05066		Std. Error of Mean	0.07581	0.07438	0.04374	0.06995
Lower 95% CI of mean	0.8674	0.8701	0.8184	0.7921		Lower 95% CI of mean	0.8477	0.9976	0.8828	0.9849
Upper 95% CI of mean	1.133	1.094	1.056	0.9957		Upper 95% CI of mean	1.152	1.297	1.059	1.266
Sum	50	49.1	46.87	44.69		Sum	50	57.35	48.53	56.27
Table Analyzed	Kif5b Cep152					Table Analyzed	BICD2 Cep152
Column D	Rapa 24h					Column B	Rapa 6h
vs.	vs.					vs.	vs.
Column C	Control 24h					Column A	Control 6h
Unpaired t test						Unpaired t test
P value	0.5784					P value	0.1693
P value summary	ns					P value summary	ns
Significantly different (P < 0.05)?	No					Significantly different (P < 0.05)?	No
One- or two-tailed P value?	Two-tailed					One- or two-tailed P value?	Two-tailed
t, df	t=0.5576 df=98					t, df	t=1.385 df=98
How big is the difference?						How big is the difference?
Mean ± SEM of column C	0.9373 ± 0.05916, n=50					Mean ± SEM of column A	1 ± 0.07581, n=50
Mean ± SEM of column D	0.8939 ± 0.05066, n=50					Mean ± SEM of column B	1.147 ± 0.07438, n=50
Difference between means	-0.04343 ± 0.07789					Difference between means	0.1471 ± 0.1062
95% confidence interval	-0.198 to 0.1111					95% confidence interval	-0.06369 to 0.3578
R squared (eta squared)	0.003163					R squared (eta squared)	0.01919
Table Analyzed	Kif5b Cep152					Table Analyzed	BICD2 Cep152
Column B	Rapa 6h					Column D	Rapa 24h
vs.	vs.					vs.	vs.
Column A	Control 6h					Column C	Control 24h
Unpaired t test						Unpaired t test
P value	0.8355					P value	0.0636
P value summary	ns					P value summary	ns
Significantly different (P < 0.05)?	No					Significantly different (P < 0.05)?	No
One- or two-tailed P value?	Two-tailed					One- or two-tailed P value?	Two-tailed
t, df	t=0.2082 df=98					t, df	t=1.877 df=98
How big is the difference?						How big is the difference?
Mean ± SEM of column A	1 ± 0.06598, n=50					Mean ± SEM of column C	0.9706 ± 0.04374, n=50
Mean ± SEM of column B	0.982 ± 0.05567, n=50					Mean ± SEM of column D	1.125 ± 0.06995, n=50
Difference between means	-0.01797 ± 0.08633					Difference between means	0.1548 ± 0.0825
95% confidence interval	-0.1893 to 0.1533					95% confidence interval	-0.008901 to 0.3185
R squared (eta squared)	0.000442					R squared (eta squared)	0.03469

## Sheet: Fig. S2A MIB1
Kif 5b MIB1						BICD2 MIB1
Control 6h	Rapa 6h	Control 24h	Rapa 24h			Control 6h	Rapa 6h	Control 24h	Rapa 24h
1.52295	0.045135	1.20771	0.168163			0.793733	3.07313	1.47451	3.0137
0.68269	0.011267	1.90612	0.637788			0.842439	3.73586	0.308701	2.10161
1.7843	0.097373	1.06742	0.687041			1.55246	2.11324	0.924375	3.24657
0.608869	0.146668	1.02809	0.712355			2.068	1.34133	0.399764	2.70872
1.27299	0.148431	0.747593	0.098645			1.71916	3.24199	1.25623	2.19043
0.559964	0.15101	0.629244	0.332467			1.04103	3.27339	1.50281	6.37172
0.588011	0.074104	0.882413	0.072141			0.592819	4.32481	1.50495	5.64264
1.0299	0.322472	1.32716	0.216942			0.942942	3.23441	0.486345	3.95497
0.991906	0.131213	1.38749	0.307979			1.03364	2.05762	1.04936	3.2129
0.897974	0.23757	0.618263	0.727404			0.899984	1.65809	0.885549	6.23915
0.560539	0.511338	1.16845	0.387473			1.15204	3.14915	0.923886	3.78559
1.87116	0.06414	1.47369	0.274092			0.724287	1.23892	0.585762	2.66654
0.373483	0.201462	1.51791	0.405254			0.477733	4.51307	2.34274	2.63836
1.0836	0.070722	1.29143	0.090956			1.52942	3.23161	1.04881	3.94411
0.915737	0.069683	1.14441	0.519566			0.610535	3.042	0.986424	4.51639
0.377758	0.275348	0.727456	0.175667			0.658745	1.28263	0.666235	3.61183
1.70978	0.107377	0.134859	0.227323			1.16121	6.16333	1.34533	5.08527
0.972715	0.153764	1.09196	0.189803			0.444611	6.32082	1.55562	5.40885
0.85016	0.085322	0.733868	0.567849			2.27929	3.99756	1.01062	4.12969
0.867488	0.156405	0.463762	0.028445			0.923804	2.74787	0.876868	2.75067
1.21876	0.382548	0.280245	0.875533			0.682419	1.7716	0.660231	2.06167
1.3368	0.18873	0.894521	0.702881			0.573286	6.08398	0.657397	3.37308
0.880447	0.151754	0.952913	0.291503			0.639417	3.19147	1.01375	2.39873
0.90152	0.345131	1.25769	0.137418			1.01894	2.93437	0.626399	4.19419
1.34049	0.198535	1.06536	0.216284			0.690698	3.39017	1.55306	3.73963
1.05863	0.24863	1.08594	0.104842			1.29238	2.42455	0.634192	2.97399
0.476932	0.14632	1.54838	0.5972			0.654968	2.91044	0.720095	3.69861
0.51928	0.21532	1.52953	0.43821			0.415551	0.591463	0.415551	0.603336
0.73968	0.704832	0.54832	0.30175			0.185011	1.6076	0.185011	1.17236
0.81953	0.50185	1.1892	0.458732			0.324836	1.64582	0.324836	1.08463
0.86832	0.13988	1.058	0.269372			1.7006	1.13841	1.7006	1.13844
0.81248	0.46832	1.0285	0.259372			2.59518	0.613579	2.59518	1.7248
0.969382	0.229583	1.33857	0.509281			1.17631	0.911647	1.17631	0.894111
2.72853	0.11853	1.26937	0.1208			0.372104	4.12232	1.35378	2.30986
0.998643	0.658832	0.35832	0.02018			0.224707	1.66558	0.726038	4.11381
0.80184	0.18274	1.79383	0.13853			0.454298	2.27797	0.657997	1.52562
1.56382	0.71242	3.34865	0.217372			0.657997	1.41213	0.855188	2.11585
0.250683	0.11853	2.75932	0.08732			0.855188	0.949882	0.224707	1.07892
0.32583	0.32859	1.94864	0.14973			0.901759	1.33137	0.454298	0.683279
1.09538	0.258673	1.04583	0.42853			1.45452	0.7829	0.402333	1.79845
1.33827	0.50281	1.2953	0.418573			1.60685	0.5405	0.901759	1.5503
1.1532	0.59732	1.5973	0.43857			0.987485	1.54325	1.25452	1.03286
1.03854	0.12853	1.19743	0.295743			0.487923	1.43063	1.19132	1.09777
1.64832	0.479432	1.00382	0.10482			1.43316	0.906098	1.63866	1.3302
1.78392	0.15823	1.8538	0.37482			1.35378	1.46969	1.00629	2.13061
0.82982	0.22953	0.79382	0.87392			0.726038	0.658642	1.3369	0.629521
0.66325	0.268302	2.35634	0.44821			1.29132	1.00276	1.60685	0.991589
1.1132	0.34863	1.35938	0.369382			1.3024	0.611495	0.887485	2.56465
0.41983	0.21385	1.6038	0.26938			1.4369	1.47947	0.372104	1.70061
0.78303	0.248673	2.285	0.59214			1.57224	0.448544	0.487923	0.759891
						1.08491	0.951986	1.43316	0.847399
	Control 6h	Rapa 6h	Control 24h	Rapa 24h		0.402333	2.19923	1.3024	0.857516
Number of values	50	50	50	50
							Control 6h	Rapa 6h	Control 24h	Rapa 24h
Minimum	0.2507	0.01127	0.1349	0.02018		Number of values	52	52	52	52
25% Percentile	0.6778	0.1305	0.8915	0.1636
Median	0.9086	0.2	1.179	0.2987		Minimum	0.185	0.4485	0.185	0.6033
75% Percentile	1.232	0.3327	1.521	0.4714		25% Percentile	0.6178	1.164	0.6283	1.147
Maximum	2.729	0.7124	3.349	0.8755		Median	0.9128	1.719	0.9241	2.354
						75% Percentile	1.341	3.222	1.343	3.729
Mean	1	0.2507	1.244	0.3468		Maximum	2.595	6.321	2.595	6.372
Std. Deviation	0.4723	0.1763	0.6018	0.2216
Std. Error of Mean	0.06679	0.02493	0.0851	0.03134		Mean	1	2.283	0.9902	2.604
						Std. Deviation	0.5254	1.478	0.5129	1.53
Lower 95% CI of mean	0.8658	0.2006	1.073	0.2838		Std. Error of Mean	0.07285	0.2049	0.07113	0.2122
Upper 95% CI of mean	1.134	0.3008	1.415	0.4097
						Lower 95% CI of mean	0.8538	1.872	0.8474	2.178
Sum	50	12.54	62.2	17.34		Upper 95% CI of mean	1.146	2.695	1.133	3.03
						Sum	52	118.7	51.49	135.4
Table Analyzed	Kif5b MIB1					Table Analyzed	BICD2 MIB1
Column B	Rapa 6h					Column B	Rapa 6h
vs.	vs.					vs.	vs.
Column A	Control 6h					Column A	Control 6h
Unpaired t test						Unpaired t test
P value	<0.0001					P value	<0.0001
P value summary	****					P value summary	****
Significantly different (P < 0.05)?	Yes					Significantly different (P < 0.05)?	Yes
One- or two-tailed P value?	Two-tailed					One- or two-tailed P value?	Two-tailed
t, df	t=10.51 df=98					t, df	t=5.901 df=102
How big is the difference?						How big is the difference?
Mean ± SEM of column A	1 ± 0.06679, n=50					Mean ± SEM of column A	1 ± 0.07285, n=52
Mean ± SEM of column B	0.2507 ± 0.02493, n=50					Mean ± SEM of column B	2.283 ± 0.2049, n=52
Difference between means	-0.7493 ± 0.07129					Difference between means	1.283 ± 0.2175
95% confidence interval	-0.8908 to -0.6078					95% confidence interval	0.852 to 1.715
R squared (eta squared)	0.5299					R squared (eta squared)	0.2545
Table Analyzed	Kif5b MIB1					Table Analyzed	BICD2 MIB1
Column D	Rapa 24h					Column D	Rapa 24h
vs.	vs.					vs.	vs.
Column C	Control 24h					Column C	Control 24h
Unpaired t test						Unpaired t test
P value	<0.0001					P value	<0.0001
P value summary	****					P value summary	****
Significantly different (P < 0.05)?	Yes					Significantly different (P < 0.05)?	Yes
One- or two-tailed P value?	Two-tailed					One- or two-tailed P value?	Two-tailed
t, df	t=9.893 df=98					t, df	t=7.211 df=102
How big is the difference?						How big is the difference?
Mean ± SEM of column C	1.244 ± 0.0851, n=50					Mean ± SEM of column C	0.9902 ± 0.07113, n=52
Mean ± SEM of column D	0.3468 ± 0.03134, n=50					Mean ± SEM of column D	2.604 ± 0.2122, n=52
Difference between means	-0.8972 ± 0.09069					Difference between means	1.614 ± 0.2238
95% confidence interval	-1.077 to -0.7172					95% confidence interval	1.17 to 2.057
R squared (eta squared)	0.4997					R squared (eta squared)	0.3377

## Sheet: Fig. S2A Cep120
Kif5b Cep120						BICD2 Cep120
Control 6h	Rapa 6h	Control 24h	Rapa 24h			Control 6h	Rapa 6h	Control 24h	Rapa 24h
0.769896	1.2248	0.798199	0.50412			1.30103	1.46305	0.95056	1.52562
0.983601	0.851059	0.787188	0.966635			1.33553	1.00519	0.506977	2.11585
0.701729	1.52272	0.564471	0.441458			1.60548	2.09174	1.20595	0.847399
0.961327	0.539268	0.793881	0.369769			0.844955	1.47158	0.937845	0.857516
1.0225	0.272294	1.45229	0.768414			0.489293	1.64181	0.556336	0.759891
0.936771	1.23429	1.59442	0.546044			0.903129	1.89645	1.42495	0.603336
0.719502	0.63268	0.584239	0.376803			1.25589	1.8198	1.63746	1.17236
0.554512	1.61658	0.768221	2.26369			1.19269	1.30696	1.21334	1.08463
1.79406	1.24641	0.72042	1.63044			1.3737	1.15451	0.506593	0.86339
1.00238	0.983599	0.820779	0.700606			0.400963	1.02757	0.924537	1.3248
1.08486	1.21511	0.79737	0.84907			0.414181	2.62014	0.872132	0.894111
1.38304	0.901859	0.817099	0.397576			0.183641	1.62124	1.33363	0.629521
0.882516	0.897648	0.767763	0.506924			0.323466	1.53867	1.37076	0.991589
1.03148	1.26069	1.85102	0.374534			1.84865	2.25627	0.970058	0.9625
1.35411	1.38068	0.641613	1.09462			1.43453	1.50492	1.33762	1.74451
0.500619	0.421917	1.4396	0.946658			1.35515	1.50205	1.69211	1.12282
1.46202	0.483925	1.57639	1.18956			0.727408	0.745985	1.14911	0.683279
1.24846	0.9882	1.96589	0.919978			1.69923	3.07449	0.843392	1.79845
0.860444	1.67142	1.29445	0.656333			2.59381	1.37233	0.812379	1.2503
1.42676	0.838417	0.879777	0.584547			1.17494	1.26606	1.2264	1.03286
0.687251	0.947586	0.428835	0.691294			0.659367	1.89901	0.93623	1.09777
1.04211	1.06106	0.643758	0.870506			0.856558	2.3122	1.39846	1.03019
0.744652	0.749421	1.1149	0.479008			0.370734	1.75044	0.824766	1.18853
1.02442	1.2688	0.803586	0.929811			0.223337	1.5569	0.949296	1.59539
0.820983	1.25625	0.542897	1.27977			0.452928	1.51856	0.991768	1.00482
1.54793	1.22808	1.7038	0.592187			1.21449	2.12831	1.01192	0.7255
1.00232	1.50929	0.67392	0.538801			1.63165	1.01576	1.29844	1.57563
0.998305	1.2948	0.66932	1.31589			1.19357	1.71064	1.37254	0.89254
0.672065	0.430155	1.1563	1.77376			0.831082	1.4184	0.860604	0.87242
0.801916	0.302091	0.96932	0.770501			0.820682	1.11747	1.04669	2.98055
0.881113	0.458697	0.96832	1.49956			0.296215	2.25602	0.92861	1.24855
1.11072	1.40354	0.98436	1.35943			0.672397	1.39018	0.485027	0.96336
0.751288	0.780058	1.55932	0.861971			1.83422	2.17728	1.184	3.31889
1.63923	0.870979	1.0184	0.510112			0.700713	0.569513	1.42892	1.05307
0.839736	0.38246	0.9837	0.624336			0.482089	1.58565	1.28262	3.48091
1.69522	0.454445	0.68291	0.223516			0.686972	1.62387	1.12822	2.39301
0.663391	0.725151	0.81058	0.728601			0.772649	1.11646	1.61551	2.97121
0.649098	0.902428	0.8843	1.2989			0.735428	0.591629	1.19139	3.11077
1.11259	0.355205	1.0984	1.1455			1.40854	0.889697	0.484643	1.05362
0.976701	0.846443	0.7932	0.594449			0.913584	1.5213	0.982587	2.20702
0.956441	0.970366	1.64932	0.278983			0.600284	1.40868	0.950182	1.27841
0.976675	0.355503	0.84653	1.0873			1.17118	0.884148	1.11168	2.32993
1.28915	0.378245	1.47532	1.00654			3.11892	1.44774	1.14881	1.68442
1.23564	0.969481	0.51058	1.24972			0.596108	0.927932	1.14811	2.56673
0.466346	0.522986	0.97394	0.38258			0.743141	1.35332	1.31567	2.5295
1.26279	0.956647	1.29583	1.14952			0.820683	0.80485	1.67016	4.33709
0.498242	0.402319	1.25038	0.519857			0.870467	0.56245	1.17106	2.41967
1.48472	0.100108	0.4739	1.15753			0.680401	0.680592	0.865342	2.98787
0.523056	1.10577	1.2932	1.2462			0.563802	1.02471	1.13433	2.97051
0.965308	0.986074	0.50812	1.15753			0.700526	0.633445	1.24836	0.916234
						1.87961	1.50142	1.35818	4.44799
						0.824803	0.470494	1.21975	0.89164
						1.55433	0.973936	1.27582	0.94222
						0.589185	0.676422	0.871246	2.26742
						1.07227	0.843507	1.49262	1.1663
	Control 6h	Rapa 6h	Control 24h	Rapa 24h			Control 6h	Rapa 6h	Control 24h	Rapa 24h
Number of values	50	50	50	50		Number of values	55	55	55	55
Minimum	0.4663	0.1001	0.4288	0.2235		Minimum	0.1836	0.4705	0.4846	0.6033
25% Percentile	0.7496	0.4776	0.711	0.5174		25% Percentile	0.6003	0.9739	0.9286	0.9422
Median	0.9767	0.9021	0.8632	0.8098		Median	0.8311	1.418	1.148	1.189
75% Percentile	1.239	1.23	1.294	1.158		75% Percentile	1.336	1.642	1.316	2.33
Maximum	1.794	1.671	1.966	2.264		Maximum	3.119	3.074	1.692	4.448
Mean	1	0.8832	0.9936	0.8682		Mean	1	1.395	1.106	1.65
Std. Deviation	0.3254	0.3976	0.3882	0.4249		Std. Deviation	0.5734	0.5577	0.2949	0.9617
Std. Error of Mean	0.04601	0.05623	0.0549	0.06009		Std. Error of Mean	0.07732	0.0752	0.03977	0.1297
Lower 95% CI of mean	0.9075	0.7702	0.8833	0.7475		Lower 95% CI of mean	0.845	1.244	1.027	1.39
Upper 95% CI of mean	1.092	0.9962	1.104	0.989		Upper 95% CI of mean	1.155	1.546	1.186	1.91
Sum	50	44.16	49.68	43.41		Sum	55	76.72	60.86	90.76
Table Analyzed	Kif5b Cep120					Table Analyzed	BICD2 Cep120
Column B	Rapa 6h					dfs	Rapa 6h
vs.	vs.					vs.	vs.
Column A	Control 6h					Column A	Control 6h
Unpaired t test						Unpaired t test
P value	0.111					P value	0.0004
P value summary	ns					P value summary	***
Significantly different (P < 0.05)?	No					Significantly different (P < 0.05)?	Yes
One- or two-tailed P value?	Two-tailed					One- or two-tailed P value?	Two-tailed
t, df	t=1.608 df=98					t, df	t=3.662 df=108
How big is the difference?						How big is the difference?
Mean ± SEM of column A	1 ± 0.04601, n=50					Mean ± SEM of column A	1 ± 0.07732, n=55
Mean ± SEM of column B	0.8832 ± 0.05623, n=50					Mean ± SEM of column B	1.395 ± 0.0752, n=55
Difference between means	-0.1168 ± 0.07266					Difference between means	0.395 ± 0.1079
95% confidence interval	-0.261 to 0.02734					95% confidence interval	0.1812 to 0.6088
R squared (eta squared)	0.02571					R squared (eta squared)	0.1105
Table Analyzed	Kif5b Cep120					Table Analyzed	BICD2 Cep120
Column D	Rapa 24h					Column D	Rapa 24h
vs.	vs.					vs.	vs.
Column C	Control 24h					Column C	Control 24h
Unpaired t test						Unpaired t test
P value	0.1266					P value	0.0001
P value summary	ns					P value summary	***
Significantly different (P < 0.05)?	No					Significantly different (P < 0.05)?	Yes
One- or two-tailed P value?	Two-tailed					One- or two-tailed P value?	Two-tailed
t, df	t=1.541 df=98					t, df	t=4.009 df=108
How big is the difference?						How big is the difference?
Mean ± SEM of column C	0.9936 ± 0.0549, n=50					Mean ± SEM of column C	1.106 ± 0.03977, n=55
Mean ± SEM of column D	0.8682 ± 0.06009, n=50					Mean ± SEM of column D	1.65 ± 0.1297, n=55
Difference between means	-0.1254 ± 0.08139					Difference between means	0.5438 ± 0.1356
95% confidence interval	-0.2869 to 0.03611					95% confidence interval	0.2749 to 0.8126
R squared (eta squared)	0.02365					R squared (eta squared)	0.1296

## Sheet: Fig. S2A CNAP1
Kif 5b CNAP1
Control 6h	Rapa 6h	Control 24h	Rapa 24h			BICD2 CNAP1
0.991167	1.24343	1.36533	0.764232			Control 6h	Rapa 6h	Control 24h	Rapa 24h
1.08292	0.500745	0.121156	1.18962			0.938811	1.05279	1.35086	1.40118
1.09456	0.310892	1.22719	0.64115			1.17839	0.855924	0.930061	0.836438
1.2643	0.971112	0.761862	0.39875			0.556514	0.917662	0.743375	0.519033
0.566903	0.33346	0.890647	0.516892			0.997268	1.05448	1.71226	0.677713
0.827947	1.24674	0.617236	0.861006			0.969443	0.703953	1.50266	0.980191
0.594369	0.536391	0.75804	0.810236			0.664293	0.520108	1.20539	0.957151
1.16373	0.634753	0.932018	0.512722			1.37089	0.641189	1.1721	1.79783
1.30807	2.27869	1.17578	0.679807			1.46415	0.370604	0.790591	1.8319
0.67433	0.738776	1.39274	2.11972			1.03491	0.714859	1.62558	0.618488
0.222843	2.70654	0.685299	1.25388			0.864165	1.1059	1.49585	0.315129
0.582486	0.810651	1.24567	2.04098			0.844323	1.01838	1.32843	0.618454
0.471731	1.62973	0.97644	0.469745			0.824747	0.477135	1.30485	0.69904
1.62757	0.990414	1.3795	1.33772			0.75626	0.286569	1.22867	0.600059
0.896586	0.729312	0.542523	1.27238			1.09454	0.946135	0.88248	1.07445
1.44467	1.88142	0.982052	0.747848			1.52257	1.03324	1.2637	0.635979
0.739691	0.548842	0.863774	0.306794			2.34965	0.470997	0.755093	1.24899
0.836749	1.85288	0.742488	0.433213			0.899789	0.356234	0.704627	0.495788
0.769492	0.84666	1.20354	1.44935			0.917242	0.687336	0.631781	1.33428
0.818843	0.893482	1.35579	1.48757			1.05057	0.249575	0.52223	1.30885
1.11924	2.06951	1.45756	0.980157			0.823776	0.425354	0.414677	0.618774
0.605369	0.599075	0.253872	0.455329			0.813153	0.146685	0.703166	0.369815
0.589629	1.42239	0.50548	0.753397			0.819723	0.294151	0.588212	0.511922
1.6379	1.59316	1.53531	1.31144			0.895892	0.797029	0.491615	0.790879
0.944432	0.825559	2.04049	1.385			0.905821	0.714414	0.535379	1.0956
1.34607	1.18472	0.405401	2.379			0.443117	1.13868	1.01637	0.43527
2.20641	0.650805	0.174861	1.55886			1.05208	1.2881	0.898553	2.60126
0.700639	1.01567	0.314686	0.937172			0.975135	1.65679	1.19591	2.98205
0.964411	1.0069	1.69045	0.541529			0.98601	1.69622	1.06115	1.33225
0.569196	0.345368	2.58503	1.6567			1.25995	1.1819	0.73375	0.998874
0.428596	1.3202	0.444148	0.689149			0.706846	0.814562	1.50055	0.95821
2.77416	1.23045	0.361954	0.699266			0.731444	1.47666	0.661824	0.692765
0.448682	1.04123	0.214557	0.601641			1.39295	1.18958	0.622741	3.35427
1.05464	0.266431	0.736188	0.891107			2.56862	1.56915	0.989843	0.629015
0.838398	0.98019	0.668147	0.956025			0.753884	1.44382	0.727834	1.46235
1.0416	0.759601	0.865338	1.01411			1.13967	1.03507	1.36003	1.85366
2.02984	0.640811	0.911909	0.926384			0.803128	0.96661	0.752489	1.81425
0.869939	0.673752	0.444148	0.98019			0.844252	1.44382	0.745811	2.81855
0.810216	0.879947	0.392183	0.735861			0.489696	0.988215	1.00975	1.10588
0.743735	0.707464	1.26467	1.18844			0.779984	1.02238	1.15337	1.35877
0.954044	0.915879	1.16616	1.98886			1.0888	1.25392	2.31804	0.763625
0.881113	0.896575	1.26865	1.45364			0.945136	1.56915	0.642722	1.94256
1.11072	1.03484	1.30315	1.40855			0.985044	2.74668	1.05638	2.80422
0.751288	1.16189	1.5731	0.863074			0.534898	1.70567	1.02134	1.48226
1.63923	1.1543	0.853735	1.56655			0.957202	0.999471	1.13295	1.57769
0.839736	0.917925	0.498073	0.471271			1.24296	1.29868	0.836591	2.81387
1.69522	0.943476	0.361954	0.833339			1.03294	1.83825	1.01404	1.8639
0.663391	0.938533	0.214557	0.445086			0.781355	1.79474	0.53144	0.735629
0.649098	1.27286	1.44331	1.36737			0.901079	1.69438	0.923595	1.25392
1.11259	0.652288	1.36393	1.95761			1.55705	1.14637	1.02421	0.692773
						0.510479	0.85509	0.935088	1.23153
	Control 6h	Rapa 6h	Control 24h	Rapa 24h			Control 6h	Rapa 6h	Control 24h	Rapa 24h
Number of values	50	50	50	50		Number of values	50	50	50	50
Minimum	0.2228	0.2664	0.1212	0.3068		Minimum	0.4431	0.1467	0.4147	0.3151
25% Percentile	0.6716	0.6684	0.4846	0.6701		25% Percentile	0.7977	0.6998	0.722	0.6673
Median	0.8755	0.9282	0.878	0.9318		Median	0.928	1.02	0.9625	1
75% Percentile	1.13	1.234	1.316	1.391		75% Percentile	1.09	1.335	1.211	1.633
Maximum	2.774	2.707	2.585	2.379		Maximum	2.569	2.747	2.318	3.354
Mean	1	1.016	0.9306	1.046		Mean	1	1.033	0.995	1.246
Std. Deviation	0.4819	0.5012	0.5201	0.5065		Std. Deviation	0.3932	0.5089	0.3713	0.7549
Std. Error of Mean	0.06815	0.07087	0.07355	0.07164		Std. Error of Mean	0.05561	0.07197	0.05251	0.1068
Lower 95% CI of mean	0.863	0.8733	0.7828	0.9018		Lower 95% CI of mean	0.8887	0.8885	0.8895	1.032
Upper 95% CI of mean	1.137	1.158	1.078	1.19		Upper 95% CI of mean	1.112	1.178	1.101	1.461
Sum	50	50.79	46.53	52.29		Sum	50.02	51.65	49.75	62.31
Table Analyzed	Kif5b CNAP1					Table Analyzed	BICD2 CNAP1
Column B	Rapa 6h					Column B	Rapa 6h
vs.	vs.					vs.	vs.
Column A	Control 6h					Column A	Control 6h
Unpaired t test						Unpaired t test
P value	0.8729					P value	0.7201
P value summary	ns					P value summary	ns
Significantly different (P < 0.05)?	No					Significantly different (P < 0.05)?	No
One- or two-tailed P value?	Two-tailed					One- or two-tailed P value?	Two-tailed
t, df	t=0.1603 df=98					t, df	t=0.3593 df=98
How big is the difference?						How big is the difference?
Mean ± SEM of column A	1 ± 0.06815, n=50					Mean ± SEM of column A	1 ± 0.05561, n=50
Mean ± SEM of column B	1.016 ± 0.07087, n=50					Mean ± SEM of column B	1.033 ± 0.07197, n=50
Difference between means	0.01577 ± 0.09833					Difference between means	0.03268 ± 0.09095
95% confidence interval	-0.1794 to 0.2109					95% confidence interval	-0.1478 to 0.2132
R squared (eta squared)	0.0002623					R squared (eta squared)	0.001316
Table Analyzed	Kif5b CNAP1					Table Analyzed	BICD2 CNAP1
Column D	Rapa 24h					Column D	Rapa 24h
vs.	vs.					vs.	vs.
Column C	Control 24h					Column C	Control 24h
Unpaired t test						Unpaired t test
P value	0.2648					P value	0.0373
P value summary	ns					P value summary	*
Significantly different (P < 0.05)?	No					Significantly different (P < 0.05)?	Yes
One- or two-tailed P value?	Two-tailed					One- or two-tailed P value?	Two-tailed
t, df	t=1.122 df=98					t, df	t=2.111 df=98
How big is the difference?						How big is the difference?
Mean ± SEM of column C	0.9306 ± 0.07355, n=50					Mean ± SEM of column C	0.995 ± 0.05251, n=50
Mean ± SEM of column D	1.046 ± 0.07164, n=50					Mean ± SEM of column D	1.246 ± 0.1068, n=50
Difference between means	0.1152 ± 0.1027					Difference between means	0.2512 ± 0.119
95% confidence interval	-0.08859 to 0.3189					95% confidence interval	0.0151 to 0.4873
R squared (eta squared)	0.01267					R squared (eta squared)	0.04351

## Sheet: Fig. S2A GTub
Kif5b Gamma Tub.						BICD2 Gamma Tub.
Control 6h	Rapa 6h	Control 24h	Rapa 24h			Control 6h	Rapa 6h	Control 24h	Rapa 24h
1.16202	0.626147	0.727318	0.250756			0.881377	1.23105	0.92861	1.10995
0.960436	1.25939	0.869034	0.845521			0.439749	1.13626	0.485027	1.2891
1.48389	0.258039	0.946098	0.616562			1.51639	0.989775	1.184	0.991477
0.933208	0.889665	0.818947	1.02655			1.62315	1.00404	0.915895	1.23109
1.01985	1.11254	0.981063	0.682158			1.08815	1.58533	0.534386	1.65727
0.642851	1.36438	0.969612	1.81903			1.6033	1.03513	1.403	1.7878
0.733193	1.19109	1.18946	0.53391			1.00356	1.1998	1.61551	1.38135
0.866447	0.677935	1.13808	0.785587			0.377789	1.01903	1.19139	1.14667
1.26709	1.53357	0.994726	0.55358			1.43162	0.973722	0.484643	1.33248
0.730534	1.05229	0.611947	0.724774			1.15245	1.18958	0.902587	1.53464
1.26023	1.16913	0.460437	0.390106			0.75458	1.56915	0.850182	2.11088
1.46782	1.06167	1.18281	0.673892			0.605381	1.44382	1.11168	1.00282
0.499837	0.638777	0.923798	0.831661			1.08012	1.03507	1.14881	1.50821
0.889524	0.588634	0.619871	1.44494			0.638059	0.96661	0.948108	1.45077
0.747395	0.833702	1.39394	1.2986			0.917436	1.44382	1.31567	1.66424
0.942447	1.12183	0.7735	1.19639			1.23336	0.988215	1.67016	2.12722
0.924442	0.348937	0.87698	0.384448			0.78211	1.02238	1.17106	1.38007
1.15617	0.859256	1.35188	0.801458			1.19622	1.31712	0.865342	1.79988
0.931363	0.892005	2.14863	0.800689			1.01409	2.07724	0.834329	1.25989
0.639956	0.671684	1.71117	0.8619			0.812562	1.61609	1.24836	0.876233
1.0582	1.23225	1.75608	0.575718			1.47504	1.77195	0.75818	1.14879
0.910023	0.987027	1.43883	0.868983			0.787307	2.9259	0.819753	0.829382
1.24822	1.46773	1.03228	1.95423			1.10572	2.28046	0.846716	1.64147
1.0138	0.996497	1.36069	2.13335			1.00626	2.78154	0.871246	1.12988
1.15963	0.830235	0.668239	0.480594			1.57123	1.21248	0.713718	0.849924
1.25732	0.649737	0.85351	0.567781			1.34568	1.65	1.06727	1.84571
1.23419	1.02483	0.350154	1.50367			0.743328	2.03792	0.512195	1.44865
1.38497	1.15916	0.202757	2.0939			1.12364	1.98929	0.555959	5.18875
1.57695	1.24819	0.432348	0.825449			0.69589	1.37028	1.03695	1.80055
1.07399	1.2406	0.350154	0.835566			0.897446	1.26238	0.641244	2.60603
0.386889	1.00422	0.202757	0.737941			1.05144	2.13198	0.602161	0.804579
1.44072	0.738588	0.432348	0.581386			1.16305	1.59676	0.969263	1.1093
1.16155	1.00015	0.380383	1.15041			0.866691	1.00619	1.13279	5.29518
0.76368	0.737105	0.393601	1.06268			1.04414	1.66457	2.29745	1.34507
0.614481	1.10197	0.163061	1.11649			0.56154	3.9373	0.622142	3.39902
1.08922	1.0932	0.302886	1.70285			1.0537	2.83445	1.0358	2.99575
0.647159	0.431668	1.67865	0.872161			1.1543	3.23344	0.707254	1.34595
0.926536	1.4065	2.57323	0.607571			1.01519	1.82797	1.33944	1.01257
1.24246	0.793764	1.15436	0.969639			0.78828	2.11071	0.731909	2.94766
0.79121	1.02958	1.28045	2.5427			0.849853	1.2745	1.04192	2.79052
1.20532	1.01028	1.31495	1.72256			0.876816	1.58973	0.625231	4.13609
1.02319	1.34415	1.5849	1.10087			0.901346	3.33947	0.989173	2.94766
0.821662	1.15493	0.865535	0.705229			0.743818	2.76727	0.919133	2.79052
1.48414	0.380131	0.509873	1.8204			1.04202	1.09915	1.21649	4.13609
0.933208	0.99389	1.45511	1.57225			1.33854	1.33157	1.08173	2.80485
1.01985	0.873301	1.37573	1.05481			0.994074	1.50505	1.0325	2.60541
0.642851	0.857176	0.747988	1.11973			0.890704	2.02947	1.31902	3.5214
0.733193	0.754511	0.679947	1.35214			1.07679	1.11864	0.984554	3.34057
0.866447	0.787452	0.877138	2.15256			0.95871	2.04007	0.75433	1.2774
1.02026	0.993647	0.923709	1.61734			0.515127	4.14297	1.52113	1.27626
1.00881	1.14854	1.27647	1.02677			1.2141	2.95997	0.881184	2.23312
	Control 6h	Rapa 6h	Control 24h	Rapa 24h			Control 6h	Rapa 6h	Control 24h	Rapa 24h
Number of values	51	51	51	51		Number of values	51	51	51	51
Minimum	0.3869	0.258	0.1631	0.2508		Minimum	0.3778	0.9666	0.4846	0.8046
25% Percentile	0.7912	0.7545	0.6119	0.6822		25% Percentile	0.7883	1.136	0.7543	1.231
Median	1.009	0.9965	0.9237	0.8722		Median	1.006	1.569	0.9481	1.535
75% Percentile	1.205	1.155	1.315	1.445		75% Percentile	1.154	2.077	1.171	2.791
Maximum	1.577	1.534	2.573	2.543		Maximum	1.623	4.143	2.297	5.295
Mean	1	0.9534	0.9668	1.077		Mean	1	1.758	0.989	1.985
Std. Deviation	0.2715	0.287	0.5099	0.533		Std. Deviation	0.2913	0.7954	0.3415	1.097
Std. Error of Mean	0.03802	0.04019	0.07139	0.07463		Std. Error of Mean	0.04079	0.1114	0.04782	0.1537
Lower 95% CI of mean	0.9236	0.8726	0.8234	0.9276		Lower 95% CI of mean	0.9181	1.534	0.8929	1.677
Upper 95% CI of mean	1.076	1.034	1.11	1.227		Upper 95% CI of mean	1.082	1.982	1.085	2.294
Sum	51	48.62	49.31	54.95		Sum	51	89.67	50.44	101.2
Table Analyzed	Kif5b Gama Tub					Table Analyzed	BICD2 Gama Tub.
Column B	Rapa 6h					Column B	Rapa 6h
vs.	vs.					vs.	vs.
Column A	Control 6h					Column A	Control 6h
Unpaired t test						Unpaired t test
P value	0.4015					P value	<0.0001
P value summary	ns					P value summary	****
Significantly different (P < 0.05)?	No					Significantly different (P < 0.05)?	Yes
One- or two-tailed P value?	Two-tailed					One- or two-tailed P value?	Two-tailed
t, df	t=0.8425 df=100					t, df	t=6.391 df=100
How big is the difference?						How big is the difference?
Mean ± SEM of column A	1 ± 0.03802, n=51					Mean ± SEM of column A	1 ± 0.04079, n=51
Mean ± SEM of column B	0.9534 ± 0.04019, n=51					Mean ± SEM of column B	1.758 ± 0.1114, n=51
Difference between means	-0.04661 ± 0.05532					Difference between means	0.7581 ± 0.1186
95% confidence interval	-0.1564 to 0.06315					95% confidence interval	0.5228 to 0.9934
R squared (eta squared)	0.007049					R squared (eta squared)	0.29
Table Analyzed	Kif5b Gamma Tub					Table Analyzed	BICD2 Gamma Tub.
Column D	Rapa 24h					Column D	Rapa 24h
vs.	vs.					vs.	vs.
Column C	Control 24h					Column C	Control 24h
Unpaired t test						Unpaired t test
P value	0.2866					P value	<0.0001
P value summary	ns					P value summary	****
Significantly different (P < 0.05)?	No					Significantly different (P < 0.05)?	Yes
One- or two-tailed P value?	Two-tailed					One- or two-tailed P value?	Two-tailed
t, df	t=1.071 df=100					t, df	t=6.191 df=100
How big is the difference?						How big is the difference?
Mean ± SEM of column C	0.9668 ± 0.07139, n=51					Mean ± SEM of column C	0.989 ± 0.04782, n=51
Mean ± SEM of column D	1.077 ± 0.07463, n=51					Mean ± SEM of column D	1.985 ± 0.1537, n=51
Difference between means	0.1106 ± 0.1033					Difference between means	0.9963 ± 0.1609
95% confidence interval	-0.09426 to 0.3156					95% confidence interval	0.677 to 1.316
R squared (eta squared)	0.01135					R squared (eta squared)	0.2771

## Sheet: Fig. S3B
Kif5b Gamma Tub.
Control 24h	Rapa 24h
0.727318	0.250756
0.869034	0.845521				Kif5b Gamma Tub
0.946098	0.616562
0.818947	1.02655			Column D	Rapa 24h
0.981063	0.682158			vs.	vs.
0.969612	1.81903			Column C	Control 24h
1.18946	0.53391
1.13808	0.785587			Unpaired t test
0.994726	0.55358			P value	0.2866
0.611947	0.724774			P value summary	ns
0.460437	0.390106			Significantly different (P < 0.05)?	No
1.18281	0.673892			One- or two-tailed P value?	Two-tailed
0.923798	0.831661			t, df	t=1.071 df=100
0.619871	1.44494
1.39394	1.2986			How big is the difference?
0.7735	1.19639			Mean ± SEM of column C	0.9668 ± 0.07139, n=51
0.87698	0.384448			Mean ± SEM of column D	1.077 ± 0.07463, n=51
1.35188	0.801458			Difference between means	0.1106 ± 0.1033
2.14863	0.800689			95% confidence interval	-0.09426 to 0.3156
1.71117	0.8619			R squared (eta squared)	0.01135
1.75608	0.575718
1.43883	0.868983
1.03228	1.95423				Control 24h	Rapa 24h
1.36069	2.13335			Number of values	51	51
0.668239	0.480594
0.85351	0.567781			Minimum	0.1631	0.2508
0.350154	1.50367			25% Percentile	0.6119	0.6822
0.202757	2.0939			Median	0.9237	0.8722
0.432348	0.825449			75% Percentile	1.315	1.445
0.350154	0.835566			Maximum	2.573	2.543
0.202757	0.737941
0.432348	0.581386			Mean	0.9668	1.077
0.380383	1.15041			Std. Deviation	0.5099	0.533
0.393601	1.06268			Std. Error of Mean	0.07139	0.07463
0.163061	1.11649
0.302886	1.70285			Lower 95% CI of mean	0.8234	0.9276
1.67865	0.872161			Upper 95% CI of mean	1.11	1.227
2.57323	0.607571
1.15436	0.969639			Sum	49.31	54.95
1.28045	2.5427
1.31495	1.72256
1.5849	1.10087
0.865535	0.705229
0.509873	1.8204
1.45511	1.57225
1.37573	1.05481
0.747988	1.11973
0.679947	1.35214
0.877138	2.15256
0.923709	1.61734
1.27647	1.02677
