# Supplementary material for: Acute inhibition of centriolar satellite function and positioning reveals their functions at the primary cilium
Source: PLoS Biol. 2020 Jun 18;18(6):e3000679. doi: 10.1371/journal.pbio.3000679 (PMC7326281; doi:10.1371/journal.pbio.3000679)
Supplement: S5 Data — The data and statistical analysis that correspond to Fig 4C–4F and S5B–S5F Fig. (XLSX) [file pbio.3000679.s018.xlsx]

## Sheet: Fig. 4C
	Exp#1		Exp#2
	minus Rapa	plus Rapa	minus Rapa	plus Rapa
	4.3	4.47	3.86	3.35
	1.93	2.12	4.23	2.53
	4.4	1.66	3.82	2.05
	2.77	3.33	2.99	3.63			minus Rapa	plus Rapa
	3.16	2.88	3.11	2.49		Number of values	164	245
	2.29	2.01	1.78	2.24
	3.38	3.65	1.38	2.41		Minimum	0.94	0.62
	2.24	2.99	1.36	3.07		Maximum	6.83	6.13
	3.1	4.61	3.06	3.32		Range	5.89	5.51
	2.59	3.03	1.9	2.96
	1.56	2.94	2.49	3.49		Mean	2.9	2.55
	4.19	0.89	1.47	3.34		Std. Deviation	1.077	0.925
	2.89	1.09	1.11	1.35		Std. Error of Mean	0.08411	0.05909
	2.25	3.29	4.13	2.93
	3.08	2.71	1.64	2.16
	3.07	3.51	2.46	2.91		Unpaired t test
	3.72	3.03	2.72	3.05		P value	0.0011
	2.9	3.62	3.06	2.27		P value summary	**
	3.15	2.61	2.25	2.36		Significantly different (P < 0.05)?	Yes
	2.44	3.06	3.19	2.97		One- or two-tailed P value?	Two-tailed
	4.49	1.46	2.72	1.5		t, df	t=3.286, df=407
	3.75	3.33	2.1	1.05
	1.02	3.43	2.89	1.87
	2.87	2.94	2.14	4.01
	4.07	2.37	1.6	2.18
	3.71	2.69	2.11	3.46
	2.97	2.35	2.62	1.89
	3.18	2.21	1.97	2.6
	2.8	3.58	1.7	3.74
	3.86	4.23	1.66	2.14
	2.16	2.62	1.06	2.34
	3.18	3.89	1.67	1.43
	6.83	1.13	1.18	6.13
	2.61	4.86	2.25	2.59
	2.7	3.91	1.46	2.47
	2.72	4.33	1.4	3.29
	2.05	3.28	2.87	3.09
	3.16	3.01	1.15	2.26
	4.85	2.62	3.95	1.43
	3.34	2.92	2.81	2.59
	3.76	1	1.11	1.67
	3.17	3.74	1.92	2.74
	2.9	2.03	1.94	3.19
	4.21	4.9	2.43	1.85
	3.12	2.7	3	2.35
	3.94	1.03	2.26	2.07
	2.6	1.24	2.52	2.04
	3.22	2.7	1.63	4.32
	2.79	1.16	4.7	2.89
	1.48	1.22	4.6	2.65
	2.69	0.8	3.65	5.11
	0.94	1.49	3.5	1.88
	1.19	0.62	3.09	4
	1.23	0.81	4.16	0.97
	3.58	1.65	3.46	2.5
	3.34	3.63	1.91	2.45
	2.92	1.06	5.18	3.48
	3.14	3.07	3.2	3.53
	2.83	3.49	4.01	3.43
	1.56	1.07	2.4	1.9
	3.04	0.81	1.49	2.7
	1.94	2.05	3.91	1.85
	2.72	2.32	4.39	2.39
	1.7	2.83	4.48	3.04
	3.5	2.93	3.75	3.8
	3.15	5.61	4.37	3.91
	3.07	2.96	3.3	2.87
	1.98	2.17	2.7	1.31
	3.39	2.89	2.9	2.48
	3.63	2.3	3.52	2.39
	1.28	2.1	1.3	2.7
	3.05	2.48	2.8	2.21
	1.05	3.7	4.58	1.83
		2.21	2.16	3.58
		3.67	5.32	2.19
		2.25	4.57	2.48
		3.33	4.78	2.4
		1.4	3.1	2.71
		2.12	2.41	3.34
		2.11	2.69	2.98
		2.28	3.14	1.31
		1.47	3.38	2.02
		2.46	3.74	3.49
		3.28	5.62	2.64
		3.74	1.65	1.5
		1.34	3.33	1.18
		3.21	1.7	2.31
		2.68	3.06	2.2
		2.7	4.57	2.83
		1.21	4.49	1.84
		1.26	6.83	2.74
		1.33	0.99	2.26
		2.44		2.4
		1.88		1.07
		2.76		1.8
		3.5		1.63
		3.2		3.27
		1.68		2
		2.03		3.08
		1.74		3.69
		1.19		3.7
		1.25		1.59
		1.96		2.2
		2.3		1.69
		2.65		1.25
		2.2		3.22
		2.47		2.35
		2.22		2.95
		1.6		1.33
		2.08		3.71
		1.86		2.85
		3.16		2.78
		2.59		2.16
		2.92		1.95
		2.82		3.32
		1.38		2.13
		3.1		2.84
		4.06		1.89
		2.1		2.33
		3.24		2.49
				4.19
				2.01
				1.86
				2.06
				1.96
Mean	2.92932	2.53042	2.88054	2.56952
	2.92932	2.53042	2.88054	2.56952

## Sheet: Fig. 4D
Hours after serum starvation	-Rapa		+Rapa		2way ANOVA
% of ciliated cells	exp#1	exp#2	exp#1	exp#2	p value	Summary	Significant?
0	32.9412	39.3939	26.5625	30.8333	0.0832	ns	No
2	43.038	40.4255	41.1429	38.0282	0.9647	ns	No
6	40.7895	43.3793	33.8798	38.0952	0.2065	ns	No
18	47.1074	50.3	35.8696	35.2941	0.0018	**	Yes
24	56.1224	53.06	38.2353	41.8605	0.0007	***	Yes
48	65.59	70	51.14	54.37	0.0005	***	Yes
Hours after serum starvation
% of ciliated cells	minus Rapa			plus Rapa
	Mean	SD	N	Mean	SD	N
0	36.1676	4.56279	2	28.6979	3.01994	2
2	41.7318	1.84728	2	39.5855	2.20242	2
6	42.0844	1.83129	2	35.9875	2.98078	2
18	48.7037	2.25748	2	35.5818	0.406903	2
24	54.5912	2.16548	2	40.0479	2.56338	2
48	67.795	3.11834	2	52.755	2.28395	2

## Sheet: Fig. 4E
Maintanance
time (h)	-Rapa		+Rapa		-Rapa+Tuba		+Rapa+Tuba
	exp#1	exp#2	exp#1	exp#2	exp#1	exp#2	exp#1	exp#2
0	68	69	68	69	68	69	68	69
6	71	67	50.3	45.6	74	70	48	51
12	69	72	43	43	71	74	47	48
24	72	67	37	39	66	69	50	43
Maintanance
Tukey's multiple comparisons test	Mean Diff.	95.00% CI of diff.	Significant?	Summary	Adjusted P Value
0h:-Rapa vs. 0h:+Rapa	0	-11.26 to 11.26	No	ns	>0.9999
0h:-Rapa vs. 0h:-Rapa+Tuba	0	-11.26 to 11.26	No	ns	>0.9999
0h:-Rapa vs. 0h:+Rapa+Tuba	0	-11.26 to 11.26	No	ns	>0.9999
0h:-Rapa vs. 6h:-Rapa	-0.5	-11.76 to 10.76	No	ns	>0.9999
0h:-Rapa vs. 6h:+Rapa	20.55	9.29 to 31.81	Yes	***	0.0008
0h:-Rapa vs. 6h:-Rapa+Tuba	-3.5	-14.76 to 7.76	No	ns	0.9727
0h:-Rapa vs. 6h:+Rapa+Tuba	19	7.74 to 30.26	Yes	**	0.0015
0h:-Rapa vs. 12h:-Rapa	-2	-13.26 to 9.26	No	ns	0.9999
0h:-Rapa vs. 12h:+Rapa	25.5	14.24 to 36.76	Yes	***	0.0001
0h:-Rapa vs. 12h:-Rapa+Tuba	-4	-15.26 to 7.26	No	ns	0.9329
0h:-Rapa vs. 12h:+Rapa+Tuba	21	9.74 to 32.26	Yes	***	0.0007
0h:-Rapa vs. 24h:-Rapa	-1	-12.26 to 10.26	No	ns	>0.9999
0h:-Rapa vs. 24h:+Rapa	30.5	19.24 to 41.76	Yes	****	<0.0001
0h:-Rapa vs. 24h:-Rapa+Tuba	1	-10.26 to 12.26	No	ns	>0.9999
0h:-Rapa vs. 24h:+Rapa+Tuba	22	10.74 to 33.26	Yes	***	0.0005
0h:+Rapa vs. 0h:-Rapa+Tuba	0	-11.26 to 11.26	No	ns	>0.9999
0h:+Rapa vs. 0h:+Rapa+Tuba	0	-11.26 to 11.26	No	ns	>0.9999
0h:+Rapa vs. 6h:-Rapa	-0.5	-11.76 to 10.76	No	ns	>0.9999
0h:+Rapa vs. 6h:+Rapa	20.55	9.29 to 31.81	Yes	***	0.0008
0h:+Rapa vs. 6h:-Rapa+Tuba	-3.5	-14.76 to 7.76	No	ns	0.9727
0h:+Rapa vs. 6h:+Rapa+Tuba	19	7.74 to 30.26	Yes	**	0.0015
0h:+Rapa vs. 12h:-Rapa	-2	-13.26 to 9.26	No	ns	0.9999
0h:+Rapa vs. 12h:+Rapa	25.5	14.24 to 36.76	Yes	***	0.0001
0h:+Rapa vs. 12h:-Rapa+Tuba	-4	-15.26 to 7.26	No	ns	0.9329
0h:+Rapa vs. 12h:+Rapa+Tuba	21	9.74 to 32.26	Yes	***	0.0007
0h:+Rapa vs. 24h:-Rapa	-1	-12.26 to 10.26	No	ns	>0.9999
0h:+Rapa vs. 24h:+Rapa	30.5	19.24 to 41.76	Yes	****	<0.0001
0h:+Rapa vs. 24h:-Rapa+Tuba	1	-10.26 to 12.26	No	ns	>0.9999
0h:+Rapa vs. 24h:+Rapa+Tuba	22	10.74 to 33.26	Yes	***	0.0005
0h:-Rapa+Tuba vs. 0h:+Rapa+Tuba	0	-11.26 to 11.26	No	ns	>0.9999
0h:-Rapa+Tuba vs. 6h:-Rapa	-0.5	-11.76 to 10.76	No	ns	>0.9999
0h:-Rapa+Tuba vs. 6h:+Rapa	20.55	9.29 to 31.81	Yes	***	0.0008
0h:-Rapa+Tuba vs. 6h:-Rapa+Tuba	-3.5	-14.76 to 7.76	No	ns	0.9727
0h:-Rapa+Tuba vs. 6h:+Rapa+Tuba	19	7.74 to 30.26	Yes	**	0.0015
0h:-Rapa+Tuba vs. 12h:-Rapa	-2	-13.26 to 9.26	No	ns	0.9999
0h:-Rapa+Tuba vs. 12h:+Rapa	25.5	14.24 to 36.76	Yes	***	0.0001
0h:-Rapa+Tuba vs. 12h:-Rapa+Tuba	-4	-15.26 to 7.26	No	ns	0.9329
0h:-Rapa+Tuba vs. 12h:+Rapa+Tuba	21	9.74 to 32.26	Yes	***	0.0007
0h:-Rapa+Tuba vs. 24h:-Rapa	-1	-12.26 to 10.26	No	ns	>0.9999
0h:-Rapa+Tuba vs. 24h:+Rapa	30.5	19.24 to 41.76	Yes	****	<0.0001
0h:-Rapa+Tuba vs. 24h:-Rapa+Tuba	1	-10.26 to 12.26	No	ns	>0.9999
0h:-Rapa+Tuba vs. 24h:+Rapa+Tuba	22	10.74 to 33.26	Yes	***	0.0005
0h:+Rapa+Tuba vs. 6h:-Rapa	-0.5	-11.76 to 10.76	No	ns	>0.9999
0h:+Rapa+Tuba vs. 6h:+Rapa	20.55	9.29 to 31.81	Yes	***	0.0008
0h:+Rapa+Tuba vs. 6h:-Rapa+Tuba	-3.5	-14.76 to 7.76	No	ns	0.9727
0h:+Rapa+Tuba vs. 6h:+Rapa+Tuba	19	7.74 to 30.26	Yes	**	0.0015
0h:+Rapa+Tuba vs. 12h:-Rapa	-2	-13.26 to 9.26	No	ns	0.9999
0h:+Rapa+Tuba vs. 12h:+Rapa	25.5	14.24 to 36.76	Yes	***	0.0001
0h:+Rapa+Tuba vs. 12h:-Rapa+Tuba	-4	-15.26 to 7.26	No	ns	0.9329
0h:+Rapa+Tuba vs. 12h:+Rapa+Tuba	21	9.74 to 32.26	Yes	***	0.0007
0h:+Rapa+Tuba vs. 24h:-Rapa	-1	-12.26 to 10.26	No	ns	>0.9999
0h:+Rapa+Tuba vs. 24h:+Rapa	30.5	19.24 to 41.76	Yes	****	<0.0001
0h:+Rapa+Tuba vs. 24h:-Rapa+Tuba	1	-10.26 to 12.26	No	ns	>0.9999
0h:+Rapa+Tuba vs. 24h:+Rapa+Tuba	22	10.74 to 33.26	Yes	***	0.0005
6h:-Rapa vs. 6h:+Rapa	21.05	9.79 to 32.31	Yes	***	0.0007
6h:-Rapa vs. 6h:-Rapa+Tuba	-3	-14.26 to 8.26	No	ns	0.992
6h:-Rapa vs. 6h:+Rapa+Tuba	19.5	8.24 to 30.76	Yes	**	0.0012
6h:-Rapa vs. 12h:-Rapa	-1.5	-12.76 to 9.76	No	ns	>0.9999
6h:-Rapa vs. 12h:+Rapa	26	14.74 to 37.26	Yes	***	0.0001
6h:-Rapa vs. 12h:-Rapa+Tuba	-3.5	-14.76 to 7.76	No	ns	0.9727
6h:-Rapa vs. 12h:+Rapa+Tuba	21.5	10.24 to 32.76	Yes	***	0.0006
6h:-Rapa vs. 24h:-Rapa	-0.5	-11.76 to 10.76	No	ns	>0.9999
6h:-Rapa vs. 24h:+Rapa	31	19.74 to 42.26	Yes	****	<0.0001
6h:-Rapa vs. 24h:-Rapa+Tuba	1.5	-9.76 to 12.76	No	ns	>0.9999
6h:-Rapa vs. 24h:+Rapa+Tuba	22.5	11.24 to 33.76	Yes	***	0.0004
6h:+Rapa vs. 6h:-Rapa+Tuba	-24.05	-35.31 to -12.79	Yes	***	0.0002
6h:+Rapa vs. 6h:+Rapa+Tuba	-1.55	-12.81 to 9.71	No	ns	>0.9999
6h:+Rapa vs. 12h:-Rapa	-22.55	-33.81 to -11.29	Yes	***	0.0004
6h:+Rapa vs. 12h:+Rapa	4.95	-6.31 to 16.21	No	ns	0.7938
6h:+Rapa vs. 12h:-Rapa+Tuba	-24.55	-35.81 to -13.29	Yes	***	0.0002
6h:+Rapa vs. 12h:+Rapa+Tuba	0.45	-10.81 to 11.71	No	ns	>0.9999
6h:+Rapa vs. 24h:-Rapa	-21.55	-32.81 to -10.29	Yes	***	0.0006
6h:+Rapa vs. 24h:+Rapa	9.95	-1.31 to 21.21	No	ns	0.0968
6h:+Rapa vs. 24h:-Rapa+Tuba	-19.55	-30.81 to -8.29	Yes	**	0.0012
6h:+Rapa vs. 24h:+Rapa+Tuba	1.45	-9.81 to 12.71	No	ns	>0.9999
6h:-Rapa+Tuba vs. 6h:+Rapa+Tuba	22.5	11.24 to 33.76	Yes	***	0.0004
6h:-Rapa+Tuba vs. 12h:-Rapa	1.5	-9.76 to 12.76	No	ns	>0.9999
6h:-Rapa+Tuba vs. 12h:+Rapa	29	17.74 to 40.26	Yes	****	<0.0001
6h:-Rapa+Tuba vs. 12h:-Rapa+Tuba	-0.5	-11.76 to 10.76	No	ns	>0.9999
6h:-Rapa+Tuba vs. 12h:+Rapa+Tuba	24.5	13.24 to 35.76	Yes	***	0.0002
6h:-Rapa+Tuba vs. 24h:-Rapa	2.5	-8.76 to 13.76	No	ns	0.9985
6h:-Rapa+Tuba vs. 24h:+Rapa	34	22.74 to 45.26	Yes	****	<0.0001
6h:-Rapa+Tuba vs. 24h:-Rapa+Tuba	4.5	-6.76 to 15.76	No	ns	0.8692
6h:-Rapa+Tuba vs. 24h:+Rapa+Tuba	25.5	14.24 to 36.76	Yes	***	0.0001
6h:+Rapa+Tuba vs. 12h:-Rapa	-21	-32.26 to -9.74	Yes	***	0.0007
6h:+Rapa+Tuba vs. 12h:+Rapa	6.5	-4.76 to 17.76	No	ns	0.4862
6h:+Rapa+Tuba vs. 12h:-Rapa+Tuba	-23	-34.26 to -11.74	Yes	***	0.0003
6h:+Rapa+Tuba vs. 12h:+Rapa+Tuba	2	-9.26 to 13.26	No	ns	0.9999
6h:+Rapa+Tuba vs. 24h:-Rapa	-20	-31.26 to -8.74	Yes	**	0.001
6h:+Rapa+Tuba vs. 24h:+Rapa	11.5	0.2397 to 22.76	Yes	*	0.0443
6h:+Rapa+Tuba vs. 24h:-Rapa+Tuba	-18	-29.26 to -6.74	Yes	**	0.0022
6h:+Rapa+Tuba vs. 24h:+Rapa+Tuba	3	-8.26 to 14.26	No	ns	0.992
12h:-Rapa vs. 12h:+Rapa	27.5	16.24 to 38.76	Yes	****	<0.0001
12h:-Rapa vs. 12h:-Rapa+Tuba	-2	-13.26 to 9.26	No	ns	0.9999
12h:-Rapa vs. 12h:+Rapa+Tuba	23	11.74 to 34.26	Yes	***	0.0003
12h:-Rapa vs. 24h:-Rapa	1	-10.26 to 12.26	No	ns	>0.9999
12h:-Rapa vs. 24h:+Rapa	32.5	21.24 to 43.76	Yes	****	<0.0001
12h:-Rapa vs. 24h:-Rapa+Tuba	3	-8.26 to 14.26	No	ns	0.992
12h:-Rapa vs. 24h:+Rapa+Tuba	24	12.74 to 35.26	Yes	***	0.0002
12h:+Rapa vs. 12h:-Rapa+Tuba	-29.5	-40.76 to -18.24	Yes	****	<0.0001
12h:+Rapa vs. 12h:+Rapa+Tuba	-4.5	-15.76 to 6.76	No	ns	0.8692
12h:+Rapa vs. 24h:-Rapa	-26.5	-37.76 to -15.24	Yes	***	0.0001
12h:+Rapa vs. 24h:+Rapa	5	-6.26 to 16.26	No	ns	0.7846
12h:+Rapa vs. 24h:-Rapa+Tuba	-24.5	-35.76 to -13.24	Yes	***	0.0002
12h:+Rapa vs. 24h:+Rapa+Tuba	-3.5	-14.76 to 7.76	No	ns	0.9727
12h:-Rapa+Tuba vs. 12h:+Rapa+Tuba	25	13.74 to 36.26	Yes	***	0.0002
12h:-Rapa+Tuba vs. 24h:-Rapa	3	-8.26 to 14.26	No	ns	0.992
12h:-Rapa+Tuba vs. 24h:+Rapa	34.5	23.24 to 45.76	Yes	****	<0.0001
12h:-Rapa+Tuba vs. 24h:-Rapa+Tuba	5	-6.26 to 16.26	No	ns	0.7846
12h:-Rapa+Tuba vs. 24h:+Rapa+Tuba	26	14.74 to 37.26	Yes	***	0.0001
12h:+Rapa+Tuba vs. 24h:-Rapa	-22	-33.26 to -10.74	Yes	***	0.0005
12h:+Rapa+Tuba vs. 24h:+Rapa	9.5	-1.76 to 20.76	No	ns	0.1214
12h:+Rapa+Tuba vs. 24h:-Rapa+Tuba	-20	-31.26 to -8.74	Yes	**	0.001
12h:+Rapa+Tuba vs. 24h:+Rapa+Tuba	1	-10.26 to 12.26	No	ns	>0.9999
24h:-Rapa vs. 24h:+Rapa	31.5	20.24 to 42.76	Yes	****	<0.0001
24h:-Rapa vs. 24h:-Rapa+Tuba	2	-9.26 to 13.26	No	ns	0.9999
24h:-Rapa vs. 24h:+Rapa+Tuba	23	11.74 to 34.26	Yes	***	0.0003
24h:+Rapa vs. 24h:-Rapa+Tuba	-29.5	-40.76 to -18.24	Yes	****	<0.0001
24h:+Rapa vs. 24h:+Rapa+Tuba	-8.5	-19.76 to 2.76	No	ns	0.1991
24h:-Rapa+Tuba vs. 24h:+Rapa+Tuba	21	9.74 to 32.26	Yes	***	0.0007

## Sheet: Fig. 4F
Disassembly
time (h)	-Rapa		+Rapa		-Rapa+Tuba		+Rapa+Tuba
	exp#1	exp#2	exp#1	exp#2	exp#1	exp#2	exp#1	exp#2
0	68	69	68	69	68	69	68	69
2	55	57	45	45	60	58	48	53
4	46	46	35	36	58	57	48	51
6	34	42	28	33	54	53	46	44
Disassembly
Tukey's multiple comparisons test	Mean Diff.	95.00% CI of diff.	Significant?	Summary	Adjusted P Value
0h:-Rapa vs. 0h:+Rapa	0	-9.345 to 9.345	No	ns	>0.9999
0h:-Rapa vs. 0h:-Rapa+Tuba	0	-9.345 to 9.345	No	ns	>0.9999
0h:-Rapa vs. 0h:+Rapa+Tuba	0	-9.345 to 9.345	No	ns	>0.9999
0h:-Rapa vs. 2h:-Rapa	12.5	3.155 to 21.85	Yes	**	0.008
0h:-Rapa vs. 2h:+Rapa	23.5	14.15 to 32.85	Yes	****	<0.0001
0h:-Rapa vs. 2h:-Rapa+Tuba	9.5	0.1545 to 18.85	Yes	*	0.0455
0h:-Rapa vs. 2h:+Rapa+Tuba	18	8.655 to 27.35	Yes	***	0.0005
0h:-Rapa vs. 4h:-Rapa	22.5	13.15 to 31.85	Yes	****	<0.0001
0h:-Rapa vs. 4h:+Rapa	33	23.65 to 42.35	Yes	****	<0.0001
0h:-Rapa vs. 4h:-Rapa+Tuba	11	1.655 to 20.35	Yes	*	0.0187
0h:-Rapa vs. 4h:+Rapa+Tuba	19	9.655 to 28.35	Yes	***	0.0003
0h:-Rapa vs. 6h:-Rapa	30.5	21.15 to 39.85	Yes	****	<0.0001
0h:-Rapa vs. 6h:+Rapa	38	28.65 to 47.35	Yes	****	<0.0001
0h:-Rapa vs. 6h:-Rapa+Tuba	15	5.655 to 24.35	Yes	**	0.0022
0h:-Rapa vs. 6h:+Rapa+Tuba	23.5	14.15 to 32.85	Yes	****	<0.0001
0h:+Rapa vs. 0h:-Rapa+Tuba	0	-9.345 to 9.345	No	ns	>0.9999
0h:+Rapa vs. 0h:+Rapa+Tuba	0	-9.345 to 9.345	No	ns	>0.9999
0h:+Rapa vs. 2h:-Rapa	12.5	3.155 to 21.85	Yes	**	0.008
0h:+Rapa vs. 2h:+Rapa	23.5	14.15 to 32.85	Yes	****	<0.0001
0h:+Rapa vs. 2h:-Rapa+Tuba	9.5	0.1545 to 18.85	Yes	*	0.0455
0h:+Rapa vs. 2h:+Rapa+Tuba	18	8.655 to 27.35	Yes	***	0.0005
0h:+Rapa vs. 4h:-Rapa	22.5	13.15 to 31.85	Yes	****	<0.0001
0h:+Rapa vs. 4h:+Rapa	33	23.65 to 42.35	Yes	****	<0.0001
0h:+Rapa vs. 4h:-Rapa+Tuba	11	1.655 to 20.35	Yes	*	0.0187
0h:+Rapa vs. 4h:+Rapa+Tuba	19	9.655 to 28.35	Yes	***	0.0003
0h:+Rapa vs. 6h:-Rapa	30.5	21.15 to 39.85	Yes	****	<0.0001
0h:+Rapa vs. 6h:+Rapa	38	28.65 to 47.35	Yes	****	<0.0001
0h:+Rapa vs. 6h:-Rapa+Tuba	15	5.655 to 24.35	Yes	**	0.0022
0h:+Rapa vs. 6h:+Rapa+Tuba	23.5	14.15 to 32.85	Yes	****	<0.0001
0h:-Rapa+Tuba vs. 0h:+Rapa+Tuba	0	-9.345 to 9.345	No	ns	>0.9999
0h:-Rapa+Tuba vs. 2h:-Rapa	12.5	3.155 to 21.85	Yes	**	0.008
0h:-Rapa+Tuba vs. 2h:+Rapa	23.5	14.15 to 32.85	Yes	****	<0.0001
0h:-Rapa+Tuba vs. 2h:-Rapa+Tuba	9.5	0.1545 to 18.85	Yes	*	0.0455
0h:-Rapa+Tuba vs. 2h:+Rapa+Tuba	18	8.655 to 27.35	Yes	***	0.0005
0h:-Rapa+Tuba vs. 4h:-Rapa	22.5	13.15 to 31.85	Yes	****	<0.0001
0h:-Rapa+Tuba vs. 4h:+Rapa	33	23.65 to 42.35	Yes	****	<0.0001
0h:-Rapa+Tuba vs. 4h:-Rapa+Tuba	11	1.655 to 20.35	Yes	*	0.0187
0h:-Rapa+Tuba vs. 4h:+Rapa+Tuba	19	9.655 to 28.35	Yes	***	0.0003
0h:-Rapa+Tuba vs. 6h:-Rapa	30.5	21.15 to 39.85	Yes	****	<0.0001
0h:-Rapa+Tuba vs. 6h:+Rapa	38	28.65 to 47.35	Yes	****	<0.0001
0h:-Rapa+Tuba vs. 6h:-Rapa+Tuba	15	5.655 to 24.35	Yes	**	0.0022
0h:-Rapa+Tuba vs. 6h:+Rapa+Tuba	23.5	14.15 to 32.85	Yes	****	<0.0001
0h:+Rapa+Tuba vs. 2h:-Rapa	12.5	3.155 to 21.85	Yes	**	0.008
0h:+Rapa+Tuba vs. 2h:+Rapa	23.5	14.15 to 32.85	Yes	****	<0.0001
0h:+Rapa+Tuba vs. 2h:-Rapa+Tuba	9.5	0.1545 to 18.85	Yes	*	0.0455
0h:+Rapa+Tuba vs. 2h:+Rapa+Tuba	18	8.655 to 27.35	Yes	***	0.0005
0h:+Rapa+Tuba vs. 4h:-Rapa	22.5	13.15 to 31.85	Yes	****	<0.0001
0h:+Rapa+Tuba vs. 4h:+Rapa	33	23.65 to 42.35	Yes	****	<0.0001
0h:+Rapa+Tuba vs. 4h:-Rapa+Tuba	11	1.655 to 20.35	Yes	*	0.0187
0h:+Rapa+Tuba vs. 4h:+Rapa+Tuba	19	9.655 to 28.35	Yes	***	0.0003
0h:+Rapa+Tuba vs. 6h:-Rapa	30.5	21.15 to 39.85	Yes	****	<0.0001
0h:+Rapa+Tuba vs. 6h:+Rapa	38	28.65 to 47.35	Yes	****	<0.0001
0h:+Rapa+Tuba vs. 6h:-Rapa+Tuba	15	5.655 to 24.35	Yes	**	0.0022
0h:+Rapa+Tuba vs. 6h:+Rapa+Tuba	23.5	14.15 to 32.85	Yes	****	<0.0001
2h:-Rapa vs. 2h:+Rapa	11	1.655 to 20.35	Yes	*	0.0187
2h:-Rapa vs. 2h:-Rapa+Tuba	-3	-12.35 to 6.345	No	ns	0.9656
2h:-Rapa vs. 2h:+Rapa+Tuba	5.5	-3.845 to 14.85	No	ns	0.4625
2h:-Rapa vs. 4h:-Rapa	10	0.6545 to 19.35	Yes	*	0.0337
2h:-Rapa vs. 4h:+Rapa	20.5	11.15 to 29.85	Yes	***	0.0002
2h:-Rapa vs. 4h:-Rapa+Tuba	-1.5	-10.85 to 7.845	No	ns	>0.9999
2h:-Rapa vs. 4h:+Rapa+Tuba	6.5	-2.845 to 15.85	No	ns	0.2737
2h:-Rapa vs. 6h:-Rapa	18	8.655 to 27.35	Yes	***	0.0005
2h:-Rapa vs. 6h:+Rapa	25.5	16.15 to 34.85	Yes	****	<0.0001
2h:-Rapa vs. 6h:-Rapa+Tuba	2.5	-6.845 to 11.85	No	ns	0.9917
2h:-Rapa vs. 6h:+Rapa+Tuba	11	1.655 to 20.35	Yes	*	0.0187
2h:+Rapa vs. 2h:-Rapa+Tuba	-14	-23.35 to -4.655	Yes	**	0.0036
2h:+Rapa vs. 2h:+Rapa+Tuba	-5.5	-14.85 to 3.845	No	ns	0.4625
2h:+Rapa vs. 4h:-Rapa	-1	-10.35 to 8.345	No	ns	>0.9999
2h:+Rapa vs. 4h:+Rapa	9.5	0.1545 to 18.85	Yes	*	0.0455
2h:+Rapa vs. 4h:-Rapa+Tuba	-12.5	-21.85 to -3.155	Yes	**	0.008
2h:+Rapa vs. 4h:+Rapa+Tuba	-4.5	-13.85 to 4.845	No	ns	0.7025
2h:+Rapa vs. 6h:-Rapa	7	-2.345 to 16.35	No	ns	0.2056
2h:+Rapa vs. 6h:+Rapa	14.5	5.155 to 23.85	Yes	**	0.0028
2h:+Rapa vs. 6h:-Rapa+Tuba	-8.5	-17.85 to 0.8455	No	ns	0.0836
2h:+Rapa vs. 6h:+Rapa+Tuba	0	-9.345 to 9.345	No	ns	>0.9999
2h:-Rapa+Tuba vs. 2h:+Rapa+Tuba	8.5	-0.8455 to 17.85	No	ns	0.0836
2h:-Rapa+Tuba vs. 4h:-Rapa	13	3.655 to 22.35	Yes	**	0.0061
2h:-Rapa+Tuba vs. 4h:+Rapa	23.5	14.15 to 32.85	Yes	****	<0.0001
2h:-Rapa+Tuba vs. 4h:-Rapa+Tuba	1.5	-7.845 to 10.85	No	ns	>0.9999
2h:-Rapa+Tuba vs. 4h:+Rapa+Tuba	9.5	0.1545 to 18.85	Yes	*	0.0455
2h:-Rapa+Tuba vs. 6h:-Rapa	21	11.65 to 30.35	Yes	***	0.0002
2h:-Rapa+Tuba vs. 6h:+Rapa	28.5	19.15 to 37.85	Yes	****	<0.0001
2h:-Rapa+Tuba vs. 6h:-Rapa+Tuba	5.5	-3.845 to 14.85	No	ns	0.4625
2h:-Rapa+Tuba vs. 6h:+Rapa+Tuba	14	4.655 to 23.35	Yes	**	0.0036
2h:+Rapa+Tuba vs. 4h:-Rapa	4.5	-4.845 to 13.85	No	ns	0.7025
2h:+Rapa+Tuba vs. 4h:+Rapa	15	5.655 to 24.35	Yes	**	0.0022
2h:+Rapa+Tuba vs. 4h:-Rapa+Tuba	-7	-16.35 to 2.345	No	ns	0.2056
2h:+Rapa+Tuba vs. 4h:+Rapa+Tuba	1	-8.345 to 10.35	No	ns	>0.9999
2h:+Rapa+Tuba vs. 6h:-Rapa	12.5	3.155 to 21.85	Yes	**	0.008
2h:+Rapa+Tuba vs. 6h:+Rapa	20	10.65 to 29.35	Yes	***	0.0002
2h:+Rapa+Tuba vs. 6h:-Rapa+Tuba	-3	-12.35 to 6.345	No	ns	0.9656
2h:+Rapa+Tuba vs. 6h:+Rapa+Tuba	5.5	-3.845 to 14.85	No	ns	0.4625
4h:-Rapa vs. 4h:+Rapa	10.5	1.155 to 19.85	Yes	*	0.0251
4h:-Rapa vs. 4h:-Rapa+Tuba	-11.5	-20.85 to -2.155	Yes	*	0.014
4h:-Rapa vs. 4h:+Rapa+Tuba	-3.5	-12.85 to 5.845	No	ns	0.9081
4h:-Rapa vs. 6h:-Rapa	8	-1.345 to 17.35	No	ns	0.1132
4h:-Rapa vs. 6h:+Rapa	15.5	6.155 to 24.85	Yes	**	0.0017
4h:-Rapa vs. 6h:-Rapa+Tuba	-7.5	-16.85 to 1.845	No	ns	0.153
4h:-Rapa vs. 6h:+Rapa+Tuba	1	-8.345 to 10.35	No	ns	>0.9999
4h:+Rapa vs. 4h:-Rapa+Tuba	-22	-31.35 to -12.65	Yes	***	0.0001
4h:+Rapa vs. 4h:+Rapa+Tuba	-14	-23.35 to -4.655	Yes	**	0.0036
4h:+Rapa vs. 6h:-Rapa	-2.5	-11.85 to 6.845	No	ns	0.9917
4h:+Rapa vs. 6h:+Rapa	5	-4.345 to 14.35	No	ns	0.5797
4h:+Rapa vs. 6h:-Rapa+Tuba	-18	-27.35 to -8.655	Yes	***	0.0005
4h:+Rapa vs. 6h:+Rapa+Tuba	-9.5	-18.85 to -0.1545	Yes	*	0.0455
4h:-Rapa+Tuba vs. 4h:+Rapa+Tuba	8	-1.345 to 17.35	No	ns	0.1132
4h:-Rapa+Tuba vs. 6h:-Rapa	19.5	10.15 to 28.85	Yes	***	0.0003
4h:-Rapa+Tuba vs. 6h:+Rapa	27	17.65 to 36.35	Yes	****	<0.0001
4h:-Rapa+Tuba vs. 6h:-Rapa+Tuba	4	-5.345 to 13.35	No	ns	0.8171
4h:-Rapa+Tuba vs. 6h:+Rapa+Tuba	12.5	3.155 to 21.85	Yes	**	0.008
4h:+Rapa+Tuba vs. 6h:-Rapa	11.5	2.155 to 20.85	Yes	*	0.014
4h:+Rapa+Tuba vs. 6h:+Rapa	19	9.655 to 28.35	Yes	***	0.0003
4h:+Rapa+Tuba vs. 6h:-Rapa+Tuba	-4	-13.35 to 5.345	No	ns	0.8171
4h:+Rapa+Tuba vs. 6h:+Rapa+Tuba	4.5	-4.845 to 13.85	No	ns	0.7025
6h:-Rapa vs. 6h:+Rapa	7.5	-1.845 to 16.85	No	ns	0.153
6h:-Rapa vs. 6h:-Rapa+Tuba	-15.5	-24.85 to -6.155	Yes	**	0.0017
6h:-Rapa vs. 6h:+Rapa+Tuba	-7	-16.35 to 2.345	No	ns	0.2056
6h:+Rapa vs. 6h:-Rapa+Tuba	-23	-32.35 to -13.65	Yes	****	<0.0001
6h:+Rapa vs. 6h:+Rapa+Tuba	-14.5	-23.85 to -5.155	Yes	**	0.0028
6h:-Rapa+Tuba vs. 6h:+Rapa+Tuba	8.5	-0.8455 to 17.85	No	ns	0.0836

## Sheet: Fig. S5B
% of ciliation
IMCD3 PCM1 KO minus Rapa	IMCD3 PCM1 KOperipheral minus Rapa	IMCD3 PCM1 KOperipheral plus Rapa
56.12	69.86	43.83	exp#1
53	65.7	47.9	exp#2
58.8	67.1	53.8	exp#3
	IMCD3 PCM1 KO minus Rapa	IMCD3 PCM1 KOperipheral minus Rapa	IMCD3 PCM1 KOperipheral plus Rapa
N	3	3	3
Mean	55.97	67.55	48.51
Std. Deviation	2.903	2.117	5.013
Std. Error of Mean	1.676	1.222	2.894
Tukey's multiple comparisons test	Mean Diff.	95.00% CI of diff.	Significant?	Summary	Adjusted P Value
IMCD3 KO-rapa vs. IMCD3 KOperipheral-rapa	-11.58	-20.50 to -2.660	Yes	*	0.0171
IMCD3 KO-rapa vs. IMCD3 KOperipheral+rapa	7.463	-1.457 to 16.38	No	ns	0.0937
IMCD3 KOperipheral-rapa vs. IMCD3 KOperipheral+rapa	19.04	10.12 to 27.96	Yes	**	0.0015

## Sheet: Fig. S5C
IMCD3peripheral				Unpaired t test
	% Ciliation			P value	0.0088
	minus Rapa	plus Rapa		P value summary	**
exp#1	79	55.8		Significantly different (P < 0.05)?	Yes
exp#2	75.7	53		One- or two-tailed P value?	Two-tailed
Mean	77.35	54.4		t, df	t=10.61, df=2
SD	2.333	1.98
SEM	1.65	1.4

## Sheet: Fig. S5D
Maintenance
IMCD3					Unpaired t test
	% Ciliation				P value	0.8952
	minus Rapa	plus Rapa			P value summary	ns
	69	73			Significantly different (P < 0.05)?	No
	81	79			One- or two-tailed P value?	Two-tailed
Mean	75	76			t, df	t=0.1491, df=2
Assembly
IMCD3					Unpaired t test	0.8762
	% Ciliation				P value	ns
	minus Rapa	plus Rapa			P value summary	No
	49	59.18			Significantly different (P < 0.05)?	Two-tailed
	56	62.5			One- or two-tailed P value?	t=0.1625, df=6
	56	66.07			t, df
	88	67.05
Mean	62.25	63.7

## Sheet: Fig. S5E
time	-Rapa		+Rapa			time	-Rapa			+Rapa
0h	68	69	68	69		0	68.5	0.707107	2	68.5	0.707107	2
6h	71	67	42	46		6	69	2.82843	2	44	2.82843	2
12h	69	72	43	43		12	70.5	2.12132	2	43	0	2
24h	73	67	38	39		24	70	4.24264	2	38.5	0.707107	2
						Sidak's multiple comparisons test	Mean Diff.	95.00% CI of diff.	Significant?	Summary	Adjusted P Value
						-Rapa - +Rapa
						Row 1	0	-7.140 to 7.140	No	ns	>0.9999
						Row 2	25	17.86 to 32.14	Yes	****	<0.0001
						Row 3	27.5	20.36 to 34.64	Yes	****	<0.0001
						Row 4	31.5	24.36 to 38.64	Yes	****	<0.0001

## Sheet: Fig. S5F
time	-Rapa		+Rapa			time	-Rapa			+Rapa
0h	68	69	68	69		0	68.5	0.707107	2	68.5	0.707107	2
2h	55	57	45	45		2	56	1.41421	2	45	0	2
4h	46	46	37	39		4	46	0	2	38	1.41421	2
6h	34	42	28	33		6	38	5.65685	2	30.5	3.53553	2
						Sidak's multiple comparisons test	Mean Diff.	95.00% CI of diff.	Significant?	Summary	Adjusted P Value
						-Rapa - +Rapa
						Row 1	0	-7.943 to 7.943	No	ns	>0.9999
						Row 2	11	3.057 to 18.94	Yes	**	0.0089
						Row 3	8	0.05695 to 15.94	Yes	*	0.0483
						Row 4	7.5	-0.4430 to 15.44	No	ns	0.0651
